# Supplementary material for: Structural insight into piezo-solvatochromism of Reichardt’s dye
Source: IUCrJ. 2024 Jun 4;11(Pt 4):528–37. doi: 10.1107/S2052252524004603 (PMC11220889; doi:10.1107/S2052252524004603)
Supplement: Supplementary file 1 [file m-11-00528-sup1.cif]

data_et1_acetone_0_22gpa
#==============================================================================

# PROCESSING SUMMARY (IUCr Office Use Only)

_journal_date_recd_electronic      2024-02-29
_journal_date_to_coeditor         ?
_journal_date_from_coeditor       ?
_journal_date_accepted     ?
_journal_date_printers_first      ?
_journal_date_printers_final      ?
_journal_date_proofs_out          ?
_journal_date_proofs_in           ?
_journal_coeditor_name            ?
_journal_coeditor_code      LT5066
_journal_coeditor_notes
; ?
;
_journal_paper_category      FA
_journal_techeditor_code      ?
_iucr_compatibility_tag          ACTA95
_journal_techeditor_notes  
;
;
_journal_coden_ASTM               ?
_journal_name_full                ?
_journal_year                     ?
_journal_volume                   ?
_journal_issue                    ?
_journal_page_first               ?
_journal_page_last                ?
_journal_suppl_publ_number        ?
_journal_suppl_publ_pages         ?

#==============================================================================

# Added during the CSD deposition process: Tuesday 20 February 2024 04:57 PM
# end Validation Reply Form

_database_code_depnum_ccdc_archive 'CCDC 2333954'
loop_
_audit_author_name
_audit_author_address
'Szymon Sobczak'
;Department of Materials Chemistry, Adam Mickiewicz University
Poland
;
_audit_update_record             
;
2024-02-20 deposited with the CCDC. 2024-02-20 downloaded from the CCDC.
;

# start Validation Reply Form

_vrf_PLAT029_et1_acetone_0_22gpa 
;
PROBLEM: _diffrn_measured_fraction_theta_full value Low .      0.411 Why?
RESPONSE: The generated Alerts A, B and C are the typical high-pressure crystallography warnings. A single crystal of ET(1) solvate was obtained using in-situ high-pressure crystallization technique in a diamond-anvil cell (DAC). The DAC imposes severe restrictions on which reflections can be collected,resulting in incomplete data set and, as a result, in missing reflections, poor data/parameter ratio and low-bond precision.
;
_vrf_PLAT089_et1_acetone_0_22gpa 
;
PROBLEM: Poor Data / Parameter Ratio (Zmax < 18) ........       2.53 Note
RESPONSE: See the respond for PLAT026
;
_vrf_PLAT430_et1_acetone_0_22gpa 
;
PROBLEM: Short Inter D...A Contact  O1W      ..O1W      .       2.34 Ang.
RESPONSE: This alert is generated by the disordered water molecules located inside pores.
;
_vrf_RINTA01_et1_acetone_0_22gpa 
;
PROBLEM: The value of Rint is greater than 0.18
RESPONSE:  High factor is a result from the weak diffraction and the inclusion of reflections that are essentially unobserved.
;
_vrf_PLAT020_et1_acetone_0_22gpa 
;
PROBLEM: The Value of Rint is Greater Than 0.12 .........      0.210 Report
RESPONSE: See the respond for RINTA01: High factor is a result from the weak diffraction and the inclusion of reflections that are essentially unobserved.
;
_vrf_PLAT084_et1_acetone_0_22gpa 
;
PROBLEM: High wR2 Value (i.e. > 0.25) ...................       0.38 Report
RESPONSE: See the respond for RINTA01: High factor is a result from the weak diffraction and the inclusion of reflections that are essentially unobserved.
;
_vrf_PLAT306_et1_acetone_0_22gpa 
;
PROBLEM: Isolated Oxygen Atom (H-atoms Missing ?) .......        O1W Check
RESPONSE: This alert is generated by the disordered water molecules located at special positions inside pores.
;
_vrf_PLAT340_et1_acetone_0_22gpa 
;
PROBLEM: Low Bond Precision on  C-C Bonds ...............    0.03778 Ang.
RESPONSE: The generated Alerts A, B and C are the typical high-pressure crystallography warnings. A single crystal of ET(1) solvate was obtained using in-situ high-pressure crystallization technique in a diamond-anvil cell (DAC). The DAC imposes severe restrictions on which reflections can be collected,resulting in incomplete data set and, as a result, in missing reflections, poor data/parameter ratio and low-bond precision.
;
_vrf_PLAT411_et1_acetone_0_22gpa 
;
PROBLEM: Short Inter H...H Contact  H5       ..H5       .       1.93 Ang.
RESPONSE: This alert is generated by the disordered water molecules located inside pores.
;
_vrf_PLAT430_et1_acetone_0_22gpa_2 
;
PROBLEM: Short Inter D...A Contact  O1W      ..O3W      .       2.75 Ang.
RESPONSE: This alert is generated by the disordered water molecules located inside pores.
;
_vrf_PLAT915_et1_acetone_0_22gpa 
;
PROBLEM: No Flack x Check Done: Low Friedel Pair Coverage         13 %
RESPONSE: Due to the construction of the diamond-anvil cell  access to the sample crystal is limited affecting data collection
;
_audit_creation_date             2024-02-15
_audit_creation_method           
;
Olex2 1.5
(compiled 2023.08.24 svn.re1ec1418 for OlexSys, GUI svn.r6817)
;
_shelx_SHELXL_version_number     2018/3
_audit_contact_author_address    
; Faculty of Chemistry 
  Adam Mickiewicz University  
  Uniwersytetu Pozna\'nskiego 8
  61-614 Pozna\'n
  Poland 
;
_audit_contact_author_email      
;
szymon.sobczak@amu.edu.pl
;
_audit_contact_author_name       'Sobczak Szymon'
_audit_contact_author_phone      ?

# TITLE AND AUTHOR LIST  

_publ_contact_author_id_orcid    
;
'0000-0001-8234-2503'
'0000-0002-1439-7278'
;
_publ_section_references         
;
Dolomanov, O.V., Bourhis, L.J., Gildea, R.J, Howard, J.A.K. & Puschmann, H.
 (2009), J. Appl. Cryst. 42, 339-341.

Sheldrick, G.M. (2015). Acta Cryst. C71, 3-8.
;

_chemical_name_common            
;
ET(1)*6H2O
;
_chemical_name_systematic        
;
4-(2,4,6-triphenylpyridinium-1-yl)-phenolate hexahydrate
;
_chemical_formula_moiety         'C29 H21 N O, 6(O)'
_chemical_formula_sum            'C29 H21 N O7'
_chemical_formula_weight         495.47
_chemical_absolute_configuration ?
_chemical_melting_point          ?
loop_
_atom_type_symbol
_atom_type_description
_atom_type_scat_dispersion_real
_atom_type_scat_dispersion_imag
_atom_type_scat_source
C C 0.0033 0.0016 'International Tables Vol C Tables 4.2.6.8 and 6.1.1.4'
H H 0.0000 0.0000 'International Tables Vol C Tables 4.2.6.8 and 6.1.1.4'
N N 0.0061 0.0033 'International Tables Vol C Tables 4.2.6.8 and 6.1.1.4'
O O 0.0106 0.0060 'International Tables Vol C Tables 4.2.6.8 and 6.1.1.4'

_shelx_space_group_comment       
;
The symmetry employed for this shelxl refinement is uniquely defined
by the following loop, which should always be used as a source of
symmetry information in preference to the above space-group names.
They are only intended as comments.
;
_space_group_crystal_system      orthorhombic
_space_group_IT_number           20
_space_group_name_H-M_alt        'C 2 2 21'
_space_group_name_Hall           'C 2c 2'
loop_
_space_group_symop_operation_xyz
'x, y, z'
'-x, -y, z+1/2'
'x, -y, -z'
'-x, y, -z+1/2'
'x+1/2, y+1/2, z'
'-x+1/2, -y+1/2, z+1/2'
'x+1/2, -y+1/2, -z'
'-x+1/2, y+1/2, -z+1/2'

_cell_length_a                   15.311(4)
_cell_length_b                   23.948(6)
_cell_length_c                   7.27(2)
_cell_angle_alpha                90
_cell_angle_beta                 90
_cell_angle_gamma                90
_cell_volume                     2664(9)
_cell_formula_units_Z            4
_cell_measurement_reflns_used    524
_cell_measurement_temperature    293.00
_cell_measurement_theta_max      26.372
_cell_measurement_theta_min      2.4680
_shelx_estimated_absorpt_T_max   0.991
_shelx_estimated_absorpt_T_min   0.981
_exptl_absorpt_coefficient_mu    0.089
_exptl_absorpt_correction_T_max  0.981
_exptl_absorpt_correction_T_min  0.965
_exptl_absorpt_correction_type   gaussian
_exptl_absorpt_process_details   ?
_exptl_absorpt_special_details   
;
Data were collected at room temperature (295(2) K) and pressure of 0.22(2) GPa
(220000 kPa).
;
_exptl_crystal_colour            'clear red'
_exptl_crystal_colour_lustre     clear
_exptl_crystal_colour_primary    red
_exptl_crystal_density_diffrn    1.235
_exptl_crystal_density_meas      ?
_exptl_crystal_density_method    ?
_exptl_crystal_description       block
_exptl_crystal_F_000             1032
_exptl_crystal_recrystallization_method 'crystallized at high pressure'
_exptl_crystal_size_max          0.22
_exptl_crystal_size_mid          0.14
_exptl_crystal_size_min          0.1
_exptl_transmission_factor_max   ?
_exptl_transmission_factor_min   ?
_diffrn_reflns_av_R_equivalents  0.2098
_diffrn_reflns_av_unetI/netI     0.2536
_diffrn_reflns_Laue_measured_fraction_full 0.411
_diffrn_reflns_Laue_measured_fraction_max 0.242
_diffrn_reflns_limit_h_max       16
_diffrn_reflns_limit_h_min       -18
_diffrn_reflns_limit_k_max       28
_diffrn_reflns_limit_k_min       -29
_diffrn_reflns_limit_l_max       1
_diffrn_reflns_limit_l_min       -1
_diffrn_reflns_number            6172
_diffrn_reflns_point_group_measured_fraction_full 0.356
_diffrn_reflns_point_group_measured_fraction_max 0.194
_diffrn_reflns_theta_full        25.000
_diffrn_reflns_theta_max         26.325
_diffrn_reflns_theta_min         1.579
_diffrn_ambient_temperature      293(2)
_diffrn_detector_area_resol_mean ?
_diffrn_measured_fraction_theta_full 0.411
_diffrn_measured_fraction_theta_max 0.242
_diffrn_measurement_device       'four-circle diffractometer'
_diffrn_measurement_device_type  'New Xcalibur, EosS2'
_diffrn_measurement_method       '\w scans'
_diffrn_radiation_type           MoK\a
_diffrn_radiation_wavelength     0.71073
_diffrn_source                   ?
_reflns_Friedel_coverage         0.395
_reflns_Friedel_fraction_full    0.267
_reflns_Friedel_fraction_max     0.128
_reflns_number_gt                242
_reflns_number_total             526
_reflns_special_details          
;
 Reflections were merged by SHELXL according to the crystal
 class for the calculation of statistics and refinement.
 
 _reflns_Friedel_fraction is defined as the number of unique
 Friedel pairs measured divided by the number that would be
 possible theoretically, ignoring centric projections and
 systematic absences.
;
_reflns_threshold_expression     'I > 2\s(I)'
_computing_cell_refinement       ?
_computing_data_collection       ?
_computing_data_reduction        ?
_computing_molecular_graphics    'Olex2 1.5 (Dolomanov et al., 2009)'
_computing_publication_material  'Olex2 1.5 (Dolomanov et al., 2009)'
_computing_structure_refinement  'SHELXL 2018/3 (Sheldrick, 2015)'
_computing_structure_solution    ?
_refine_diff_density_max         0.207
_refine_diff_density_min         -0.131
_refine_diff_density_rms         0.051
_refine_ls_abs_structure_details 
;
 Flack x determined using 49 quotients [(I+)-(I-)]/[(I+)+(I-)]
 (Parsons, Flack and Wagner, Acta Cryst. B69 (2013) 249-259).
;
_refine_ls_abs_structure_Flack   10.0(10)
_refine_ls_extinction_coef       0.18(7)
_refine_ls_extinction_expression Fc^*^=kFc[1+0.001xFc^2^\l^3^/sin(2\q)]^-1/4^
_refine_ls_extinction_method     'SHELXL-2018/3 (Sheldrick 2018)'
_refine_ls_goodness_of_fit_ref   1.276
_refine_ls_hydrogen_treatment    constr
_refine_ls_matrix_type           full
_refine_ls_number_parameters     149
_refine_ls_number_reflns         526
_refine_ls_number_restraints     501
_refine_ls_R_factor_all          0.2641
_refine_ls_R_factor_gt           0.1369
_refine_ls_restrained_S_all      0.929
_refine_ls_shift/su_max          0.000
_refine_ls_shift/su_mean         0.000
_refine_ls_structure_factor_coef Fsqd
_refine_ls_weighting_details     
'w=1/[\s^2^(Fo^2^)+(0.2000P)^2^] where P=(Fo^2^+2Fc^2^)/3'
_refine_ls_weighting_scheme      calc
_refine_ls_wR_factor_gt          0.3215
_refine_ls_wR_factor_ref         0.3781
_refine_special_details          ?
_olex2_refinement_description    
;
1. Fixed Uiso
 At 1.2 times of:
  All C(H) groups
2. Restrained distances
 C17-O1
 1.3 with sigma of 0.06
 C7-C6 \\sim C6-C5 \\sim C5-C4 \\sim C15-C17 \\sim C15-C16 \\sim C16-C14 \\sim
C8-C13 \\sim C13-C12 \\sim C12-
 C11 \\sim C11-C10 \\sim C9-C10 \\sim C9-C8 \\sim C2-C1 \\sim C3-C2
 with sigma of 0.02
 C15-C15_$1 \\sim C16-C16_$1 \\sim C1-C1_$1 \\sim C2-C2_$1 \\sim C5-C5_$1 \\sim
C6-C6_$1
 with sigma of 0.02
3. Restrained planarity
 C5_$1, C6_$1, C4, C5, C6, C7
 with sigma of 0.1
 C1, C2, N1, C1_$1, C2_$1, C3
 with sigma of 0.1
4. Rigid bond restraints
 C4, C3, C5, C2, C6, C1, C7, N1, C8, C14, C9, C13, C16, C10, C12, C15, C11,
 C17, O1
 with sigma for 1-2 distances of 0.01 and sigma for 1-3 distances of 0.01
5. Uiso/Uaniso restraints and constraints
N1 \\sim C4 \\sim C3 \\sim C5 \\sim C2 \\sim C6 \\sim C1 \\sim C7 \\sim C8
\\sim C14 \\sim C9 \\sim C13 \\sim C16 \\sim C10 \\sim C12 \\sim C15 \\sim C11
\\sim C17 \\sim O1: within 2A with sigma of 0.04 and sigma for terminal atoms
of 0.08 within 2A
Uanis(N1) \\sim Ueq, Uanis(C4) \\sim Ueq, Uanis(C3) \\sim Ueq, Uanis(C5) \\sim
Ueq, Uanis(C2) \\sim Ueq, Uanis(C6) \\sim Ueq, Uanis(C1) \\sim Ueq, Uanis(C7)
\\sim Ueq, Uanis(C8) \\sim Ueq, Uanis(C14) \\sim Ueq, Uanis(C9) \\sim Ueq,
Uanis(C13) \\sim Ueq, Uanis(C16) \\sim Ueq, Uanis(C10) \\sim Ueq, Uanis(C12)
\\sim Ueq, Uanis(C15) \\sim Ueq, Uanis(C11) \\sim Ueq, Uanis(C17) \\sim Ueq,
Uanis(O1) \\sim Ueq: with sigma of 0.1 and sigma for terminal atoms of 0.2
Uanis(C5) \\sim Ueq, Uanis(C6) \\sim Ueq, Uanis(C7) \\sim Ueq, Uanis(C5) \\sim
Ueq, Uanis(C6) \\sim Ueq: with sigma of 0.01 and sigma for terminal atoms of
0.02
6. Rigid body (RIGU) restrains
 C16, C4, C3, C5, C2, C6, C1, C7, N1, C8, C14, C9, C13, C10, C12, C15, C11,
 C17, O1
 with sigma for 1-2 distances of 0.004 and sigma for 1-3 distances of 0.004
7. Others
 Fixed Sof: O3W(0.5) O4W(0.5)
 Fixed X: C4(0)
 Fixed Z: C4(0.75)
8.a Aromatic/amide H refined with riding coordinates:
 C2(H2), C13(H13), C12(H12), C11(H11), C10(H10), C9(H9), C5(H5), C6(H6),
 C7(H7), C16(H16), C15(H15)
8.b Fitted hexagon refined as free rotating group:
 C8(C13,C12,C11,C10,C9)
;
_atom_sites_solution_hydrogens   geom
_atom_sites_solution_primary     ?
_atom_sites_solution_secondary   ?
loop_
_atom_site_label
_atom_site_type_symbol
_atom_site_fract_x
_atom_site_fract_y
_atom_site_fract_z
_atom_site_U_iso_or_equiv
_atom_site_adp_type
_atom_site_occupancy
_atom_site_site_symmetry_order
_atom_site_calc_flag
_atom_site_refinement_flags_posn
_atom_site_refinement_flags_adp
_atom_site_refinement_flags_occupancy
_atom_site_disorder_assembly
_atom_site_disorder_group
C4 C 0.000000 -0.0205(14) 0.750000 0.099(17) Uani 1 2 d DS TU P . .
N1 N 0.000000 0.1555(10) 0.750000 0.08(2) Uani 1 2 d S TU P . .
C1 C 0.0768(10) 0.1284(8) 0.717(8) 0.073(18) Uani 1 1 d D U . . .
C14 C 0.000000 0.2162(13) 0.750000 0.07(2) Uani 1 2 d DS TU P . .
C2 C 0.0770(9) 0.0712(8) 0.719(8) 0.07(2) Uani 1 1 d D U . . .
H2 H 0.129078 0.052205 0.699256 0.082 Uiso 1 1 calc R U . . .
C8 C 0.1632(10) 0.1569(9) 0.728(8) 0.079(18) Uani 1 1 d DG U . . .
C13 C 0.1877(12) 0.1959(9) 0.860(7) 0.11(2) Uani 1 1 d DG U . . .
H13 H 0.148808 0.206124 0.951996 0.126 Uiso 1 1 calc R U . . .
C12 C 0.2705(13) 0.2197(8) 0.854(7) 0.10(2) Uani 1 1 d DG U . . .
H12 H 0.286952 0.245799 0.941701 0.118 Uiso 1 1 calc R U . . .
C11 C 0.3287(10) 0.2044(10) 0.716(8) 0.12(2) Uani 1 1 d DG U . . .
H11 H 0.384073 0.220339 0.711419 0.145 Uiso 1 1 calc R U . . .
C10 C 0.3041(11) 0.1654(10) 0.584(7) 0.09(2) Uani 1 1 d DG U . . .
H10 H 0.343051 0.155203 0.491430 0.106 Uiso 1 1 calc R U . . .
C9 C 0.2214(12) 0.1416(8) 0.590(7) 0.10(2) Uani 1 1 d DG U . . .
H9 H 0.204907 0.115527 0.501722 0.118 Uiso 1 1 calc R U . . .
C3 C 0.000000 0.0407(12) 0.750000 0.09(2) Uani 1 2 d DS TU P . .
C17 C 0.000000 0.3359(16) 0.750000 0.12(3) Uani 1 2 d DS TU P . .
C5 C -0.0610(18) -0.0515(11) 0.648(5) 0.112(11) Uani 1 1 d D U . . .
H5 H -0.102393 -0.032644 0.577638 0.134 Uiso 1 1 calc R U . . .
O1 O 0.000000 0.3885(12) 0.750000 0.18(4) Uani 1 2 d DS TU P . .
C6 C -0.0613(18) -0.1098(11) 0.648(6) 0.128(12) Uani 1 1 d D U . . .
H6 H -0.102557 -0.129168 0.578765 0.153 Uiso 1 1 calc R U . . .
C7 C 0.000000 -0.1385(16) 0.750000 0.131(15) Uani 1 2 d DS TU P . .
H7 H 0.000000 -0.177331 0.750000 0.157 Uiso 1 2 calc R U P . .
O2W O 0.309(3) 0.0729(17) 1.075(16) 0.249(18) Uiso 1 1 d . . . . .
O3W O 0.292(3) 0.037(2) 0.72(2) 0.126(17) Uiso 0.5 1 d . . P . .
O4W O 0.264(3) 0.000(2) 0.765(18) 0.16(2) Uiso 0.5 1 d . . P . .
O1W O 0.4613(19) 0.0562(13) 0.611(16) 0.202(17) Uiso 1 1 d . . . . .
C16 C 0.0284(14) 0.2462(8) 0.597(3) 0.07(2) Uani 1 1 d D U . . .
H16 H 0.046778 0.227065 0.492080 0.087 Uiso 1 1 calc R U . . .
C15 C 0.0298(17) 0.3052(9) 0.598(3) 0.09(2) Uani 1 1 d D U . . .
H15 H 0.050896 0.324122 0.495526 0.112 Uiso 1 1 calc R U . . .

loop_
_atom_site_aniso_label
_atom_site_aniso_U_11
_atom_site_aniso_U_22
_atom_site_aniso_U_33
_atom_site_aniso_U_23
_atom_site_aniso_U_13
_atom_site_aniso_U_12
C4 0.11(2) 0.077(12) 0.11(5) 0.000 0.00(2) 0.000
N1 0.070(10) 0.065(11) 0.10(6) 0.000 0.01(2) 0.000
C1 0.074(9) 0.070(9) 0.08(5) 0.003(19) 0.002(18) 0.011(7)
C14 0.037(17) 0.065(11) 0.09(6) 0.000 -0.01(3) 0.000
C2 0.066(11) 0.069(9) 0.07(6) 0.00(2) -0.01(3) 0.012(8)
C8 0.074(10) 0.082(14) 0.08(5) 0.00(2) 0.002(18) 0.005(9)
C13 0.083(12) 0.13(2) 0.10(6) -0.03(3) -0.01(2) -0.004(12)
C12 0.072(13) 0.131(19) 0.09(6) -0.02(3) -0.03(2) 0.004(13)
C11 0.101(19) 0.15(3) 0.11(6) -0.02(3) 0.01(2) -0.014(16)
C10 0.070(11) 0.100(19) 0.10(6) 0.00(3) 0.00(2) 0.021(11)
C9 0.076(12) 0.116(18) 0.10(6) -0.02(2) 0.01(2) 0.013(12)
C3 0.083(14) 0.077(11) 0.10(6) 0.000 0.01(3) 0.000
C17 0.19(4) 0.065(15) 0.09(7) 0.000 -0.03(4) 0.000
C5 0.119(15) 0.105(11) 0.11(2) -0.007(12) 0.005(14) -0.015(9)
O1 0.34(4) 0.065(14) 0.14(11) 0.000 0.03(6) 0.000
C6 0.147(15) 0.111(11) 0.126(19) -0.013(12) -0.011(13) -0.011(10)
C7 0.138(18) 0.124(16) 0.13(2) 0.000 0.002(13) 0.000
C16 0.054(15) 0.071(11) 0.09(6) 0.000(14) -0.01(2) -0.015(11)
C15 0.11(2) 0.072(11) 0.10(7) 0.006(15) -0.03(3) 0.002(13)

_geom_special_details            
;
 All esds (except the esd in the dihedral angle between two l.s. planes)
 are estimated using the full covariance matrix.  The cell esds are taken
 into account individually in the estimation of esds in distances, angles
 and torsion angles; correlations between esds in cell parameters are only
 used when they are defined by crystal symmetry.  An approximate (isotropic)
 treatment of cell esds is used for estimating esds involving l.s. planes.
;
loop_
_geom_bond_atom_site_label_1
_geom_bond_atom_site_label_2
_geom_bond_distance
_geom_bond_site_symmetry_2
_geom_bond_publ_flag
C4 C3 1.47(4) . ?
C4 C5 1.406(18) . ?
C4 C5 1.406(18) 4_556 ?
N1 C1 1.36(2) . ?
N1 C1 1.36(2) 4_556 ?
N1 C14 1.46(4) . ?
C1 C2 1.368(18) . ?
C1 C8 1.49(2) . ?
C14 C16 1.395(17) 4_556 ?
C14 C16 1.395(17) . ?
C2 H2 0.9300 . ?
C2 C3 1.405(18) . ?
C8 C13 1.3900 . ?
C8 C9 1.3900 . ?
C13 H13 0.9300 . ?
C13 C12 1.3900 . ?
C12 H12 0.9300 . ?
C12 C11 1.3900 . ?
C11 H11 0.9300 . ?
C11 C10 1.3900 . ?
C10 H10 0.9300 . ?
C10 C9 1.3900 . ?
C9 H9 0.9300 . ?
C17 O1 1.26(4) . ?
C17 C15 1.403(18) . ?
C17 C15 1.403(18) 4_556 ?
C5 H5 0.9300 . ?
C5 C6 1.394(19) . ?
C6 H6 0.9300 . ?
C6 C7 1.381(19) . ?
C7 H7 0.9300 . ?
O3W O4W 1.02(7) . ?
C16 H16 0.9300 . ?
C16 C15 1.413(19) . ?
C15 H15 0.9300 . ?

loop_
_geom_angle_atom_site_label_1
_geom_angle_atom_site_label_2
_geom_angle_atom_site_label_3
_geom_angle
_geom_angle_site_symmetry_1
_geom_angle_site_symmetry_3
_geom_angle_publ_flag
C5 C4 C3 121.9(13) . . ?
C5 C4 C3 121.9(13) 4_556 . ?
C5 C4 C5 116(3) . 4_556 ?
C1 N1 C1 123(2) 4_556 . ?
C1 N1 C14 118.4(12) . . ?
C1 N1 C14 118.4(12) 4_556 . ?
N1 C1 C2 118.4(14) . . ?
N1 C1 C8 123(2) . . ?
C2 C1 C8 117.2(13) . . ?
C16 C14 N1 120.9(13) 4_556 . ?
C16 C14 N1 120.9(13) . . ?
C16 C14 C16 118(3) 4_556 . ?
C1 C2 H2 119.3 . . ?
C1 C2 C3 121.4(15) . . ?
C3 C2 H2 119.3 . . ?
C13 C8 C1 126(3) . . ?
C13 C8 C9 120.0 . . ?
C9 C8 C1 114(3) . . ?
C8 C13 H13 120.0 . . ?
C8 C13 C12 120.0 . . ?
C12 C13 H13 120.0 . . ?
C13 C12 H12 120.0 . . ?
C11 C12 C13 120.0 . . ?
C11 C12 H12 120.0 . . ?
C12 C11 H11 120.0 . . ?
C10 C11 C12 120.0 . . ?
C10 C11 H11 120.0 . . ?
C11 C10 H10 120.0 . . ?
C11 C10 C9 120.0 . . ?
C9 C10 H10 120.0 . . ?
C8 C9 H9 120.0 . . ?
C10 C9 C8 120.0 . . ?
C10 C9 H9 120.0 . . ?
C2 C3 C4 121.4(13) . . ?
C2 C3 C4 121.4(13) 4_556 . ?
C2 C3 C2 117(3) . 4_556 ?
O1 C17 C15 121.6(14) . 4_556 ?
O1 C17 C15 121.6(14) . . ?
C15 C17 C15 117(3) . 4_556 ?
C4 C5 H5 119.0 . . ?
C6 C5 C4 122.0(16) . . ?
C6 C5 H5 119.0 . . ?
C5 C6 H6 120.1 . . ?
C7 C6 C5 119.7(19) . . ?
C7 C6 H6 120.1 . . ?
C6 C7 C6 120(3) 4_556 . ?
C6 C7 H7 119.9 4_556 . ?
C6 C7 H7 119.9 . . ?
C14 C16 H16 119.6 . . ?
C14 C16 C15 120.8(15) . . ?
C15 C16 H16 119.6 . . ?
C17 C15 C16 121.7(16) . . ?
C17 C15 H15 119.2 . . ?
C16 C15 H15 119.2 . . ?

loop_
_geom_torsion_atom_site_label_1
_geom_torsion_atom_site_label_2
_geom_torsion_atom_site_label_3
_geom_torsion_atom_site_label_4
_geom_torsion
_geom_torsion_site_symmetry_1
_geom_torsion_site_symmetry_2
_geom_torsion_site_symmetry_3
_geom_torsion_site_symmetry_4
_geom_torsion_publ_flag
C4 C5 C6 C7 0(2) . . . . ?
N1 C1 C2 C3 1(2) . . . . ?
N1 C1 C8 C13 40(6) . . . . ?
N1 C1 C8 C9 -139(4) . . . . ?
N1 C14 C16 C15 -178.9(18) . . . . ?
C1 N1 C1 C2 -0.6(11) 4_556 . . . ?
C1 N1 C1 C8 -164(6) 4_556 . . . ?
C1 N1 C14 C16 -123(3) . . . 4_556 ?
C1 N1 C14 C16 57(3) . . . . ?
C1 N1 C14 C16 57(3) 4_556 . . 4_556 ?
C1 N1 C14 C16 -123(3) 4_556 . . . ?
C1 C2 C3 C4 179.4(12) . . . . ?
C1 C2 C3 C2 -0.6(12) . . . 4_556 ?
C1 C8 C13 C12 -180(3) . . . . ?
C1 C8 C9 C10 180(3) . . . . ?
C14 N1 C1 C2 179.4(11) . . . . ?
C14 N1 C1 C8 16(6) . . . . ?
C14 C16 C15 C17 -2(4) . . . . ?
C2 C1 C8 C13 -123.5(16) . . . . ?
C2 C1 C8 C9 57(3) . . . . ?
C8 C1 C2 C3 166(6) . . . . ?
C8 C13 C12 C11 0.0 . . . . ?
C13 C8 C9 C10 0.0 . . . . ?
C13 C12 C11 C10 0.0 . . . . ?
C12 C11 C10 C9 0.0 . . . . ?
C11 C10 C9 C8 0.0 . . . . ?
C9 C8 C13 C12 0.0 . . . . ?
C3 C4 C5 C6 -179.9(11) . . . . ?
C5 C4 C3 C2 49(4) 4_556 . . . ?
C5 C4 C3 C2 49(4) . . . 4_556 ?
C5 C4 C3 C2 -131(4) 4_556 . . 4_556 ?
C5 C4 C3 C2 -131(4) . . . . ?
C5 C4 C5 C6 0.1(11) 4_556 . . . ?
C5 C6 C7 C6 0.1(11) . . . 4_556 ?
O1 C17 C15 C16 -178.9(18) . . . . ?
C16 C14 C16 C15 1.1(18) 4_556 . . . ?
C15 C17 C15 C16 1.1(18) 4_556 . . . ?

_shelx_res_file                  
;
TITL ET1_Ac in C2221 #20
    et1_acetone_0_22gpa.res
    created by SHELXL-2018/3 at 17:49:17 on 20-Feb-2024
CELL 0.71073 15.311347 23.948273 7.265414 90 90 90
ZERR 4 0.004048 0.006165 0.023404 0 0 0
LATT -7
SYMM -X,-Y,0.5+Z
SYMM +X,-Y,-Z
SYMM -X,+Y,0.5-Z
SFAC C H N O
UNIT 116 84 4 28
EQIV $1 -X,+Y,1.5-Z
SADI C7 C6 C6 C5 C5 C4 C15 C17 C15 C16 C16 C14 C8 C13 C13 C12 C12 C11 C11 =
 C10 C9 C10 C9 C8 C2 C1 C3 C2
RIGU C16 C4 C3 C5 C2 C6 C1 C7 N1 C8 C14 C9 C13 C10 C12 C15 C11 C17 O1
SIMU N1 C4 C3 C5 C2 C6 C1 C7 C8 C14 C9 C13 C16 C10 C12 C15 C11 C17 O1
DELU C4 C3 C5 C2 C6 C1 C7 N1 C8 C14 C9 C13 C16 C10 C12 C15 C11 C17 O1
ISOR N1 C4 C3 C5 C2 C6 C1 C7 C8 C14 C9 C13 C16 C10 C12 C15 C11 C17 O1
SADI C15 C15_$1 C16 C16_$1 C1 C1_$1 C2 C2_$1 C5 C5_$1 C6 C6_$1
FLAT C5_$1 C6_$1 C4 C5 C6 C7
FLAT C1 C2 N1 C1_$1 C2_$1 C3
ISOR 0.01 0.02 C5 C6 C7 C5 C6
DFIX 1.3 0.06 C17 O1

L.S. 44 0 0
PLAN  5
SIZE 0.1 0.14 0.22
CONF
FREE C6 C6_$1
BIND C16 C15
FREE C16 C16_$1
FREE C15 C15_$1
FREE C2 C2_$1
FREE C1 C1_$1
BIND C14 C16
FREE C5 C5_$1
MORE -1
BOND $H
fmap 2 53
acta 30
OMIT -13 19 1
OMIT -11 15 1
OMIT -10 6 1
OMIT -8 16 1
OMIT -5 1 1
OMIT 0 2 0
OMIT 0 4 0
OMIT 0 12 0
OMIT 0 18 0
OMIT 0 20 0
OMIT 1 3 0
OMIT 1 7 0
OMIT 1 15 0
OMIT 1 21 0
OMIT 2 2 0
OMIT 2 4 0
OMIT 2 22 1
OMIT 3 23 1
OMIT 4 2 0
OMIT 5 1 1
OMIT 5 9 1
OMIT 6 0 0
OMIT 7 19 0
OMIT 7 21 0
OMIT 8 18 1
OMIT 10 14 1
OMIT 13 9 0
OMIT 14 4 0
OMIT 14 20 1
OMIT 18 6 1
REM <olex2.extras>
REM <HklSrc "%.\\et1_acetone_0_22gpa.hkl">
REM </olex2.extras>

WGHT    0.200000
EXTI    0.179201
FVAR       2.67757
C4    1   10.000000   -0.020527   10.750000    10.50000    0.11290    0.07732 =
         0.10697    0.00000    0.00340    0.00000
N1    3    0.000000    0.155459    0.750000    10.50000    0.07012    0.06545 =
         0.09517    0.00000    0.01245    0.00000
C1    1    0.076802    0.128361    0.717256    11.00000    0.07424    0.06972 =
         0.07577    0.00334    0.00204    0.01139
C14   1    0.000000    0.216245    0.750000    10.50000    0.03668    0.06477 =
         0.09404    0.00000   -0.01260    0.00000
C2    1    0.076954    0.071221    0.719000    11.00000    0.06640    0.06940 =
         0.07041   -0.00218   -0.00790    0.01186
AFIX  43
H2    2    0.129078    0.052205    0.699256    11.00000   -1.20000
AFIX  66
C8    1    0.163161    0.156892    0.727881    11.00000    0.07375    0.08235 =
         0.08008   -0.00265    0.00234    0.00452
C13   1    0.187740    0.195917    0.859684    11.00000    0.08289    0.12977 =
         0.10296   -0.03120   -0.00753   -0.00410
AFIX  43
H13   2    0.148808    0.206124    0.951996    11.00000   -1.20000
AFIX  65
C12   1    0.270507    0.219689    0.853516    11.00000    0.07210    0.13110 =
         0.09096   -0.01635   -0.02503    0.00431
AFIX  43
H12   2    0.286952    0.245799    0.941701    11.00000   -1.20000
AFIX  65
C11   1    0.328696    0.204434    0.715545    11.00000    0.10120    0.15098 =
         0.11138   -0.02001    0.00680   -0.01400
AFIX  43
H11   2    0.384073    0.220339    0.711419    11.00000   -1.20000
AFIX  65
C10   1    0.304119    0.165409    0.583742    11.00000    0.06955    0.09975 =
         0.09584    0.00439   -0.00020    0.02147
AFIX  43
H10   2    0.343051    0.155203    0.491430    11.00000   -1.20000
AFIX  65
C9    1    0.221351    0.141638    0.589908    11.00000    0.07580    0.11613 =
         0.10244   -0.01632    0.01047    0.01288
AFIX  43
H9    2    0.204907    0.115527    0.501722    11.00000   -1.20000
AFIX   0
C3    1    0.000000    0.040695    0.750000    10.50000    0.08319    0.07724 =
         0.10109    0.00000    0.00526    0.00000
C17   1    0.000000    0.335858    0.750000    10.50000    0.19306    0.06505 =
         0.09452    0.00000   -0.02646    0.00000
C5    1   -0.060983   -0.051549    0.647536    11.00000    0.11865    0.10484 =
         0.11245   -0.00712    0.00468   -0.01538
AFIX  43
H5    2   -0.102393   -0.032644    0.577638    11.00000   -1.20000
AFIX   0
O1    4    0.000000    0.388505    0.750000    10.50000    0.34259    0.06548 =
         0.13707    0.00000    0.03265    0.00000
C6    1   -0.061278   -0.109760    0.647503    11.00000    0.14693    0.11072 =
         0.12581   -0.01323   -0.01138   -0.01063
AFIX  43
H6    2   -0.102557   -0.129168    0.578765    11.00000   -1.20000
AFIX   0
C7    1    0.000000   -0.138498    0.750000    10.50000    0.13761    0.12378 =
         0.13170    0.00000    0.00197    0.00000
AFIX  43
H7    2    0.000000   -0.177331    0.750000    10.50000   -1.20000
AFIX   0

O2W   4    0.309234    0.072903    1.074617    11.00000    0.24916
O3W   4    0.291713    0.036636    0.718415    10.50000    0.12641
O4W   4    0.264427    0.000390    0.765242    10.50000    0.15699
O1W   4    0.461267    0.056187    0.611113    11.00000    0.20176
C16   1    0.028447    0.246179    0.596594    11.00000    0.05378    0.07051 =
         0.09417   -0.00019   -0.01399   -0.01525
AFIX  43
H16   2    0.046778    0.227065    0.492080    11.00000   -1.20000
AFIX   0
C15   1    0.029764    0.305164    0.597979    11.00000    0.11268    0.07197 =
         0.09508    0.00642   -0.02606    0.00206
AFIX  43
H15   2    0.050896    0.324122    0.495526    11.00000   -1.20000
AFIX   0
HKLF 4


REM  ET1_Ac in C2221 #20
REM wR2 = 0.3781, GooF = S = 1.276, Restrained GooF = 0.929 for all data
REM R1 = 0.1369 for 242 Fo > 4sig(Fo) and 0.2641 for all 526 data
REM 149 parameters refined using 501 restraints

END

WGHT      0.2000      0.0000

REM Highest difference peak  0.207,  deepest hole -0.131,  1-sigma level  0.051
Q1    1   0.5000  0.0869  0.7500  10.50000  0.05    0.21
Q2    1   0.2547  0.2977  0.7746  11.00000  0.05    0.13
Q3    1   0.0000  0.2754  0.7500  10.50000  0.05    0.13
Q4    1   0.0000  0.3219  0.2500  10.50000  0.05    0.13
Q5    1   0.3250  0.0000  1.0000  10.50000  0.05    0.13
;
_shelx_res_checksum              53037
_shelx_hkl_file                  
;
   0   2   0 138.582 48.3842   8
   0   2   0 42.2838 113.907  44
   0   2   0 65.8703 10.2891  43
   0  -2   0 153.505 62.4692   7
   0  -2   0 57.8072 27.2619  23
   0   4   0 4528.77 881.244  26
   0   4   0 3937.43 818.424  44
   0  -4   0 4176.60 801.831   5
   0  -4   0 3911.46 598.635  10
   0   4   0 4171.31 777.201  11
   0   4   0 4283.89 778.511  14
   0  -4   0 4913.19 586.092  45
   0   4   0 4198.54 847.941   8
   0   4   0 4420.43 781.181  20
   0   4   0 5019.52 739.727  19
   0  -4   0 4108.59 678.903  18
   0  -4   0 4125.83 867.382  23
   0  -4   0 4160.21 774.478  15
   0   4   0 3935.91 668.681  24
   0  -4   0 4797.61 950.569   7
   0   4   0 4458.14 906.242  32
   0  -4   0 4562.28 885.279  38
   0   4   0 4286.37 718.890   9
   0  -4   0 4433.64 711.175  39
   0   4   0 4877.47 891.017  43
   0  -4   0 4496.18 709.880  22
   0  -6   0 4097.57 1392.22   5
   0   6   0 3699.85 1051.61  14
   0  -6   0 3525.76 585.023  29
   0  -6   0 3431.74 1102.98  18
   0   6   0 2869.29 905.110  35
   0  -6   0 3713.55 752.882  45
   0  -6   0 3097.67 1153.48  23
   0  -6   0 3633.08 835.086  10
   0   6   0 4406.49 1551.75  44
   0  -6   0 2532.41 1009.58   7
   0   6   0 2863.61 764.565  19
   0   6   0 4444.53 1584.01   8
   0   6   0 3557.05 1259.75  26
   0  -6   0 2873.72 1213.72  38
   0  -6   0 1733.98 978.826  15
   0   6   0 1652.16 756.167  47
   0   6   0 3410.02 1164.32  11
   0  -6   0 3154.10 1025.43  39
   0   6   0 4467.17 1522.07  32
   0  -6   0 3252.13 902.054  22
   0   6   0 4254.41 1370.81  43
   0   6   0 2581.61 911.159  20
   0   8  -1 5077.09 1276.85  27
   0   8  -1 3233.29 999.689  11
   0   8  -1 4428.10 1177.44  43
   0   8  -1 2247.26 741.598   8
   0   8  -1 3962.05 1544.93  44
   0   8  -1 2114.01 937.661  26
   0  -8   0 12021.0 1878.05   5
   0  -8   0 12449.6 1332.84  45
   0  -8   0 10643.6 1528.05  39
   0  -8   0 11291.5 1924.74   7
   0   8   0 10938.5 1787.09  20
   0   8   0 13181.4 2013.79   8
   0  -8   0 12880.3 1906.55  18
   0  -8   0 12122.5 1987.00  23
   0   8   0 9997.38 1692.89  47
   0   8   0 11047.6 1824.63  11
   0   8   0 12786.5 1862.29  14
   0  -8   0 12820.3 1694.43  12
   0   8   0 11568.8 1582.11  19
   0   8   0 13160.4 1831.48   1
   0  -8   0 11885.2 1563.28  22
   0  -8   0 11637.3 1017.25  29
   0  -8   0 11964.2 1801.73  38
   0  -8   0 13552.6 2054.50  15
   0  -8   0 11838.1 1456.33  10
   0   8   0 12791.4 1878.00  35
   0   8   0 11341.5 2017.18  44
   0   8   0 12499.0 1973.10  43
   0   8   0 11500.7 2069.10  32
   0   8   0 11810.5 1757.15  24
   0  -8   1 3650.13 1317.05   7
   0  -8   1 1533.70 1113.35  23
   0  -8   1 3551.62 938.977  10
   0  -8   1 2840.87 950.396  34
   0  -8   1 4556.14 1247.06  39
   0  -8   1 3487.08 1322.19  36
   0  10  -1-138.690 566.387  26
   0  10  -1 54.8091 1074.52   9
   0  10  -1 759.164 1180.28  44
   0  10  -1 853.632 521.853  43
   0  10  -1 454.949 573.476  11
   0  10  -1 550.728 708.925  27
   0  10   0 14337.0 2012.88  19
   0 -10   0 14848.2 2437.35  15
   0  10   0 15406.5 2385.44  14
   0 -10   0 15493.7 2043.54  39
   0 -10   0 15250.7 1267.11  29
   0  10   0 14655.3 2298.47  11
   0  10   0 14540.8 2373.33  35
   0  10   0 14305.8 2694.39  32
   0  10   0 14514.2 2248.09  20
   0 -10   0 15391.3 2594.02  23
   0  10   0 15261.5 2210.58   1
   0 -10   0 17499.6 2559.19   5
   0 -10   0 13662.2 1751.56  10
   0 -10   0 16613.9 2076.91  22
   0 -10   0 15577.0 2442.56  12
   0  10   0 14738.9 2368.62  24
   0 -10   0 13911.3 2114.78  18
   0  10   0 18433.4 2873.61  26
   0  10   0 9176.55 1837.21  47
   0  10   0 15810.8 2741.84   8
   0  10   0 14688.6 2432.71  43
   0 -10   0 15439.3 2301.38  38
   0  10   0 15583.5 2578.82  44
   0 -10   0 16830.7 2797.16   7
   0 -10   1 192.737 347.703  18
   0 -10   1 757.538 982.568  10
   0 -10   1-34.8094 1016.31  39
   0 -10   1 2574.07 877.623  17
   0 -10   1 615.109 405.537  23
   0 -10   1-134.386 348.166  22
   0 -10   1 394.464 1619.01  36
   0 -10   1 263.770 356.325  34
   0 -10   1 1246.24 1008.63  45
   0  12  -1 28895.7 3618.25  27
   0  12  -1 21678.7 3317.26   8
   0  12  -1 24410.4 3626.10  40
   0  12  -1 25724.3 4074.51  26
   0 -12  -1 22414.1 3607.20   5
   0  12  -1 27742.9 3643.43  11
   0  12  -1 24678.7 3414.98  43
   0 -12  -1 24055.2 4026.06  38
   0  12  -1 24670.0 3573.20  14
   0  12  -1 26993.6 3635.84  44
   0  12  -1 26852.1 3464.19   9
   0 -12  -1 22705.9 3359.27  22
   0 -12   0 17973.5 2620.47  39
   0  12   0 11934.5 2438.57  20
   0  12   0 17605.3 3321.74   8
   0 -12   0 16701.5 2792.54  18
   0  12   0 13337.9 2374.71  35
   0 -12   0 15202.9 3222.45  15
   0  12   0 16865.1 2728.01   1
   0 -12   0 20429.0 3500.42   5
   0 -12   0 18103.0 3669.40  38
   0  12   0 13940.0 2494.73  44
   0  12   0 14224.4 2574.30  14
   0 -12   0 22749.6 3935.16  23
   0 -12   0 17651.5 2418.61  22
   0  12   0 12818.4 2417.69  11
   0  12   0 9535.45 2853.44  32
   0 -12   0 18137.7 2541.91  10
   0  12   0 14518.5 2474.56  43
   0  12   0 9211.43 1987.97  47
   0 -12   1 18885.7 3346.18  36
   0 -12   1 27209.0 2625.51  45
   0 -12   1 22682.4 2924.84  18
   0 -12   1 26130.2 2891.17  10
   0 -12   1 26615.6 3107.66  39
   0 -12   1 24545.5 3805.29  15
   0  12   1 21845.0 4013.16  31
   0 -12   1 26822.0 2159.75  17
   0 -12   1 25580.7 3883.74  23
   0 -12   1 25428.9 3816.00   7
   0  14  -1 145.463 788.232   9
   0  14  -1 364.273 461.040  43
   0  14  -1 2397.24 2020.13  26
   0  14  -1 855.263 1136.76  40
   0  14  -1-60.6951 193.671  11
   0  14  -1 466.362 774.302  24
   0  14  -1 586.280 1102.31   8
   0  14   0 135.266 533.795  43
   0  14   0 798.154 604.655  14
   0  14   0 254.099 860.017   8
   0  14   0 582.180 660.836  20
   0  14   0 1314.07 773.459   1
   0  14   0 873.582 458.540  35
   0 -14   0 1210.27 403.995  29
   0 -14   0 735.061 404.956  18
   0 -14   0-154.847 997.709  38
   0 -14   0 1924.11 756.379  22
   0  14   0 638.804 1022.82  44
   0 -14   0 1376.80 1316.99   5
   0  14   0 251.161 502.075  11
   0 -14   1-5.66554 160.431  39
   0 -14   1 339.999 813.154  23
   0 -14   1 173.723 652.510   7
   0 -14   1-333.991 805.996  38
   0 -14   1 546.807 733.294  18
   0 -14   1 94.7603 393.636  10
   0 -14   1 425.997 312.465  17
   0 -14   1 1513.78 662.524  45
   0  16  -1 2327.67 1378.59  43
   0  16  -1 2020.48 1123.67  24
   0  16  -1 2309.76 1130.60  11
   0  16  -1 2584.07 1765.74  14
   0  16  -1 1888.59 460.801  16
   0  16  -1 2797.33 2041.82   9
   0  16  -1 1996.15 1855.96  26
   0  16  -1 6192.30 2925.04  44
   0  16  -1 3932.94 3089.34   8
   0 -16  -1 3482.31 1364.35  22
   0 -16  -1 2552.87 774.445  29
   0 -16   0-772.357 1437.85  38
   0 -16   0-45.8288 520.924   5
   0 -16   0-184.425 496.741  22
   0 -16   0-449.859 827.707  18
   0  16   0 722.688 1074.17  14
   0  16   0 1131.91 770.422  35
   0  16   0 1027.01 1378.92  20
   0 -16   1 3696.50 1607.67  23
   0 -16   1 1281.05 661.019  18
   0 -16   1 2167.86 830.940  10
   0 -16   1 1140.16 623.285  38
   0 -16   1 4195.36 2011.35   7
   0 -16   1 2169.64 1780.77   5
   0  16   1 1255.46 315.682  32
   0 -16   1 3447.33 1608.89  15
   0 -16   1 3523.45 1296.27  39
   0 -16   1 2678.93 1021.34  45
   0 -18  -1-1334.45 1365.50  22
   0  18  -1 403.480 1028.62  11
   0 -18  -1 102.250 924.707  38
   0  18  -1-1367.17 1316.78  14
   0  18  -1 902.335 1125.64  44
   0  18  -1-1823.39 1506.61  35
   0  18  -1 2636.99 2906.71   8
   0  18  -1 453.128 1210.02  43
   0  18   0-426.835 809.656  19
   0 -18   0 774.128 1102.14  18
   0 -18   1 599.951 732.874  38
   0 -18   1 725.633 391.787  39
   0 -18   1 2827.69 1874.40   7
   0 -18   1-163.727 1120.04   5
   0  18   1-990.085 938.620  20
   0 -18   1 1995.28 1579.22  15
   0  18   1-1930.40 2098.30  32
   0 -18   1 88.8752 1025.60  18
   0 -18   1 448.940 808.059  10
   0 -20  -1-1679.79 1077.55  38
   0  20  -1-186.054 1375.97  14
   0  20  -1 221.791 1476.74  43
   0  20  -1 205.997 887.019   1
   0  20  -1 1314.96 2459.74  26
   0  20  -1 2431.18 1730.39  11
   0  20  -1-735.742 1713.58   8
   0  20  -1 265.804 699.730  35
   0  20  -1-176.235 1863.12  44
   0 -20   0 3976.69 1794.98  18
   0 -20   1 2517.80 2308.05   7
   0 -20   1 3267.59 2309.28  23
   0 -20   1-1538.61 713.075  12
   0 -20   1 2637.38 1776.95  38
   0 -20   1 211.147 1696.13  18
   0 -20   1 2204.64 1449.67  39
   0 -20   1 3806.62 2922.39  15
   0 -20   1 2088.45 1600.95   5
   0 -20   1-548.535 583.445  10
   0  20   1 239.641 561.233  20
   0  22  -1 1524.63 790.301   1
   0  22  -1-967.250 1086.01   8
   0  22  -1 1316.22 429.354  11
   0  22  -1 110.689 544.224  43
   0  22  -1 674.597 1213.38  44
   0  22  -1 1135.62 1175.49  14
   0  22  -1 2882.73 1869.07  35
   0 -22   1 2006.87 1997.63   5
   0 -22   1 2130.57 1522.60  39
   0 -22   1 1897.47 1636.38  18
   0 -22   1-398.918 679.220  38
   0 -22   1 1197.87 375.333  23
   0  24  -1 474.855 1465.30  11
   0  24  -1-651.457 1723.62  43
   0  24  -1-114.875 2297.48  44
   0  24  -1 729.874 1051.17  14
   0  24  -1 959.179 1144.04  35
   0 -24   0 1394.40 1283.39  18
   0 -24   1 6160.75 2697.71   5
   0 -24   1 2056.07 3148.48  38
   0  26   0 923.411 883.554  11
   0 -26   0 3538.85 2867.37  18
   0  28   0 2997.10 3432.65  11
   0 -28   0 555.371 359.836  18
  -1   1   0 17685.8 992.983  13
  -1   1   0 18766.8 1553.47  40
  -1   1   0 17634.6 970.329  28
  -1  -1   0 17380.8 1064.28  22
  -1  -1   0 17056.3 1062.19  10
  -1  -1   0 16582.4 1005.73  17
   1   3   0 2559.16 511.470  43
  -1  -3   0 3079.23 519.662  17
   1  -3   0 2418.52 590.547  42
  -1   3   0 2380.12 593.792  32
  -1  -3   0 3511.88 625.726  10
  -1   3   0 2088.06 753.993  47
  -1  -3   0 2611.88 560.074  22
  -1   3   0 2848.26 484.104  11
  -1  -3   0 3231.34 554.286  45
   1   3   0 3360.15 630.795  44
  -1   3   0 3228.72 773.310  40
  -1  -3   0 3012.34 484.285  29
   1  -3   0 2285.04 593.688  36
  -1   3   0 3155.46 481.520  20
  -1   3   0 2790.17 739.822  26
  -1   3   0 3271.21 788.002   9
  -1   3   0 3302.04 566.893  43
   1  -3   0 2860.99 714.510   7
  -1   3   0 3016.89 475.573  14
   1  -3   0 2734.26 546.510  38
   1   3   0 3395.47 621.385  24
   1   3   0 3022.09 609.432  11
  -1  -3   0 3040.14 596.734  39
   1  -3   0 3223.28 653.641  23
   1  -3   0 1391.62 801.259  15
  -1   3   0 2864.01 701.121   8
   1  -3   0 3013.95 563.126   5
  -1  -3   0 3286.98 653.456   5
   1   3   0 3295.12 659.591  14
  -1  -3   0 3018.78 576.555  38
  -1   3   0 2479.77 411.504  13
   1   3   0 3243.68 622.568  35
   1   3   0 2773.67 519.646   8
  -1  -3   0 2573.83 584.587  18
  -1  -3   0 3152.89 562.457   7
  -1  -3   0 3388.00 652.638  23
   1  -5   0 9424.58 1582.43  15
  -1   5   0 10810.2 1341.24  40
   1   5   0 12209.1 1605.80  43
   1   5   0 8862.56 1427.35  32
  -1   5   0 10315.9 1218.97   8
  -1  -5   0 11501.0 1052.78  29
   1   5   0 11437.9 1090.43  16
  -1  -5   0 11398.0 1221.28  45
  -1  -5   0 11488.5 1561.48  23
   1   5   0 12423.4 1527.70  35
   1  -5   0 12293.4 1570.97  23
   1  -5   0 11805.8 1622.31   7
  -1   5   0 8436.56 1404.23  47
  -1   5   0 11202.3 1263.92  14
   1   5   0 11584.9 1403.66  44
   1  -5   0 10522.0 1014.87  39
  -1  -5   0 10836.4 1341.06  39
   1  -5   0 11928.2 1351.35   5
   1  -5   0 10638.7 1342.28  38
  -1   5   0 11414.7 950.988  13
   1   5   0 11174.0 1427.92  11
   1   5   0 10481.8 1213.59  26
  -1   5   0 10102.4 1375.04  44
  -1  -5   0 11116.7 1329.04  10
  -1  -5   0 11652.6 1114.90  17
  -1   5   0 10222.9 1249.62   9
  -1   5   0 10532.9 1605.87  26
  -1  -5   0 12026.4 1413.06  22
  -1   5   0 9330.82 1412.98  32
   1  -5   0 10635.9 1124.58  18
   1  -5   0 10759.8 984.466  22
   1   5   0 12221.6 1548.32  14
  -1   5   0 11417.3 1334.20  11
   1  -5   0 10553.8 863.241  10
  -1  -5   0 11598.7 1541.71   5
  -1  -5   0 12338.9 1507.73   7
  -1   5   0 11457.9 1230.31  20
  -1  -5   0 11669.4 1394.58  18
  -1   5   0 11076.5 1331.34  43
   1   5   0 10925.0 1356.27   8
  -1  -5   0 12073.9 1579.31  38
   1   5   0 10947.3 1423.80  20
   1   5   0 11641.8 1471.01  24
  -1   7  -1 26902.1 2799.72  27
   1   7  -1 23498.8 3057.87  11
   1   7  -1 26625.1 3125.14  27
  -1   7  -1 23343.1 3158.76   8
   1   7  -1 26724.2 3346.47  43
   1   7  -1 22176.2 3207.92  44
  -1   7   0 24256.9 2810.46  32
  -1  -7   0 28455.0 2597.90  39
   1   7   0 27503.7 2729.31  11
   1  -7   0 23276.9 2913.35  15
  -1   7   0 29472.8 3336.55  26
  -1   7   0 28799.0 2492.25  11
   1  -7   0 27986.4 2968.67   7
  -1  -7   0 26732.3 2606.28  38
   1   7   0 29167.0 2510.47  26
  -1   7   0 29482.1 2298.24   1
   1   7   0 28348.4 2920.35  44
  -1   7   0 27781.9 2423.15  20
  -1  -7   0 27543.5 2345.30  10
  -1   7   0 27184.0 1539.31  13
   1  -7   0 29030.2 2394.42  18
  -1  -7   0 27714.9 1967.83  17
  -1  -7   0 28224.9 2190.34  45
  -1   7   0 30118.4 3042.41   9
  -1   7   0 29017.8 3021.31   8
   1   7   0 27068.2 2552.95  24
   1   7   0 24763.5 2666.83  14
   1  -7   0 28952.8 2772.22   5
  -1   7   0 28266.2 2411.63  35
  -1  -7   0 30901.6 1982.58  29
   1   7   0 29740.4 3122.24  32
   1  -7   0 26808.6 2967.63  23
  -1   7   0 27072.4 2428.58  14
  -1  -7   0 28373.7 2604.70  15
   1   7   0 27128.5 2785.62  43
  -1  -7   0 29968.4 2686.26  18
   1  -7   0 26822.2 2378.62   6
   1   7   0 29732.6 2829.40  35
  -1  -7   0 29658.9 2894.96  23
   1   7   0 26802.5 2746.65  20
  -1  -7   0 26569.3 2727.20   7
   1  -7   0 30489.1 2805.23  38
  -1  -7   0 23637.4 2663.72   5
   1  -7   0 28060.6 2044.72  22
   1  -7   0 27035.2 1832.39  10
   1   7   0 27544.4 1950.72  16
   1   7   0 29290.4 2738.03  19
   1   7   0 26227.3 2672.66   8
   1  -7   0 26858.5 2080.31  39
  -1  -7   0 30316.5 2634.58  22
  -1   7   0 30736.9 2742.83  43
  -1  -7   1 26758.3 2729.03  10
  -1  -7   1 32139.9 3517.16  23
  -1  -7   1 24473.6 2954.78  34
  -1  -7   1 26672.9 2833.38  39
  -1  -7   1 24149.8 2789.10  22
   1  -7   1 26734.3 3190.15  23
  -1  -7   1 21565.6 3249.91   7
   1  -7   1 27259.0 2259.45  34
   1  -7   1 21617.8 2957.14   7
  -1   9  -1 5350.29 1402.98  11
  -1   9  -1 4641.70 1475.95   8
   1   9  -1 4622.89 1278.16  11
   1   9  -1 5796.89 1438.53  44
   1   9  -1 4202.13 1258.30  43
  -1   9  -1 5453.04 1567.82   9
   1   9  -1 5287.53 1473.91  26
  -1   9  -1 4964.18 1210.76  43
  -1   9  -1 5568.12 1298.01  27
   1   9  -1 4174.66 1258.01   8
  -1   9  -1 5633.86 1902.00  26
   1   9  -1 4776.43 1172.26   9
  -1   9  -1 5818.42 1559.97  44
   1   9  -1 3630.63 1289.09  27
  -1   9   0 3840.18 935.146  43
   1  -9   0 3401.39 840.102  22
  -1   9   0 1442.22 637.615  47
   1   9   0 2970.07 880.134  47
  -1  -9   0 4202.33 1236.36  38
  -1   9   0 3494.50 957.886   1
  -1   9   0 4504.54 1163.26  14
  -1   9   0 3101.25 902.990  35
   1   9   0 2928.76 512.637  43
   1   9   0 2760.61 601.183  30
  -1  -9   0 2915.18 1105.07  15
  -1  -9   0 2341.26 765.064  18
   1  -9   0 3802.31 1319.44  15
   1   9   0 4088.72 1440.19  44
   1   9   0 2267.19 834.395  20
   1   9   0 1803.84 1276.26  32
   1  -9   0 4941.26 1396.28   5
  -1  -9   0 3588.06 674.755  29
   1  -9   0 3404.89 1081.99  38
   1  -9   0 3441.23 1017.76  18
  -1  -9   0 3022.49 697.576  45
   1  -9   0 3224.25 898.268  39
  -1   9   0 3034.90 817.698   8
   1   9   0 3291.61 1091.76  19
   1   9   0 3896.11 1231.24  35
  -1   9   0 1838.29 939.998  20
   1   9   0 2472.04 845.453  11
  -1  -9   0 3806.58 1093.37   5
  -1  -9   0 3484.77 1024.10  39
   1  -9   0 3340.68 1093.63   7
  -1   9   0 4241.81 1288.16  44
  -1   9   0 4453.08 1384.19  32
   1  -9   0 3650.95 947.142  23
  -1  -9   0 4170.45 1046.20  22
  -1  -9   0 2105.86 771.441  23
   1  -9   0 3138.08 724.727  10
  -1   9   0 3218.18 544.449  13
   1   9   0 4208.44 1253.09   1
  -1  -9   0 2403.46 647.501  10
  -1   9   0 2683.76 1019.92  11
   1   9   0 2559.61 1106.59   8
   1   9   0 2280.34 721.425  14
  -1  -9   1 4633.41 1362.16  36
  -1  -9   1 4909.97 1155.27  45
  -1  -9   1 5469.32 994.589  17
  -1  -9   1 4451.60 1419.68  23
  -1  -9   1 3573.92 1206.99  39
   1  -9   1 4693.20 1004.38  34
  -1  -9   1 3670.41 1281.20  34
   1  -9   1 3688.41 1104.86  39
   1  -9   1 5527.23 1210.21  10
  -1  -9   1 4831.53 1328.01  18
  -1  -9   1 2642.38 1281.61   7
  -1  -9   1 4904.89 1216.91  10
   1  -9   1 2200.76 1421.53  23
   1  -9   1 3711.20 1294.19  36
   1  -9   1 3793.77 1580.11   7
   1 -11  -1 5157.72 2723.17  42
  -1  11  -1 11540.7 3452.12   9
   1 -11  -1 6488.27 2468.42  38
   1  11  -1 8399.95 2772.87  43
   1  11  -1 7455.80 3091.33   8
  -1  11  -1 8595.04 2320.21  44
  -1  11  -1 5777.90 2006.77  43
  -1  11  -1 6655.12 1685.91  27
   1  11  -1 7976.04 2221.81  14
  -1  11  -1 6726.11 2267.73  11
   1  11  -1 8981.84 3122.93  44
   1  11  -1 9224.42 2425.99   9
   1  11  -1 9435.45 2598.17  40
  -1  11  -1 7195.18 1071.82  28
  -1  11  -1 5548.79 1700.96  14
   1  11  -1 8484.33 2308.97  27
  -1  11  -1 9447.62 2879.92  40
   1  11  -1 6076.49 2144.70  11
  -1  11   0 17609.3 3032.02  32
  -1  11   0 19514.1 2752.68  44
  -1 -11   0 21106.6 2686.73  39
   1  11   0 23865.6 3067.36  35
   1 -11   0 21094.1 2826.80  12
   1  11   0 27340.0 3576.19   8
   1 -11   0 21950.5 2532.03  39
   1 -11   0 23156.0 3041.77   5
   1  11   0 19705.1 2887.91  20
  -1 -11   0 23001.2 2606.18  10
  -1  11   0 19278.7 2557.70  35
   1 -11   0 24867.2 2525.75  22
   1  11   0 20184.7 2861.61  24
   1  11   0 22139.4 3047.53  43
  -1 -11   0 20279.9 2713.22  18
  -1  11   0 22091.2 3292.96  26
  -1 -11   0 26082.0 2807.53  22
   1 -11   0 23400.2 2772.77  18
   1 -11   0 21680.6 2775.22  38
  -1 -11   0 22006.5 1846.14  29
  -1  11   0 20488.3 3255.62   8
   1 -11   0 19206.7 2963.44  15
   1  11   0 23522.5 3118.17  44
   1  11   0 21334.8 3060.38  14
   1  11   0 21373.6 2744.46  19
   1 -11   0 21528.0 3148.59  23
  -1  11   0 22980.0 2866.57  11
  -1  11   0 23881.1 2799.26   1
   1 -11   0 21812.4 1846.31  45
  -1 -11   0 21225.7 3017.47   5
  -1  11   0 22625.7 2792.49  14
  -1  11   0 20430.1 3029.89  47
  -1 -11   0 21709.0 2763.26  23
   1 -11   0 25355.2 3332.55   7
  -1 -11   0 22772.1 2358.94  45
   1  11   0 21011.4 3344.52  32
   1  11   0 19395.1 2675.30  11
  -1  11   0 22063.7 1557.47  13
  -1 -11   0 21417.7 2828.19  38
  -1  11   0 21907.7 2843.74  43
   1  11   0 21492.1 2952.69   1
  -1  11   1 11122.3 5803.75  31
  -1 -11   1 6462.25 1772.94   7
  -1 -11   1 5422.10 1898.36  23
   1 -11   1 6711.93 1697.09  39
  -1 -11   1 5208.75 1116.81  17
  -1 -11   1 6538.24 1668.00  10
  -1 -11   1 4670.84 1276.13  45
   1 -11   1 6152.56 1439.94  10
   1 -11   1 8338.00 1821.11  34
   1 -11   1 5100.84 1841.37  36
   1  11   1 10137.8 2976.08  41
   1 -11   1 7436.99 2462.73  23
   1 -11   1 4899.47 829.616  17
   1 -11   1 5962.65 1754.12  18
  -1 -11   1 7007.13 1820.24  39
  -1 -11   1 5014.91 1469.65  34
  -1 -11   1 5544.34 1867.29  36
   1 -11   1 7616.40 2500.03   7
  -1 -11   1 5783.22 1773.23  18
   1 -11   1 5361.02 1098.94  45
  -1  13  -1 2229.50 1567.67  11
  -1  13  -1 1790.35 361.325  43
  -1 -13  -1 2368.34 1310.79  22
   1  13  -1 2112.92 928.322  26
   1  13  -1 997.710 1249.54   9
  -1  13  -1 1882.53 1247.00   8
   1  13  -1 410.037 365.313   8
  -1 -13  -1 2516.05 639.363  38
   1  13  -1 3687.53 1211.73  40
  -1  13  -1 1314.02 769.401  24
   1  13  -1 399.905 1301.74  44
  -1  13  -1 1864.85 1085.37  14
  -1  13  -1 2447.45 1709.85  40
   1  13  -1 956.955 834.113  43
  -1  13  -1 1022.01 1481.68  44
   1  13  -1 1006.03 994.836  14
  -1  13  -1 190.638 874.367   9
   1 -13  -1 544.131 434.104  22
   1  13  -1 636.582 1082.88  11
  -1  13  -1 999.792 1882.18  26
  -1  13   0 3128.98 1034.98  35
  -1  13   0 3677.66 1924.18  26
   1  13   0 2697.84 1060.89  43
  -1 -13   0 3687.76 1355.05  39
   1  13   0 2135.73 1421.07   8
  -1  13   0 3383.30 1547.80  43
   1  13   0 3023.82 1446.16  44
  -1  13   0 2594.65 1526.06  11
   1  13   0 894.104 1436.03  20
  -1 -13   0 5038.07 1284.83  10
  -1  13   0 4338.51 2017.78   8
   1  13   0 5988.52 1861.58   1
  -1  13   0 4130.37 2044.76  44
   1 -13   0 4121.12 623.892  15
   1  13   0 4093.64 1404.88  11
  -1 -13   0 4935.93 1444.51  22
   1 -13   0 4373.88 1454.51   5
   1 -13   0 4577.27 1393.92  18
  -1  13   0 3167.81 1206.87  20
  -1  13   0 4259.74 2193.25  47
   1 -13   0 3152.09 360.563  38
  -1 -13   0 4253.81 1852.47   5
  -1 -13   0 2207.97 1184.53  18
   1  13   0 3261.46 1257.37  19
   1  13   0 4212.60 1621.77  14
   1 -13   0 3318.16 970.145  22
   1 -13   0 3376.40 1453.52  23
  -1 -13   0 3455.36 1723.27  38
  -1 -13   0 3140.63 728.450  29
  -1  13   0 3111.12 1456.74  14
  -1  13   0 3783.41 1393.81   1
   1  13   0 4299.26 1375.07  35
  -1  13   0 3667.22 1120.77  19
  -1 -13   1 1126.70 788.640  45
  -1 -13   1 619.284 765.423  18
   1 -13   1 922.491 591.512   7
   1 -13   1 1920.07 1074.10  18
  -1 -13   1 2670.36 980.851  10
  -1 -13   1 2861.83 1182.07  39
  -1 -13   1 963.170 992.510   7
   1 -13   1 1784.43 688.318  45
   1 -13   1 881.847 424.180  39
   1 -13   1 3553.56 1612.79  15
   1 -13   1-103.650 385.224  36
  -1  13   1 1007.54 1298.74  31
   1  13   1 681.300 1009.89  11
  -1 -13   1 1899.40 1006.71  23
   1 -13   1 1475.22 874.210  10
   1 -13   1 1738.60 1116.80  23
  -1  15  -1 2751.25 1998.34   8
   1  15  -1-768.235 1984.81   8
  -1  15  -1 2807.84 1434.08  40
  -1  15  -1 276.609 261.216  16
   1  15  -1 1331.55 924.639  24
   1 -15  -1 620.698 854.326  22
  -1  15  -1 647.735 656.895   9
   1  15  -1 1967.92 1718.59  26
  -1 -15  -1 322.686 435.923  22
  -1 -15  -1 582.828 603.945  38
   1  15  -1 1661.32 1297.66  43
  -1 -15  -1 591.579 466.214  29
   1 -15  -1 1345.70 1522.14  42
  -1  15  -1 1295.84 913.030  43
   1  15  -1 1502.99 1109.70   9
  -1  15  -1 982.179 602.533  24
   1  15  -1 192.029 174.411  37
  -1  15  -1-1055.71 947.994  26
   1 -15  -1 643.330 224.785  29
  -1  15   0 3497.87 1462.10  35
   1  15   0 1629.13 865.319  35
   1 -15   0 2986.60 1106.04  18
  -1 -15   0 1849.66 1083.17  38
   1  15   0 1513.87 527.750  20
   1  15   0 1531.19 949.183  11
  -1  15   0 1846.08 2355.92  44
  -1  15   0 3001.30 1098.44  19
  -1  15   0 2897.63 1382.44  11
  -1  15   0 2026.64 1426.21  20
   1  15   0 2204.50 528.045  44
   1  15   0 3643.42 1795.69  14
  -1  15   0 3396.05 1671.84  43
   1  15   0 1859.61 826.943   1
  -1 -15   0 2168.49 899.481   5
  -1  15   0 2342.30 1363.66  14
   1 -15   0 2741.54 1151.34   5
   1  15   0 3502.13 1910.00  43
  -1 -15   0 3434.16 1202.80  18
   1 -15   0 2305.10 1302.31  38
  -1  15   0 3166.57 1655.42   8
  -1 -15   0 2742.96 1238.70  22
  -1 -15   1-246.898 767.573  18
  -1 -15   1 2106.95 1439.24   7
   1 -15   1 358.917 706.256  15
   1  15   1 684.491 1180.68  11
   1 -15   1 673.930 355.873  18
  -1 -15   1 412.572 78.6117  17
   1 -15   1 767.311 632.034  10
   1  15   1 978.105 1200.30  47
   1 -15   1-1408.38 1299.91   7
  -1 -15   1 1823.53 784.984  10
   1 -15   1 1942.01 1228.26  38
   1 -15   1 13.4093 256.498  45
  -1 -15   1-58.2052 1118.84  15
  -1  15   1 674.995 706.262  21
  -1 -15   1 852.741 705.956  23
  -1 -15   1 536.973 517.154  45
  -1 -15   1 1313.04 1522.44  38
   1 -15   1 2501.89 2218.23  23
  -1 -17  -1 1329.85 1244.23  22
   1 -17  -1 1160.99 171.963  22
  -1  17  -1 1059.03 1060.89   9
  -1  17  -1 388.178 636.697  14
   1  17  -1 1937.31 656.182  35
   1  17  -1 768.026 1657.00  44
  -1 -17  -1-1067.93 316.120  38
  -1  17  -1 360.612 1622.62  43
   1  17  -1 1335.79 1601.28  11
  -1  17  -1 518.884 669.144  11
   1  17  -1 1508.78 1189.01  24
   1 -17  -1 1455.14 1287.02  18
   1  17  -1 1295.14 2081.83  43
  -1  17  -1-271.605 1007.12  35
  -1  17  -1 76.2552 1633.92   8
  -1  17  -1 1311.45 2363.59  44
   1  17  -1 492.345 154.652  16
   1  17  -1 411.079 329.382   8
   1  17  -1 1044.70 1232.82  14
  -1  17  -1-525.507 1486.35  26
  -1 -17   0 718.499 833.669  22
   1  17   0 1495.61 1239.54  14
  -1 -17   0 278.340 623.979  45
  -1 -17   0-397.631 810.353  18
  -1  17   0 10.1524 854.895  35
   1 -17   0-90.7303 413.748  18
   1  17   0-354.443 385.777  35
   1  17   0-351.320 330.959  20
  -1 -17   1 498.867 1168.74  15
   1 -17   1 2233.85 1427.12   5
   1 -17   1 135.071 366.857  10
  -1 -17   1 3565.91 2352.02   7
   1 -17   1-393.840 2046.42  38
   1 -17   1-380.831 988.666  23
  -1 -17   1-282.481 1304.32  18
   1 -17   1-6177.19 3064.19   7
  -1  17   1-778.562 1847.44  32
   1 -17   1 1179.39 925.055  18
  -1 -17   1 889.534 830.141  39
  -1  17   1-528.380 194.963  20
  -1 -17   1 1517.90 945.023  38
   1  17   1-116.577 1702.53  32
  -1 -17   1-2305.94 2235.72  23
   1 -17   1 852.067 1618.96  15
  -1 -17   1 768.540 704.399  10
   1  17   1 732.518 1082.23  20
  -1 -17   1 481.109 689.051  45
   1 -17   1 1528.45 775.758  39
  -1  17   1-810.320 608.179  47
  -1 -17   1-2619.46 2342.87   5
   1 -19  -1 1118.97 836.922  22
   1  19  -1-569.895 1046.40   8
  -1  19  -1-1797.26 2590.49   8
   1  19  -1-320.558 870.407  14
   1  19  -1 351.449 847.516   1
   1  19  -1 377.194 329.493  11
   1 -19  -1 1897.38 1943.97  38
  -1  19  -1 114.567 1174.90  35
   1  19  -1 1355.58 1603.05  26
  -1 -19  -1 2382.38 1440.50  22
   1  19  -1-315.739 2395.05  44
  -1  19  -1 706.040 1219.09  14
  -1  19  -1-3291.41 1785.92  44
  -1  19  -1-4284.14 1894.22  11
   1  19  -1-639.892 1225.46  35
  -1  19  -1 407.212 442.218   1
  -1  19  -1-819.351 1901.58  43
   1  19  -1-916.111 579.976  43
   1  19   0 2307.70 1620.94  19
  -1 -19   0 2209.57 1121.11  18
   1 -19   0-127.033 1045.00  18
  -1  19   1 293.865 783.052  20
  -1 -19   1-411.478 925.255   5
  -1 -19   1-208.283 667.870  12
  -1 -19   1 1156.35 1496.24  15
   1 -19   1-37.3669 1191.92  38
  -1 -19   1 243.373 1436.57   7
   1 -19   1 876.744 967.154  39
   1 -19   1 1061.60 1103.91  23
   1  19   1 1130.54 1746.16  20
  -1  19   1-869.109 1672.60  32
  -1 -19   1 243.684 920.434  38
  -1 -19   1-510.686 958.059  39
   1 -19   1-1450.87 1642.97  18
  -1 -19   1-94.7197 463.910  23
  -1 -19   1-782.015 601.637  10
   1 -19   1-1050.59 2165.19   7
   1 -19   1 196.087 652.290   5
  -1 -19   1 1033.85 723.043  18
   1 -19   1-1276.37 1065.73  15
  -1  21  -1 2234.94 2546.92   8
   1  21  -1 1918.03 2548.02  44
   1  21  -1-3411.08 1868.30  43
  -1  21  -1-1729.65 1098.71  35
   1  21  -1 145.410 649.526  11
   1  21  -1 207.645 1245.08  35
  -1  21  -1-281.419 1414.01  43
  -1  21  -1-518.416 737.057  44
   1  21  -1 1837.81 1689.70   1
  -1  21  -1 199.945 170.567  14
   1  21  -1 291.329 1747.07   8
  -1  21  -1 1843.99 1129.81   1
  -1  21  -1 824.553 1232.33  26
   1  21  -1 2618.76 2023.49  14
   1 -21   0 1076.41 1532.60  18
  -1 -21   0-602.134 832.317  18
  -1  21   1-18.9274 845.753  20
   1 -21   1-2180.79 1915.88   5
   1  21   1-156.203 380.415  20
  -1 -21   1-488.997 835.654  18
  -1 -21   1-572.967 1257.42  38
  -1 -21   1-2199.49 2268.90   5
   1 -21   1-481.571 574.955  38
   1 -21   1 608.260 1182.80  18
   1 -21   1-2423.17 1568.58  15
  -1 -21   1 166.867 1149.33  23
   1 -21   1-1735.65 954.296  39
  -1 -21   1-39.7427 868.107  10
  -1 -21   1 713.003 493.190  39
  -1  23  -1 5514.51 2897.82  11
  -1  23  -1-167.221 699.695  14
   1  23  -1-1088.66 1589.00   8
   1  23  -1 1998.79 768.382  44
  -1  23  -1 3335.92 2865.80  35
   1  23  -1-245.113 1100.11  14
   1  23  -1 2865.27 2625.43  35
   1  23  -1 11090.8 4934.11  43
  -1  23  -1 2351.99 3488.80  44
   1  23  -1 1694.71 2017.66   1
  -1  23  -1 3335.34 3037.52   8
  -1  23  -1 4115.05 2123.94  43
   1  23  -1 2604.14 2128.60  11
  -1 -23   0-1019.75 978.477  18
   1 -23   0-186.850 1355.93  18
  -1 -23   1 4603.36 2789.04  18
   1 -23   1 5690.03 2800.03  23
  -1 -23   1 3618.91 1613.91  39
  -1 -23   1 2518.08 1607.82   5
   1 -23   1-480.286 1283.59   5
  -1 -23   1 4250.60 3141.72  38
   1 -23   1 937.675 1665.88  38
   1  25  -1-1642.80 2579.65  35
  -1  25  -1-946.188 958.200  35
   1  25  -1 533.169 1343.42  14
  -1  25   0-2426.96 3095.53  11
   1 -25   0 308.409 1205.69  18
  -1 -25   0 486.807 573.247  18
   1  27   0 403.912 1918.25  11
   1 -27   0-4259.68 2799.94  18
  -1  27   0-38.4858 3024.96  11
  -1 -27   0-1431.14 2484.93  18
   1 -29   0-1744.42 2135.53  18
   1 -29   0-1088.84 1536.18   5
  -1 -29   0-3425.65 1349.32  18
  -2   0   0 40331.6 2186.41  26
  -2   0   0 39172.4 1635.22  22
  -2   0   0 37738.3 1944.69  13
  -2   0   0 39574.8 1926.81  29
  -2   0   0 40473.9 2807.00   4
  -2   0   0 41485.5 2039.04  17
  -2   0   0 40935.1 2743.83  40
  -2   0   0 39419.3 1930.76  28
  -2   0   0 38197.3 1719.61  34
  -2   0   0 40169.5 2871.87  21
  -2   0   0 40864.9 1732.19  39
  -2   0   0 39258.1 2600.78  47
  -2   0   0 40308.3 1922.93  45
  -2   0   0 40004.5 1858.09  10
  -2   0   0 39885.3 2388.33   9
  -2   2   0 4703.30 984.748  26
  -2   2   0 3667.22 965.678  40
  -2  -2   0 4424.60 607.270  28
   2  -2   0 4054.58 700.940  23
  -2   2   0 4252.33 984.705   9
  -2  -2   0 4211.81 616.190  13
   2  -2   0 4641.35 862.345   7
  -2   2   0 3871.09 542.188  17
  -2   2   0 4591.86 557.135  29
  -2   2   0 5058.89 1079.26  47
   2   2   0 3821.39 655.150  11
  -2  -2   0 3807.11 646.632  18
  -2  -2   0 3892.07 699.157  22
   2   2   0 4050.45 593.178  44
   2  -2   0 4033.67 598.960  38
   2  -2   0 3395.20 767.174  36
  -2  -2   0 3959.18 733.309  34
  -2  -2   0 3917.99 805.685  21
  -2  -2   0 3506.25 552.577  38
  -2  -2   0 4143.26 718.481  39
  -2  -2   0 4076.76 709.943  17
   2   2   0 3839.85 701.088  35
   2   2   0 4206.08 646.095  43
  -2  -2   0 4230.72 635.041  46
  -2   2   0 3565.09 581.811  28
  -2  -2   0 4109.86 681.258  40
  -2  -2   0 4177.76 733.532  45
   2   2   0 4088.26 707.749  14
  -2  -2   0 4210.88 692.115  29
  -2  -2   0 3504.43 667.996  10
  -2  -2   0 4331.04 701.616   5
  -2   2   0 4040.59 684.069   8
  -2  -2   0 4534.91 967.317   4
  -2   2   0 4368.48 688.897  13
  -2   2   0 4154.24 872.093   4
   2   4   0 3372.30 740.880  14
   2   4   0 2786.76 512.484  43
   2   4   0 3218.13 543.487  32
  -2  -4   0 2762.31 546.590  29
  -2  -4   0 3432.20 568.556  46
  -2  -4   0 3245.06 707.467   5
  -2  -4   0 3062.47 747.677  22
  -2  -4   0 3177.64 678.276  45
  -2  -4   0 3556.24 739.001  38
   2  -4   0 3106.37 571.513   7
  -2  -4   0 3663.48 839.792  10
  -2   4   0 802.253 876.140  47
   2   4   0 2466.66 644.660  20
  -2   4   0 2795.96 456.335  20
   2   4   0 3364.43 752.730  35
  -2   4   0 2671.21 483.465  21
  -2  -4   0 3729.24 468.122  28
  -2   4   0 3133.58 730.089  32
  -2   4   0 2806.56 646.908   8
  -2  -4   0 3878.69 848.980  39
  -2  -4   0 3749.22 942.608   4
  -2  -4   0 3213.71 654.055  18
   2  -4   0 2296.27 728.504  36
   2   4   0 3153.00 273.279   8
  -2   4   0 2741.97 210.398   9
  -2   4   0 2699.65 423.331  40
   2   4   0 3660.45 819.326  24
   2  -4   0 2212.51 274.352  38
  -2   4   0 3093.42 700.906  26
   2  -4   0 2069.64 563.573  15
  -2   4   0 3458.53 511.514  14
   2   4   0 3157.39 590.400  44
   2  -4   0 3162.94 426.599   5
  -2  -4   0 2988.77 621.364  17
  -2   4   0 4140.32 629.755  43
  -2  -4   0 3229.51 745.080  23
   2   4   0 2760.97 594.537  11
  -2  -4   0 3454.09 525.806  13
  -2   4   0 2690.14 259.907   4
  -2   4   0 3357.83 633.416  44
  -2   4   0 3469.69 634.169  13
  -2   4   0 4103.73 635.914  11
   2  -4   0 3183.08 723.896  23
   2   6  -1 3880.34 1942.49  27
   2   6  -1 5633.57 1530.96  43
   2   6  -1 4333.86 1545.19  44
   2   6  -1 3547.18 1634.62  11
   2   6   0 37721.1 3023.34  24
  -2   6   0 39633.0 2428.01  14
  -2  -6   0 37428.8 2478.93  29
   2  -6   0 36961.0 1967.82  39
   2  -6   0 36631.4 2907.18  38
   2  -6   0 39963.5 3201.51  23
   2   6   0 36779.7 2724.27   8
  -2  -6   0 37258.3 2507.75  17
  -2  -6   0 39668.3 3224.81   5
  -2  -6   0 36926.5 2960.65  22
   2  -6   0 33349.4 3316.21  15
   2  -6   0 38446.3 2803.88   5
  -2   6   0 35234.5 2893.49  44
  -2   6   0 38772.7 2342.53  13
  -2  -6   0 38269.2 3045.29  23
  -2   6   0 38192.3 3216.42   8
  -2   6   0 38074.6 3861.09  47
  -2   6   0 34959.7 3146.26  21
  -2   6   0 40238.9 3967.56  26
  -2   6   0 40158.4 2589.67  11
   2  -6   0 37509.9 2316.76  18
   2   6   0 38170.1 2402.98  37
   2   6   0 38201.6 3165.39  32
  -2  -6   0 36018.4 2881.33  39
  -2  -6   0 35953.4 2658.71  45
   2   6   0 36321.9 3056.33  20
   2  -6   0 37690.7 1757.97  22
   2  -6   0 38966.1 3361.95   7
  -2   6   0 39399.7 2774.28  43
   2   6   0 37143.4 3043.62  43
   2   6   0 35429.4 2878.82  44
  -2   6   0 39476.4 2131.12   1
   2   6   0 39431.4 3153.44  35
  -2  -6   0 37708.3 1613.08  28
  -2   6   0 37450.9 3661.45   9
  -2   6   0 35701.0 2256.65  20
  -2  -6   0 36753.2 3073.83  38
   2   6   0 39236.1 3299.83  14
   2   6   0 38165.4 2511.61  16
  -2  -6   0 37226.2 2909.50  18
  -2  -6   0 38517.2 2873.88   4
  -2   6   0 36269.7 3694.03  40
   2   6   0 34547.1 2912.36  11
  -2   6   0 38132.7 1946.86  46
  -2  -6   0 38800.4 2853.70  10
  -2  -6   1 5206.71 1275.35  39
  -2  -6   1 6272.23 1826.83  34
  -2  -6   1 7146.65 1446.96  17
  -2  -6   1 2119.14 1181.21  36
  -2  -6   1 4871.80 1341.77  10
  -2  -6   1 4344.23 1321.97  45
  -2   8  -1 4884.97 1584.01   8
  -2   8  -1 3275.15 1140.75  11
  -2   8  -1 3188.56 1197.62  26
   2   8  -1 3325.43 1303.23  27
  -2   8  -1 5084.21 1424.04  43
  -2   8  -1 3558.35 1243.96   9
   2   8  -1 5823.06 1477.37  43
  -2   8  -1 5479.46 1163.11  27
   2   8  -1 5495.67 1447.00  44
   2   8  -1 4337.16 1111.13   8
   2   8  -1 3687.73 1241.25  11
   2   8  -1 4292.69 1157.21  26
  -2   8  -1 2645.52 1326.79  44
   2   8   0 798.828 773.784  32
  -2   8   0 328.131 299.402  43
   2   8   0 216.899 444.351  24
  -2   8   0-31.4426 147.042   9
   2  -8   0 75.4055 273.584  39
  -2   8   0 89.3374 368.606  14
   2  -8   0 690.757 455.676  23
   2   8   0 351.179 561.603  11
  -2   8   0 414.993 144.913  44
   2  -8   0 636.614 347.279  22
  -2  -8   0 328.563 511.495  18
  -2   8   0 266.180 105.232  46
  -2   8   0 345.034 355.876  35
  -2   8   0 399.478 351.261   8
   2   8   0 402.803 235.438   8
   2   8   0 1101.13 753.809  14
  -2  -8   0-300.130 561.613   5
   2  -8   0 249.977 369.374  15
  -2  -8   0 722.129 453.202  39
   2   8   0 484.942 500.799   1
   2  -8   0 203.209 345.643  38
   2   8   0 69.1979 415.942  43
   2   8   0 229.645 594.872  44
   2  -8   0 382.772 197.481  18
  -2   8   0 624.622 281.049  13
  -2  -8   0-116.453 487.874   4
  -2  -8   0 39.2333 232.850  23
  -2   8   0 412.768 251.422   1
  -2  -8   0 123.437 127.481  45
  -2   8   0 25.6317 302.911  11
   2   8   0 629.957 598.143  35
  -2  -8   0 748.044 571.989  22
   2  -8   0 587.738 644.851   5
  -2   8   0 486.834 1055.84  32
   2   8   0 102.219 347.791  16
  -2   8   0 422.710 777.493  47
  -2   8   0 398.971 596.212  21
   2  -8   0 1005.14 723.088   7
  -2  -8   0 137.158 127.833  10
  -2  -8   0 265.662 287.409  17
  -2   8   0 272.743 229.449  20
  -2  -8   0-162.902 184.183  29
  -2   8   0-155.381 780.714  26
   2   8   0 50.0095 335.807  20
  -2  -8   0 90.6854 620.516  38
   2  -8   1 3457.90 1577.38   7
   2  -8   1 4404.91 1240.11  23
  -2  -8   1 3933.12 1202.67  34
  -2  -8   1 3958.44 1032.97  17
  -2  -8   1 4619.42 1303.81  10
  -2  -8   1 4487.67 1072.02  18
  -2  -8   1 4277.74 1422.52  23
   2  -8   1 5324.19 864.240  34
  -2  -8   1 6056.25 1382.99  39
   2  -8   1 5102.18 1825.19  36
  -2  -8   1 3738.27 954.642  45
  -2  -8   1 4766.05 1130.35  36
  -2  -8   1 5349.64 1341.37   7
   2  10  -1 6543.35 1642.92  26
  -2  10  -1 8101.94 2000.25  43
   2  10  -1 6514.14 1655.78  11
  -2  10  -1 4691.93 1168.94  40
  -2  10  -1 8206.17 1559.83  27
   2  10  -1 7474.73 1783.37  43
   2  10  -1 4354.21 628.769  44
   2  10  -1 6811.35 1894.52  14
   2 -10  -1 3848.61 1152.47  42
  -2  10  -1 6511.67 1816.84  11
   2  10  -1 7122.89 1786.30  27
   2  10  -1 7046.68 1297.36   9
  -2  10  -1 6776.89 2095.98   9
  -2  10  -1 7355.71 1854.40  44
  -2  10  -1 7285.00 994.551  28
  -2  10   0 7680.53 1603.34  20
   2 -10   0 11197.2 2040.39   5
  -2 -10   0 11205.4 1870.60  23
   2 -10   0 9785.50 1439.10  22
  -2  10   0 11209.8 1947.67  11
   2 -10   0 9133.95 1615.96  18
  -2 -10   0 9968.24 1628.58  45
  -2 -10   0 10583.9 1916.20  22
  -2 -10   0 10584.4 2077.98   5
  -2  10   0 10537.0 1825.50  14
  -2  10   0 6749.97 1718.57  47
  -2  10   0 11253.6 1759.15   1
   2  10   0 9966.34 2176.03  44
   2  10   0 8879.44 2015.43  11
   2 -10   0 11812.9 2292.76  23
   2 -10   0 12104.9 2284.87  38
  -2 -10   0 9952.90 1992.18  38
   2  10   0 8972.26 2005.15  32
   2  10   0 9334.10 1985.67   8
  -2 -10   0 10451.1 1950.47  39
   2  10   0 9190.79 2043.32  14
   2 -10   0 15139.9 2666.31   7
  -2  10   0 8175.46 1374.77   8
   2  10   0 9890.95 2125.75   1
   2 -10   0 10098.4 2199.65  15
   2  10   0 10645.1 2142.12  35
  -2  10   0 8984.11 1840.51  43
  -2  10   0 11438.1 1848.43  35
  -2 -10   0 9964.93 1438.61  29
  -2  10   0 10222.5 1308.76  13
  -2  10   0 9774.24 2064.24  44
   2  10   0 11776.8 2159.37  19
  -2 -10   0 9648.07 1820.41  10
  -2 -10   0 8720.46 1691.38  18
   2  10   0 9162.56 2007.35  20
   2  10   0 9051.77 2111.65  43
  -2  10   0 10012.1 2268.96  32
  -2 -10   1 5591.61 1302.53  17
  -2  10   1 7055.74 1289.95  41
  -2 -10   1 3798.56 1436.37  36
   2 -10   1 7123.90 1375.74  10
  -2 -10   1 7671.77 1985.70  23
  -2 -10   1 6999.34 1801.38  34
   2 -10   1 6364.21 1494.12  39
  -2 -10   1 7196.49 1813.04   7
  -2 -10   1 5854.29 1378.97  18
  -2 -10   1 7411.03 1373.68  21
  -2 -10   1 6023.63 1305.14  45
   2 -10   1 6158.87 1714.29  36
   2 -10   1 6094.08 1507.31  23
  -2 -10   1 7324.46 1596.99  10
  -2 -10   1 6205.05 1564.35  39
  -2  12  -1 9319.57 1307.51  28
  -2 -12  -1 9329.83 2197.40  22
  -2  12  -1 9395.41 2780.08   9
   2  12  -1 8482.09 2569.98  44
   2  12  -1 10901.8 2589.24  27
  -2  12  -1 8387.70 1965.93  14
   2  12  -1 9963.56 1658.16  40
  -2  12  -1 7383.99 2100.58   8
   2 -12  -1 9686.09 1960.38  22
   2  12  -1 7955.87 2149.36  43
   2  12  -1 9967.02 2188.43  26
  -2  12  -1 11395.0 2850.34  40
  -2  12  -1 8098.71 2085.16  11
  -2  12  -1 8610.35 3220.77  26
   2  12  -1 10507.5 1784.05   9
   2  12  -1 7993.76 2339.69  14
   2  12  -1 8419.12 2131.27  11
   2  12  -1 8173.91 2280.79   8
  -2  12  -1 9414.83 2362.12  44
  -2  12  -1 8527.78 1991.69  43
   2  12   0 3337.05 601.885  20
  -2 -12   0 3392.76 771.309  29
  -2  12   0 3129.72 892.869  14
  -2 -12   0 2876.36 493.624   5
  -2  12   0 2450.31 478.895  11
  -2 -12   0 3107.78 880.723  39
   2 -12   0 2642.16 1255.24  12
   2 -12   0 2851.73 1238.33  23
  -2  12   0 3616.41 732.805  13
  -2  12   0 4306.29 1364.98  47
   2  12   0 3844.28 1134.27  11
   2 -12   0 1889.36 968.475   5
   2 -12   0 3659.58 579.593  18
   2  12   0 3228.22 1482.56  44
  -2  12   0 1456.47 1725.35   8
  -2 -12   0 3572.91 908.574  10
   2  12   0 4155.66 1254.09   1
  -2  12   0 1420.89 523.708  26
   2  12   0 3704.71 924.185  43
  -2 -12   0 2066.99 281.829  45
  -2  12   0 132.635 1612.52  44
  -2 -12   0 2806.20 659.710  18
  -2 -12   0 2591.74 751.706  38
   2  12   0 3690.80 1343.29  35
   2 -12   0 1200.58 1382.17  38
   2  12   0 3043.85 727.181  24
  -2  12   0 1472.89 559.166  20
   2  12   0 4041.78 1042.66  14
  -2 -12   0 4111.53 1001.52  22
  -2  12   0 2061.58 1217.51  43
  -2  12   0 3704.26 254.475  35
   2  12   0 3115.04 1280.89  32
   2  12   0 3207.96 1078.59  19
   2 -12   0-21.1396 1495.01  15
   2 -12   1 8622.81 1255.48  45
   2 -12   1 6420.25 2262.12  23
   2 -12   1 8627.39 1719.67  39
  -2 -12   1 8622.43 1956.47  39
   2 -12   1 8795.89 1883.37  18
   2  12   1 5096.73 2708.56  11
  -2 -12   1 7771.64 2033.81  23
  -2 -12   1 9586.77 1956.90  18
   2 -12   1 9077.73 1592.47  10
   2 -12   1 6322.96 2512.55  36
  -2 -12   1 8012.73 2225.63   7
  -2 -12   1 9352.93 1569.14  17
  -2 -12   1 5278.49 1628.52  15
  -2 -12   1 9373.37 1996.43  34
   2 -12   1 4417.51 2215.25  15
   2 -12   1 9640.14 2280.18   7
  -2 -12   1 8001.91 1799.20  45
   2 -12   1 9527.31 850.259  17
  -2 -12   1 7825.53 1711.22  10
  -2  14  -1 1889.31 1556.82   8
   2  14  -1 1269.17 808.609  24
  -2  14  -1 2009.93 1975.70   9
   2  14  -1 984.796 399.017   9
  -2  14  -1 880.409 903.137  43
  -2  14  -1 410.753 156.410  24
   2  14  -1 1749.01 1681.00  43
  -2  14  -1 396.295 1175.87  11
   2  14  -1 291.498 1017.59  26
  -2  14  -1 19.3894 1832.52  26
   2  14  -1 2530.67 1397.16   8
  -2  14  -1 3406.12 2663.38  40
  -2  14   0 3220.44 1786.17  26
  -2 -14   0 7911.42 2031.96   5
   2 -14   0 2842.24 481.388  23
   2  14   0 4146.82 1848.59  11
  -2  14   0 3861.57 2077.00   8
  -2 -14   0 6174.19 1529.25  10
  -2 -14   0 6361.35 1631.45  22
   2  14   0 7293.59 2024.36  35
  -2  14   0 5686.47 1697.98  43
   2  14   0 5373.66 1953.19  14
   2  14   0 6528.41 2408.69  44
  -2  14   0 4734.76 1676.81  11
   2  14   0 5498.86 1755.18  19
   2  14   0 6763.54 2411.89  20
  -2 -14   0 5361.84 1196.83  29
   2  14   0 5645.61 1713.87   1
  -2 -14   0 6207.62 1751.37  38
  -2 -14   0 8527.98 2338.43  18
   2 -14   0 4626.97 1434.99  18
   2 -14   0 5371.46 1490.10   5
  -2  14   0 4085.34 1812.48  47
   2 -14   0 7694.87 1841.93  38
  -2 -14   0 5243.59 1657.97  39
   2  14   0 4455.53 1883.19  43
   2 -14   0 5358.69 1508.45  15
  -2  14   0 6892.91 1803.63  35
   2  14   0 5216.39 1764.91  24
  -2  14   0 4752.09 1715.22  14
  -2  14   0 7431.81 2011.16  44
   2 -14   1 120.937 488.958  18
  -2 -14   1 2733.15 1346.84  23
  -2 -14   1 2185.19 822.164  15
  -2 -14   1 669.994 708.946  46
   2 -14   1 843.545 597.644  39
   2 -14   1 2072.85 1349.89  23
  -2 -14   1 1791.16 935.190  10
  -2 -14   1 1037.20 493.081  17
  -2 -14   1 1181.86 980.195  38
  -2  14   1 1518.73 658.216  19
   2  14   1 920.823 888.959  11
  -2 -14   1 2470.59 1251.09  39
  -2  14   1 921.637 1083.31  21
   2 -14   1 1078.56 604.272  10
  -2 -14   1 150.033 390.742  18
  -2 -14   1 1697.56 706.361  45
  -2 -14   1 1041.79 951.418   7
   2 -14   1 1374.95 549.899  45
   2 -14   1 1204.87 463.965   7
   2  16  -1-388.791 800.626  24
   2  16  -1 341.346 666.319  16
  -2  16  -1 44.8584 628.241  11
  -2  16  -1 1168.82 1226.19  43
  -2 -16  -1 31.0054 974.743  22
  -2  16  -1 1219.00 2528.55  40
   2  16  -1 448.046 1094.19  43
  -2  16  -1-194.650 1368.03  44
  -2  16  -1-459.486 809.256  14
   2  16  -1 713.228 1633.25  11
   2  16  -1 1780.37 2033.28   8
   2 -16  -1 1389.88 1098.76  22
  -2 -16  -1 832.975 1121.72  29
  -2  16  -1 996.063 1397.07   9
  -2  16  -1-1175.67 1189.66  26
   2  16  -1 452.350 813.964  14
  -2  16  -1-367.722 1899.45   8
   2  16  -1 466.956 114.582  44
   2  16  -1 1637.22 1892.45  35
   2  16   0 2808.79 1732.38  14
   2  16   0 3333.24 1531.59   1
  -2 -16   0 4916.00 1637.60  22
  -2  16   0 4391.08 987.592   8
   2 -16   0 4066.02 1890.12  38
   2  16   0 5438.61 1980.57  35
   2 -16   0 4786.10 1679.40  18
  -2  16   0 1258.84 2305.04  44
   2  16   0 3548.78 1783.47  20
  -2 -16   0 5153.11 1899.57  18
  -2  16   0 4794.20 1817.34  35
  -2 -16   0 7585.67 2313.01   5
   2 -16   1 454.067 1190.52  23
   2 -16   1 398.878 1283.05   7
   2 -16   1 1582.65 1605.24  15
  -2 -16   1 902.108 958.813  39
   2 -16   1 1405.57 1042.27  18
   2 -16   1 1237.89 683.511   5
  -2 -16   1 978.957 1340.47  38
  -2 -16   1-15.3981 605.854   5
  -2 -16   1 943.464 816.985  45
  -2  16   1 139.768 374.097  13
  -2 -16   1-239.191 764.999  15
   2 -16   1 52.2247 46.9442  38
   2  16   1 415.146 1551.01  32
   2  16   1-3361.28 1803.83  11
   2 -16   1 328.111 307.860  10
  -2 -16   1 657.566 427.322  17
  -2 -16   1 1196.93 920.483  10
  -2 -16   1 504.269 806.005  18
   2 -16   1 625.758 625.587  39
  -2  16   1-1188.92 1660.78  32
  -2 -16   1 341.388 168.716   7
  -2 -16   1-769.990 493.652  23
  -2  16   1 409.914 1130.06  20
  -2  18  -1 3814.22 2154.52  14
   2 -18  -1 863.971 924.161  38
  -2  18  -1 12807.1 7982.16   9
  -2  18  -1 13251.1 5520.55  44
   2  18  -1 913.051 1939.86   8
  -2  18  -1 7287.90 3989.13  11
  -2  18  -1 3022.54 6852.81  26
   2  18  -1 1983.94 1475.78  24
   2 -18  -1 593.011 501.398  22
   2  18  -1 679.452 977.082  26
  -2  18  -1 17250.4 6000.37   8
  -2 -18  -1 1208.38 958.022   5
   2 -18  -1 414.067 1031.77  18
  -2  18  -1 7147.80 4145.68  43
   2  18  -1 927.104 573.146  43
  -2  18  -1 6775.73 2989.25  35
   2  18  -1-464.647 1514.02  14
  -2 -18  -1 945.689 1031.58  22
   2  18  -1-510.903 604.012  11
   2  18  -1 96.9251 1896.07  44
   2  18  -1 1224.51 502.405  35
  -2  18  -1 1356.52 952.003   1
  -2 -18   0 3638.58 1504.95  18
  -2 -18   0 2069.82 1239.73  22
   2 -18   0-343.076 693.175  18
  -2 -18   1-287.457 740.868  18
  -2 -18   1 83.3556 1050.05   7
   2 -18   1-2759.40 1995.58  23
  -2 -18   1 1808.65 1176.43  23
   2  18   1-32.8746 1516.85  20
  -2  18   1 707.372 1998.74  47
  -2 -18   1-2555.56 1008.02  38
  -2 -18   1 394.462 1227.33  15
  -2 -18   1-216.327 780.952  45
  -2 -18   1-822.401 865.021  39
   2 -18   1-3947.46 1896.17   7
  -2  18   1 297.900 863.429  20
  -2 -18   1-444.207 833.293  10
   2 -18   1-137.339 1293.60   5
   2 -18   1 1930.74 1839.92  18
  -2  18   1-335.981 2190.91  32
  -2 -18   1-24.0254 836.951   5
   2 -18   1 1318.16 2342.75  15
   2 -18   1 90.5353 590.732  39
   2 -18   1-2803.95 2028.38  38
   2  20  -1-327.310 550.925  14
   2  20  -1-2269.77 716.716  43
  -2  20  -1 2394.71 2606.14   8
   2  20  -1 163.429 509.076  11
  -2  20  -1 2707.22 1631.28  43
  -2  20  -1 726.340 1142.85  14
  -2  20  -1 2247.90 2282.53  11
   2  20  -1 438.096 1132.56  44
  -2  20  -1 1397.23 3123.23  44
   2  20  -1-299.639 1860.31   8
   2  20  -1 398.496 440.712  35
   2 -20  -1 3443.37 2700.56  38
  -2  20  -1-471.024 717.014  35
   2 -20  -1 1165.80 2159.49  18
  -2  20  -1 1724.64 1151.14   1
   2  20  -1-480.314 1235.56   1
   2  20   0-1448.92 1596.80  19
   2 -20   0 1223.08 979.145  18
  -2 -20   0-677.568 1138.92  18
  -2 -20   1 54.8488 836.226  39
   2 -20   1-295.734 960.218   5
   2 -20   1 5925.58 2539.43  23
  -2 -20   1-1506.24 911.843  23
  -2 -20   1 3859.52 2041.66  18
   2  20   1 14.8101 239.296  20
  -2 -20   1 2336.78 2430.87   5
   2 -20   1 2131.99 1664.20  18
   2 -20   1 2293.62 2733.18   7
  -2 -20   1 847.511 1952.02  38
   2 -20   1-1084.18 912.790  38
   2 -20   1 2476.02 1765.84  12
  -2  20   1-1497.25 1068.06  32
   2 -20   1-381.864 548.491  15
   2 -20   1 1840.61 1032.61  39
  -2 -20   1 1709.69 1308.99  10
  -2 -20   1 1099.39 1647.92  15
  -2  20   1 445.162 1314.68  20
   2  22  -1 1959.47 1484.35  35
   2  22  -1 428.403 799.968  14
  -2  22  -1 78.0480 544.527  14
  -2  22  -1 1319.47 1479.90  26
  -2  22  -1 2275.11 2329.76  11
   2  22  -1 1961.41 1799.74   1
   2  22  -1 2281.85 1323.99  11
   2  22  -1-433.861 1286.83  43
   2  22  -1 941.081 1835.58  44
  -2  22  -1-2270.22 2330.04  35
   2  22  -1 3370.97 2588.46   8
  -2  22  -1 2772.57 2588.72  44
  -2  22  -1 686.036 2537.14   8
  -2  22  -1-1858.90 2236.17  43
   2  22   0 587.254 186.137  19
  -2 -22   0 2139.09 2122.00  18
   2 -22   0 3305.05 2250.15  18
  -2 -22   1-1019.65 882.053  39
  -2  22   1 89.3539 1637.76  20
   2 -22   1 1533.29 902.294  38
   2 -22   1 953.753 428.800  23
  -2 -22   1-3394.03 2018.27   5
  -2 -22   1 33.9809 265.282  18
   2 -22   1-2095.95 1378.73   5
  -2 -22   1-701.329 652.540  38
   2 -22   1 99.6505 1033.97  15
  -2 -22   1 1566.77 862.025  10
   2  24  -1-162.928 1144.54   1
  -2  24  -1-3008.72 2738.36  35
  -2  24  -1-760.575 442.951  14
   2  24  -1-366.747 378.955  11
  -2  24  -1-2407.93 2460.63   8
  -2  24  -1 118.743 1421.84  44
  -2  24  -1-642.182 1541.82  43
   2  24  -1 823.828 559.150  14
   2  24  -1-443.334 816.149  35
  -2 -24   0 260.691 688.279  18
   2 -24   0 1276.24 1480.30  18
  -2 -24   1-1850.58 1790.15   5
   2 -24   1 754.559 792.886  38
  -2 -24   1 282.037 1307.39  18
  -2 -24   1-256.069 1407.37  22
  -2  26   0 2362.57 3423.50  11
   2  26   0-3471.72 2917.34  11
   2 -26   0-190.305 1114.36  18
  -2 -26   0 4086.27 2052.66  18
  -2 -28   0 355.638 566.469  18
   2  28   0 277.653 3424.12  11
  -3   1   0 18570.2 2006.46  26
  -3  -1   0 18291.0 1824.21   9
  -3   1   0 20571.5 2276.99   9
  -3  -1   0 19865.7 2422.28   4
  -3  -1   0 20133.9 1673.72  39
  -3  -1   0 18107.0 1616.67  13
   3  -1   0 19745.4 1291.84  23
  -3  -1   0 21202.8 1640.71  22
  -3   1   0 21173.2 1598.39  45
  -3  -1   0 19562.1 1660.67  28
  -3  -1   0 18531.1 2343.23  21
  -3   1   0 18980.1 1370.11   8
  -3  -1   0 20259.9 1796.66  45
  -3   1   0 19446.3 2471.03  40
  -3  -1   0 19400.1 1723.00  29
  -3  -1   0 19563.6 1663.20  26
  -3   1   0 20310.7 1675.41  17
  -3  -1   0 17694.8 1702.84  17
  -3   1   0 20092.1 1455.61  10
  -3  -1   0 18850.2 1665.38  46
  -3  -1   0 19374.2 2162.84  40
  -3  -1   0 18167.6 1275.20   5
  -3  -1   0 19716.6 1660.58  34
  -3   1   0 18564.7 1688.01  13
   3   1   0 19164.8 1458.78  27
  -3   1   0 20537.5 1333.15  34
   3   1   0 17604.4 1365.65  11
   3  -1   0 19784.7 1602.98   7
   3  -1   0 19221.5 1783.43  36
  -3  -1   0 19532.8 1716.26  10
  -3  -1   0 19185.1 2070.72  47
  -3   1   0 19011.3 1537.93  29
  -3   1   0 18325.8 2440.25  21
  -3   1   0 20825.0 1218.22  22
  -3  -1   0 19249.2 1429.37  18
  -3   1   0 20483.0 2452.45   4
  -3   1   0 19768.1 1280.85  39
   3  -1   0 20109.9 1359.47   1
  -3   1   0 18677.6 1663.90  28
   3   1   0 19192.7 1546.86  14
  -3  -3   0 17135.7 1316.79   9
   3  -3   0 16369.1 2049.82   7
  -3   3   0 17581.3 2224.66   9
  -3  -3   0 16803.5 1527.78  13
  -3   3   0 15696.2 1533.21  28
   3   3   0 14429.0 1704.47  11
  -3  -3   0 16317.9 1693.55  22
   3   3   0 17265.4 1890.79  20
  -3   3   0 14980.4 1612.94   8
  -3   3   0 16755.7 1391.78  44
   3  -3   0 15833.0 2138.92  36
  -3   3   0 15749.6 1160.59  45
   3   3   0 18985.5 1857.76  43
  -3  -3   0 15233.3 1571.81  18
  -3  -3   0 16114.3 1730.18  45
  -3   3   0 16174.2 1248.78  29
  -3  -3   0 17947.8 1699.23  40
   3   3   0 17256.0 1827.26  24
   3  -3   0 16364.9 1584.63  38
  -3  -3   0 16587.4 1830.75  34
   3  -3   0 18802.2 1319.89   5
  -3  -3   0 16621.6 1760.30  39
  -3   3   0 17926.9 1400.41  17
  -3   3   0 16716.3 2169.50  26
   3  -3   0 15972.3 1867.14  23
  -3  -3   0 16430.1 1750.90  10
  -3   3   0 15465.6 2457.96  40
  -3  -3   0 16378.6 1559.32  46
   3   3   0 16689.6 1885.01  35
  -3   3   0 14042.0 992.757  43
  -3   3   0 14939.8 1558.93  13
   3   3   0 18573.7 1656.12  32
  -3  -3   0 16975.7 1693.38  29
  -3  -3   0 15877.3 1687.14  17
  -3   3   0 16937.1 2499.00  47
  -3   3   0 16570.7 2347.17   4
  -3  -3   0 15919.5 2033.42   4
  -3  -3   0 16136.8 1640.22   5
  -3   3   0 19734.5 2722.30  21
   3   3   0 17400.6 1898.48  14
  -3  -3   0 16472.6 1535.71  28
  -3  -3   0 14737.3 1985.25  21
   3   5  -1 2783.97 1503.27  27
   3   5  -1 2694.18 891.152  43
   3   5  -1 2346.30 1039.84  11
   3  -5   0 4587.18 762.057   5
  -3   5   0 4778.77 734.277  11
  -3   5   0 4708.26 858.658  46
  -3   5   0 5044.62 1275.37  26
   3   5   0 4214.05 1110.79  14
   3   5   0 4297.30 1049.67  35
   3   5   0 5523.58 958.337  44
  -3   5   0 4202.07 891.029  44
  -3   5   0 5366.04 685.607  14
   3  -5   0 2928.49 810.711  36
  -3  -5   0 6177.30 1542.76   4
  -3  -5   0 4368.42 782.374  46
  -3   5   0 3039.70 569.193   9
   3  -5   0 3873.62 826.840  23
  -3   5   0 5137.03 913.117  13
   3  -5   0 4392.36 963.831  38
   3   5   0 5217.01 951.082  32
  -3  -5   0 5393.53 993.926  29
  -3  -5   0 3999.90 882.241   5
  -3  -5   0 4662.21 934.478  39
  -3  -5   0 4539.28 924.009  18
  -3   5   0 4429.55 697.583   8
  -3   5   0 5099.39 1508.35  47
  -3   5   0 4922.98 1520.72  40
  -3  -5   0 4829.85 786.308  13
  -3  -5   0 4208.39 1042.88  22
  -3  -5   0 4212.26 906.281  10
  -3   5   0 5084.49 641.061  17
  -3  -5   0 4382.55 983.862  45
  -3   5   0 5180.78 876.185  43
   3   5   0 4762.66 958.610  37
   3   5   0 4854.66 1030.95  11
   3  -5   0 5111.50 1196.59  15
   3  -5   0 5345.47 627.154  16
   3   5   0 3984.40 1028.65  20
  -3  -5   0 4568.12 947.744  17
  -3   5   0 4007.99 1353.84  21
  -3  -5   0 4826.75 1095.60  38
   3   5   0 5419.12 1099.25  43
   3   5   0 4320.91 939.288  24
  -3   5   0 5432.85 1127.71   4
  -3  -5   0 5384.16 777.123  28
   3  -5   0 4427.67 639.276   7
  -3  -5   1 2301.04 808.654  17
  -3  -5   1 2187.36 784.305  45
  -3  -5   1 1873.63 888.725  10
  -3  -5   1 2265.49 866.812  39
  -3  -5   1 2015.75 797.372  29
  -3   7  -1 8518.14 1932.81  26
  -3   7  -1 10126.2 2341.72   9
  -3   7  -1 12303.4 2324.91  44
   3   7  -1 13803.9 2450.93  44
   3   7  -1 13686.9 2066.28   8
   3   7  -1 14989.2 2381.07  43
   3   7  -1 13257.6 2469.12  27
  -3   7  -1 13291.9 1565.04  27
   3   7  -1 12997.0 2365.17  11
  -3   7  -1 11424.4 2374.96   8
  -3   7   0 3125.31 794.701  13
   3  -7   0 3921.87 1208.74   7
   3   7   0 4477.28 1228.74  11
  -3   7   0 3235.48 306.376   8
  -3   7   0 4143.66 805.478  14
   3  -7   0 5472.68 1202.22  38
   3   7   0 2701.11 940.967  20
   3   7   0 3753.31 1318.45   1
  -3  -7   0 3853.16 627.128  28
  -3   7   0 2338.62 834.612  47
  -3   7   0 4249.60 1735.07   9
   3  -7   0 4143.08 1025.76   5
   3   7   0 3679.07 921.965  44
  -3  -7   0 3153.05 986.962   4
  -3  -7   0 3369.30 981.227  22
  -3   7   0 3506.71 751.120  44
  -3   7   0 4220.90 1715.48  40
  -3   7   0 3878.29 845.325  11
   3   7   0 3428.98 988.024  35
  -3  -7   0 4647.89 1193.10  39
   3   7   0 3330.35 875.168  16
  -3  -7   0 3811.04 984.174  45
   3   7   0 4674.94 1445.47  43
   3   7   0 4664.84 1332.26  14
   3  -7   0 4353.48 819.848  18
  -3  -7   0 3605.25 1014.98  18
   3  -7   0 4430.91 762.622  37
  -3   7   0 3379.40 735.697  46
  -3  -7   0 4239.21 1121.38  10
  -3   7   0 3453.71 1460.25  21
  -3   7   0 4575.54 875.978  35
   3   7   0 3317.79 992.627  24
  -3  -7   0 4367.49 1139.68  38
  -3  -7   0 3236.71 1050.92   5
  -3   7   0 4459.95 929.225  43
   3  -7   0 4339.44 1525.92  23
  -3  -7   0 3340.40 904.793  17
  -3  -7   0 3881.72 840.971  29
   3   7   0 5080.68 1374.53  32
  -3   7   0 3377.22 1505.86  26
   3  -7   0 3110.39 1465.19  15
   3   7   0 4909.53 1016.55  37
  -3  -7   1 15526.0 2185.23  45
   3  -7   1 9918.34 2417.03  36
  -3  -7   1 13753.1 2258.18  39
  -3  -7   1 12248.4 1837.97  17
  -3  -7   1 14714.5 2217.54  10
   3  -7   1 9951.72 2125.10  23
  -3  -7   1 12865.8 1895.57  29
   3  -7   1 14079.1 1235.99  34
   3  -7   1 12575.3 2472.20   7
   3   9  -1 2679.02 1263.56  27
   3   9  -1 2206.98 698.738  26
  -3   9  -1 3209.74 3473.18  26
   3   9  -1 1007.29 593.607  11
   3   9  -1 1176.96 598.670  44
   3  -9  -1 1932.17 1267.51  42
   3   9  -1 2074.67 1129.89  14
   3   9  -1 1347.32 275.561  43
  -3  -9   0 2131.24 742.170  29
   3   9   0 1816.65 791.140  14
  -3   9   0 2082.65 1174.48  26
   3   9   0 2196.46 1079.60  24
   3  -9   0 1399.83 1011.20   7
   3   9   0 1427.33 634.200  44
  -3  -9   0 1880.57 1200.71  38
   3  -9   0 2128.43 820.602  23
  -3   9   0 1232.15 399.455  13
  -3   9   0 584.177 406.155  44
  -3   9   0 1870.68 809.784  11
  -3   9   0 1504.49 716.267   9
  -3  -9   0 1630.69 729.208  22
  -3   9   0 2300.21 1094.96  21
  -3  -9   0 2091.26 954.737  10
   3   9   0 1316.94 470.508   1
   3   9   0 1309.79 691.492  19
   3  -9   0 1744.47 1042.16  15
  -3  -9   0 1064.34 501.566  45
  -3  -9   0 1564.09 612.698   4
   3   9   0 1297.00 983.334  35
  -3   9   0 1080.08 609.127   8
  -3   9   0 1815.31 73.6157  43
   3   9   0 1648.16 882.791  43
  -3  -9   0 1950.67 1030.39  39
   3  -9   0 1670.94 749.622   5
   3  -9   0 1085.39 342.753  38
   3   9   0 997.582 762.716  11
  -3  -9   0 1901.81 782.707  17
  -3   9   0 1463.39 642.852  35
  -3   9   0 924.388 609.720  47
  -3  -9   0 1902.57 1037.55   5
   3  -9   0 1333.30 580.473  18
   3   9   0 1382.87 578.591  16
   3   9   0 3834.28 1517.20  32
  -3  -9   0 1661.14 733.911  18
   3   9   0 735.218 906.247  20
  -3   9   0 1697.44 668.906  14
  -3   9   0 1698.53 494.998  46
  -3  -9   1 2320.08 991.618  45
  -3  -9   1 834.375 452.907  39
   3  -9   1 1317.21 1347.22  36
   3  -9   1 1715.51 1877.97  23
  -3  -9   1 2093.58 973.194  29
  -3   9   1 3016.10 1187.45  47
  -3  -9   1 2254.44 915.698  21
  -3  -9   1 1660.19 984.369  18
  -3   9   1 2407.13 789.759  41
  -3  -9   1 2098.64 932.397  23
   3  -9   1 1625.64 727.734  39
  -3  -9   1 1147.04 639.016  10
  -3  -9   1 1800.91 732.100  17
  -3  -9   1 1593.69 734.429  34
   3  11  -1 5112.42 1662.17  27
   3  11  -1 4267.61 1143.05  26
  -3  11  -1 3921.38 1612.58   9
   3  11  -1 4914.75 973.305   9
  -3  11  -1 1544.46 1781.96   8
   3  11  -1 5413.16 1289.39  43
   3 -11  -1 4144.99 1002.33  22
  -3  11  -1 3292.67 946.295  43
   3  11  -1 3873.48 1409.50  14
   3 -11  -1 3867.18 539.819  42
  -3  11  -1 4045.25 826.729  28
  -3  11  -1 3372.74 2507.78  40
   3  11  -1 5470.96 1547.05   8
  -3  11  -1 1249.58 994.015  44
  -3  11  -1 4405.39 1413.74  11
   3  11  -1 3326.21 1103.19  11
   3  11  -1 3968.53 1045.98  44
  -3  11  -1 4281.53 1190.04  14
  -3  11  -1 3398.69 1485.07  26
  -3  11   0 8793.89 2524.29  44
  -3  11   0 8572.22 1618.04  13
  -3  11   0 8791.02 2851.52   8
   3 -11   0 13859.7 3555.60  23
   3 -11   0 13852.0 3612.18  38
   3  11   0 5829.99 2143.06  44
  -3 -11   0 9704.02 2582.02   5
   3  11   0 10049.3 2223.50  20
  -3 -11   0 7917.37 1926.03  39
  -3  11   0 9863.20 2184.98  11
  -3  11   0 4421.59 2334.22  47
   3 -11   0 9109.80 1861.10  18
  -3  11   0 9290.89 1996.40  14
   3  11   0 4279.02 1636.82   1
  -3  11   0 8943.35 2082.21  43
  -3 -11   0 8083.14 1938.26  22
   3  11   0 8051.46 2077.81  43
   3 -11   0 14852.6 3664.04   7
  -3 -11   0 10016.4 2442.19  38
  -3  11   0 9658.66 1997.62  35
  -3 -11   0 8301.08 1797.61  45
  -3 -11   0 8452.19 1945.98  10
   3  11   0 6462.88 1802.82  14
   3  11   0 6536.68 2104.28  35
   3  11   0 5451.15 1561.26  32
  -3 -11   0 9881.74 2323.94  18
   3  11   0 6396.59 1900.57  11
   3 -11   0 11465.2 4005.97  15
  -3 -11   0 8483.18 1688.01  29
   3  11   0 8816.39 2229.89  19
   3 -11   0 12402.4 2779.24   5
   3 -11   1 6540.83 1656.72  23
  -3 -11   1 3175.57 526.575  13
  -3 -11   1 2713.29 1070.04  45
  -3 -11   1 3236.52 804.173  17
   3 -11   1 2884.51 383.438   7
  -3  11   1 1472.69 1188.11  21
  -3  11   1 2428.28 1085.55  47
  -3 -11   1 3778.83 1254.30  34
  -3 -11   1 3650.35 1114.16  10
  -3  11   1 4038.12 1888.24  31
   3 -11   1 3727.26 1002.27  39
  -3 -11   1 4071.74 1045.60  29
  -3 -11   1 2987.81 835.915  23
   3 -11   1 5292.51 924.751  10
  -3 -11   1 2227.22 893.385  18
   3 -11   1 3095.77 1618.67  36
   3 -11   1 4166.18 758.035  45
  -3 -11   1 3176.12 1103.89   7
  -3 -11   1 3145.02 768.746  21
  -3 -11   1 3525.65 1180.29  39
  -3 -11   1 2091.13 1021.50  15
  -3  13  -1 1387.82 663.850  24
  -3  13  -1 3472.22 2285.43   9
  -3  13  -1 1930.38 1415.42  44
   3  13  -1 2955.85 986.802   9
  -3  13  -1 2589.27 2029.00  26
   3  13  -1 3304.06 2023.17  43
  -3  13  -1 3300.70 2222.11   8
  -3  13  -1 2985.37 1034.32  11
   3  13  -1 4351.56 1626.33   8
  -3  13  -1 3359.14 859.698   4
   3  13  -1 2573.95 914.604  26
  -3  13  -1 1283.63 1821.97  40
  -3  13  -1 2094.85 986.557  14
  -3  13  -1 3205.61 1532.69  43
  -3  13  -1 1517.48 597.767  28
   3 -13   0 5713.80 1843.40  38
  -3  13   0 2809.22 2884.98  47
  -3 -13   0 6947.70 1827.95  10
   3  13   0 5592.93 1839.23   1
   3  13   0 4287.84 1456.29  24
   3 -13   0 4551.68 1636.14  23
   3 -13   0 6585.82 1789.05   5
  -3  13   0 5713.39 1163.12  13
  -3  13   0 6036.86 4172.44  44
  -3  13   0 5695.42 1608.70  11
  -3 -13   0 4274.24 1447.42  45
  -3  13   0 4275.79 4363.04  26
   3  13   0 5274.48 1882.54  19
   3 -13   0 7148.58 1526.15  18
   3  13   0 3756.51 1150.39  20
  -3 -13   0 6513.62 1732.37  39
  -3 -13   0 5844.63 1603.42  18
  -3 -13   0 5555.60 1309.86  29
  -3  13   0 5305.78 2078.06  43
  -3  13   0 6100.24 1654.82  14
   3 -13   0 6510.89 1753.13  12
  -3  13   0 6892.39 1829.48  35
   3  13   0 5646.83 1659.95  11
   3  13   0 5553.48 1969.19  14
   3  13   0 6946.00 1868.81  43
   3  13   0 7485.50 2291.72  35
  -3 -13   0 5748.96 2009.37   5
   3 -13   0 4723.66 1683.56  15
  -3 -13   0 5090.31 1402.28  22
   3  13   1 854.179 1894.86  11
   3 -13   1 1908.42 434.015  45
   3 -13   1 1951.29 1446.63   7
  -3 -13   1 1490.25 1080.60  34
   3 -13   1 754.943 1125.77  23
  -3 -13   1 1065.02 1253.11  23
  -3 -13   1 1369.64 910.176  45
  -3 -13   1 1781.79 596.439  46
  -3 -13   1 1786.95 726.123  15
  -3 -13   1 3052.19 1389.98   7
  -3  13   1 327.357 401.579  19
  -3 -13   1 602.267 1473.60  38
   3 -13   1 1692.02 541.808  10
   3 -13   1 1036.16 419.819  39
  -3 -13   1 1975.25 808.620  17
  -3 -13   1 1329.88 810.005  10
   3 -13   1 1718.30 1744.01  36
  -3 -13   1 2362.32 1439.77  18
  -3 -13   1 1541.43 644.651  39
  -3  13   1 608.239 1005.33  21
   3  15  -1-842.255 1135.55  14
   3  15  -1 345.790 783.227  43
  -3  15  -1-1103.84 730.215  26
   3  15  -1 674.732 927.465  24
  -3  15  -1-191.122 541.753   9
   3  15  -1 1422.72 1311.38  44
   3 -15  -1 747.893 170.705  22
  -3 -15  -1-684.041 775.215  22
   3  15  -1 209.637 910.494  11
  -3  15  -1 718.973 1373.48   8
  -3 -15  -1 1117.51 740.404  29
   3  15  -1 1104.12 1565.92   8
  -3  15  -1 1862.31 1284.42  43
   3 -15  -1 384.514 1666.81  42
   3  15  -1 687.061 486.803  37
   3  15  -1-348.952 1140.08  35
  -3  15  -1 114.774 1239.35  40
  -3  15  -1 651.943 473.085  14
   3  15   0 187.993 1160.08  11
  -3 -15   0 2569.90 1296.80  10
   3 -15   0 2382.14 1832.25  38
   3 -15   0 2325.27 1223.20  18
   3  15   0 508.959 192.936   1
  -3  15   0 1462.47 716.857  26
   3  15   0 890.257 802.017  14
  -3 -15   0 1837.95 1062.26  22
  -3  15   0 1542.25 449.155   8
   3  15   0 1012.15 1278.50  20
   3  15   0 648.322 1059.11  19
  -3  15   0 545.560 1298.22  44
   3  15   0 2569.78 1218.76  35
  -3 -15   0 1606.82 511.710  29
  -3 -15   0 3434.23 1675.38  18
  -3  15   0 1656.24 910.914  35
  -3 -15   0-384.380 1133.65   5
  -3 -15   0 1249.43 1043.81  39
  -3 -15   1 1217.34 1255.13   7
  -3  15   1 724.885 712.717  13
   3 -15   1-679.890 1050.53  23
  -3 -15   1 1707.73 916.753  23
  -3 -15   1-219.460 826.763  10
  -3  15   1-45.9447 740.255  21
  -3 -15   1-166.033 1427.49  38
   3 -15   1 3058.37 1529.09   7
   3 -15   1 876.628 775.931  15
  -3 -15   1 1088.29 175.622   5
   3 -15   1 910.661 924.473  38
  -3 -15   1 1828.03 985.937  45
   3  15   1 178.374 1378.99  11
  -3 -15   1 731.503 407.126  17
   3 -15   1 1387.54 670.216  10
   3 -15   1 869.800 627.319  39
  -3  15   1-313.691 618.846  32
  -3 -15   1 3374.69 1532.12  15
  -3 -15   1-33.5456 541.220  18
  -3  17  -1 2113.75 774.444  26
   3  17  -1 3198.41 2178.71  24
   3 -17  -1 3736.42 1265.23  22
   3 -17  -1 2268.13 1301.56  38
  -3  17  -1 2238.49 1642.75   9
  -3 -17  -1 5146.04 2260.23  22
   3  17  -1 4256.77 1677.47  43
  -3  17  -1 1582.72 918.303  11
  -3  17  -1 4920.54 3460.29   8
   3 -17  -1 4418.38 1805.80  18
  -3  17  -1 3239.40 1354.81   1
  -3  17  -1 5282.02 2073.04  14
  -3  17  -1 1280.67 1008.11  43
   3  17  -1 4426.69 2521.55  35
   3  17  -1 3688.46 1437.84  16
   3  17  -1 1100.84 1170.49  11
   3  17  -1 3368.56 2108.08  44
   3  17  -1 759.825 1022.72   8
  -3  17  -1-164.911 2083.61  44
  -3  17  -1 4003.83 1866.39  40
  -3 -17  -1 2133.52 666.727  29
   3  17   0 337.544 330.964  14
  -3 -17   0-47.3767 904.638  22
   3 -17   0 465.153 326.250  18
  -3 -17   0 176.895 1199.26  18
   3  17   0-554.501 682.800  20
  -3 -17   1 2986.43 865.484  23
  -3  17   1 1249.79 1143.39  47
  -3 -17   1 1523.72 855.159   7
  -3 -17   1 926.731 1927.20  38
   3 -17   1 1096.30 1347.76  15
  -3 -17   1 3244.88 1006.28  17
   3 -17   1 2126.87 1445.47  23
  -3 -17   1 4421.58 1644.33   5
  -3 -17   1 4776.44 1996.69  10
  -3 -17   1 1606.78 970.137  18
  -3  17   1 48.2743 945.260  20
  -3 -17   1 4443.04 1488.14  39
   3 -17   1-2406.57 1759.92  38
   3 -17   1 3478.36 1184.04  39
  -3 -17   1 1370.94 1116.55  45
   3 -17   1-658.540 993.224   5
  -3 -17   1 3640.96 1392.71  15
  -3  17   1-420.515 1665.65  32
   3  17   1 2202.25 2398.33  20
   3  19  -1-1165.90 730.223  14
   3  19  -1-1103.51 1815.77  43
   3  19  -1 585.640 460.581   1
  -3  19  -1 1666.35 1107.02  35
   3 -19  -1 1365.25 2067.92  38
  -3  19  -1-107.114 486.617  11
  -3  19  -1-1177.01 1429.57   8
  -3  19  -1-870.424 456.333  14
  -3  19  -1-541.998 2082.12  44
   3  19  -1 280.405 736.076  11
   3 -19  -1-2795.04 2158.91  18
   3  19  -1-30.1760 1046.91  35
  -3  19  -1 1811.14 1239.52  43
  -3  19  -1 190.750 308.345   1
   3  19  -1 447.660 464.208   8
   3  19  -1 1212.64 326.820  44
  -3 -19   0 2142.29 880.156  18
   3 -19   0-1175.97 1338.44  18
   3 -19   1 1140.71 1542.23   7
   3 -19   1-1352.13 1507.73  23
  -3 -19   1-2131.27 2207.54  23
  -3 -19   1-683.267 1460.88  38
  -3  19   1-80.3700 617.837  20
  -3 -19   1 94.3045 400.803  45
  -3  19   1 531.399 1067.86  47
  -3 -19   1 1862.64 1591.65  39
   3  19   1 107.532 1574.83  20
   3 -19   1 471.502 868.500  38
   3 -19   1 1292.12 869.285   5
  -3 -19   1 2183.73 840.663  18
  -3 -19   1-1374.61 1415.71  10
   3 -19   1-5410.96 2266.59  15
  -3 -19   1-1514.77 1213.59   5
  -3  19   1 240.914 1428.41  32
   3  21  -1-1274.85 832.721  14
  -3  21  -1-728.942 2816.87  26
   3  21  -1-156.563 1235.90  24
  -3  21  -1 410.908 963.127  35
  -3  21  -1 683.972 2249.84  44
   3  21  -1 2882.50 3419.35  44
   3  21  -1-1507.69 2225.03  35
  -3  21  -1-805.680 1095.61  43
   3  21  -1-955.720 1379.33  43
   3  21  -1-383.256 1510.81   8
  -3  21  -1-840.204 1251.01  11
   3 -21  -1-1966.66 1335.95  18
   3  21  -1 1482.67 1531.69  11
   3  21  -1 526.110 508.870   1
  -3  21  -1 146.931 2271.87   8
  -3  21  -1 68.0170 683.717  14
   3  21   0-323.551 927.265  19
  -3 -21   0 1245.71 585.807  18
   3 -21   0 396.181 328.512  18
  -3 -21   1-315.295 499.619  38
   3 -21   1 647.136 914.428  23
   3 -21   1-185.692 820.126  12
  -3  21   1-9.80328 1089.07  20
  -3 -21   1 1505.77 1617.27  39
   3 -21   1-2221.01 2218.27   5
   3 -21   1 3005.95 3067.54   7
   3 -21   1-1342.60 1878.62  38
   3 -21   1 3095.13 2037.26  15
  -3 -21   1-326.950 685.661  10
  -3 -21   1-216.498 455.671  18
  -3  23  -1-97.1362 598.652  14
  -3  23  -1 3379.14 4180.90  44
  -3  23  -1-32.5566 1577.75  43
  -3  23  -1-2381.98 321.856   8
   3  23  -1 3799.48 3795.08  43
   3  23  -1 161.118 272.887  14
  -3  23  -1-363.751 1411.68  11
   3  23  -1 1095.05 1863.85  11
   3  23  -1-1656.16 2659.03  35
  -3  23  -1 1185.24 2246.63  35
   3  23  -1 1557.43 1179.42   1
  -3 -23   0 1201.73 1421.92  18
   3 -23   0 3046.92 2223.65  18
  -3 -23   1 136.395 776.344  10
   3 -23   1 2482.15 3433.18  23
  -3 -23   1 2294.33 1568.64  39
  -3 -23   1-1371.04 1146.07  18
  -3 -23   1-2420.84 1685.54   5
   3 -23   1-60.6541 3902.48  38
  -3 -23   1-360.074 2282.34  38
   3 -23   1 2202.73 4041.40   5
   3 -23   1 1075.70 2132.20  15
   3  25  -1 1698.74 2726.15  14
  -3  25   0-1822.33 2119.14  11
  -3 -25   0-621.689 375.691  18
  -3 -25   1 1086.02 1526.80  22
  -3 -27   0-652.470 1085.98  18
   3  27   0-551.020 1917.66  11
  -3 -29   0 1900.31 2753.58  18
  -3 -29   0 1267.71 2054.83  38
  -4   0   0 129208. 6370.53   9
  -4   0   0 129318. 7156.63  40
  -4   0   0 141289. 7125.73  47
  -4   0   0 136084. 4300.84  22
  -4   0   0 138183. 4891.76  10
  -4   0   0 140393. 7683.94  21
  -4   0   0 139230. 3267.50   8
  -4   0   0 135332. 5005.30  29
  -4   0   0 129083. 4998.65  45
  -4   0   0 138847. 4560.36  34
  -4   0   0 137375. 3929.18  18
  -4   0   0 139915. 5306.83  17
   4   0   0 138783. 4811.86  36
   4   0   0 137856. 3856.72  11
   4   0   0 136880. 4009.74   7
  -4   0   0 137059. 4519.06  39
  -4   0   0 129000. 5763.79  26
   4   0   0 141910. 3912.15  20
  -4   0   0 134861. 7474.66   4
  -4   0   0 140761. 5198.90  28
  -4   0   0 140751. 5395.88  46
   4   0   0 138764. 4394.26  14
   4   0   0 139608. 4794.69  15
  -4   0   0 144992. 5381.31  13
   4   0   0 136695. 4794.45   1
  -4   0   1 709.055 532.053  21
   4  -2   0 10954.1 1620.03  36
  -4  -2   0 14217.1 1505.33  26
  -4   2   0 12814.3 2341.04  26
  -4  -2   0 11935.9 1711.28   9
  -4   2   0 14064.3 1450.01  45
  -4   2   0 9892.01 1779.76  47
  -4  -2   0 11284.2 1418.39  13
   4  -2   0 9812.93 1301.26  23
  -4  -2   0 12119.1 1346.54   5
  -4   2   0 12085.5 1604.44  13
  -4   2   0 11929.2 944.632  22
  -4   2   0 10459.6 1811.24   4
  -4   2   0 11887.0 1530.43   8
   4   2   0 9163.33 1279.60  20
   4   2   0 10064.0 1289.28  11
   4   2   0 10677.3 1512.80   1
  -4   2   0 11033.2 1487.58  46
  -4  -2   0 12432.8 1604.63  39
  -4  -2   0 10378.0 1407.25  46
  -4  -2   0 13783.6 2412.01   4
  -4   2   0 13249.7 1164.93  44
  -4   2   0 12276.2 2335.17   9
  -4  -2   0 12370.4 2105.35  21
  -4  -2   0 13173.1 1601.89  22
  -4  -2   0 12209.5 1424.92  18
  -4   2   0 14071.3 1374.54  10
  -4   2   0 12055.9 2192.86  40
   4  -2   0 11118.5 973.939  38
  -4   2   0 13819.8 1613.11  17
  -4   2   0 13161.0 2235.44  21
  -4  -2   0 12119.2 1604.29  10
   4  -2   0 10035.8 1463.18   7
  -4   2   0 12189.5 1095.68  34
  -4  -2   0 12606.6 1646.08  34
  -4   2   0 13235.8 1435.15  29
   4   2   0 11954.5 918.575  32
  -4  -2   0 11964.0 1931.21  40
   4  -2   0 11501.6 1537.62  15
  -4  -2   0 11871.0 1518.34  29
  -4  -2   0 12915.9 1945.54  47
  -4  -2   0 11252.9 1574.73  45
  -4   2   0 11625.7 1432.80  28
  -4  -2   0 10764.7 1397.66  28
   4   2   0 10920.4 1474.74  14
  -4  -2   0 12560.1 1616.04  17
  -4  -2   1 39159.6 3571.13  10
  -4  -2   1 40029.5 3367.49  17
  -4  -2   1 40316.7 4452.53  21
  -4  -2   1 38544.8 3312.65  29
  -4  -2   1 39980.6 3474.60  45
   4   4  -1 4508.78 1314.80  11
   4   4  -1 4543.58 1266.70  43
  -4  -4   0 10736.9 1109.51   9
  -4   4   0 9476.93 2037.08  26
   4   4   0 10596.8 1677.66  24
  -4  -4   0 10340.6 1581.95  39
  -4   4   0 10879.6 1584.27  13
  -4  -4   0 10753.5 1430.22  13
  -4   4   0 12062.6 2137.24   9
   4  -4   0 8522.39 1462.22  23
  -4  -4   0 10492.9 1642.06  10
  -4  -4   0 9206.62 1578.87  22
  -4   4   0 10341.9 1969.09   4
   4   4   0 9536.57 1585.00  20
  -4  -4   0 10989.3 1556.59   5
  -4   4   0 12105.9 2422.89  21
   4  -4   0 11240.6 1346.55  38
  -4  -4   0 10564.8 1597.23  45
  -4   4   0 10522.2 1096.89  45
  -4   4   0 9376.74 1601.69   8
  -4   4   0 9128.70 2132.29  47
  -4  -4   0 9654.21 1784.76   4
  -4   4   0 11132.0 970.554  43
  -4  -4   0 10428.1 1525.05  18
  -4  -4   0 9988.39 1411.96  40
  -4   4   0 10196.6 2360.26  40
  -4  -4   0 10615.1 1551.94  17
  -4   4   0 9748.06 1200.70  17
   4   4   0 10793.6 1616.65  37
   4  -4   0 9722.51 1744.76  36
   4   4   0 10312.3 1429.96  11
   4   4   0 8945.73 1575.63  35
  -4  -4   0 11274.6 1475.84  46
  -4  -4   0 12244.5 1799.55  34
   4   4   0 13220.1 1437.41  32
  -4   4   0 9996.18 1101.13  29
  -4  -4   0 10987.4 1572.89  29
   4  -4   0 10321.5 1793.06  15
  -4   4   0 11558.7 1325.36  44
  -4   4   0 9505.89 1401.90  28
  -4  -4   0 10088.8 1339.83  28
   4   4   0 8469.14 1474.74  14
  -4   4   0 10579.8 1466.39  46
   4  -4   0 8990.92 1803.60   7
  -4  -4   1 7355.00 1619.69  45
  -4  -4   1 5470.80 1332.22  39
  -4   4   1 5182.19 1719.28  47
  -4  -4   1 6877.50 1803.14  21
  -4   4   1 5883.26 1827.80  21
  -4  -4   1 5346.59 1343.81  17
  -4  -4   1 5736.37 1471.88  10
  -4   6  -1 11716.3 2338.73  26
  -4   6  -1 13021.8 2523.04   9
   4   6  -1 14714.0 2505.45  43
   4   6  -1 17797.9 2284.11   8
   4   6  -1 17063.0 2537.44  19
   4   6  -1 16040.4 2412.29  11
   4   6  -1 18037.7 2639.12  44
   4   6  -1 15200.7 2868.67  27
   4  -6   0 3538.14 1066.07   7
   4   6   0 3197.81 985.171  14
  -4   6   0 3930.76 1553.99  26
  -4   6   0 2796.97 658.624  11
   4   6   0 3238.58 908.645  24
   4  -6   0 3485.70 518.943  18
  -4   6   0 2238.69 1223.83  21
   4   6   0 3059.27 1119.31   1
  -4  -6   0 3408.01 953.852  17
   4  -6   0 4075.91 1047.04  23
  -4   6   0 3420.80 1545.30   9
  -4   6   0 3292.33 931.371  13
  -4  -6   0 2678.76 894.554   4
  -4   6   0 3135.92 747.612  43
  -4   6   0 2641.11 593.063  17
  -4   6   0 2421.59 1331.54  47
  -4  -6   0 3472.33 1060.85  22
  -4  -6   0 3475.48 823.181  13
  -4  -6   0 3627.21 811.155  40
  -4   6   0 3052.11 752.412  46
  -4  -6   0 2960.35 892.549  45
  -4  -6   0 3209.20 766.588  46
   4   6   0 3109.95 1072.23  20
   4  -6   0 4131.71 1200.39  38
  -4   6   0 3342.70 694.646   8
   4   6   0 2513.79 560.133  11
   4  -6   0 3619.24 745.999   5
   4  -6   0 2362.21 1164.78  36
   4   6   0 3744.13 1046.70  43
  -4   6   0 3982.10 1495.57  40
  -4  -6   0 4034.96 1124.11   5
  -4  -6   0 3251.69 842.205  18
  -4  -6   0 3441.90 1085.37  39
  -4   6   0 2940.21 767.475   4
   4  -6   0 3194.93 768.006  37
  -4   6   0 3893.56 1093.31  44
   4   6   0 3260.54 1080.96  16
   4   6   0 2991.98 1001.20  35
   4  -6   0 4162.90 650.409  16
   4   6   0 3242.88 901.504  32
  -4  -6   0 4107.95 1141.62  10
   4  -6   0 3849.08 820.160  30
   4  -6   0 4740.64 1492.75  15
  -4  -6   0 3563.13 990.026  29
   4   6   0 3038.70 981.478  37
  -4  -6   0 2843.78 723.911  28
  -4  -6   1 16849.4 2075.39  23
  -4   6   1 13111.2 2891.97  47
  -4  -6   1 19468.5 3041.59  21
  -4   6   1 15656.1 3040.27  21
  -4  -6   1 18532.0 2525.96  45
  -4  -6   1 17126.1 2500.46  39
  -4  -6   1 16455.6 2280.82  17
  -4  -6   1 15277.7 2497.18  34
  -4  -6   1 17309.9 2496.43  10
   4  -6   1 17717.7 2835.78   7
   4   8  -1 40.2576 878.906  27
  -4   8  -1 381.965 364.886  27
   4   8  -1-334.557 557.062  26
  -4   8  -1-219.741 577.336  26
  -4   8  -1-1287.46 1598.57   9
  -4   8  -1 182.099 937.079   8
  -4   8  -1 51.6746 97.2001  11
  -4   8  -1-3071.69 1057.43  44
   4   8  -1 1135.54 206.378  44
   4   8  -1-522.913 788.659  11
  -4   8  -1 378.170 358.367  43
   4   8  -1-506.959 825.763  43
   4  -8  -1 223.671 1229.94  42
  -4   8  -1 174.237 336.629  40
   4   8  -1 1113.21 859.613  14
  -4   8  -1 603.158 250.513  28
   4   8  -1 41.3862 558.141  19
  -4   8   0 6661.76 1205.99  43
   4  -8   0 7302.53 1955.71   7
   4   8   0 6071.97 1549.04  24
   4  -8   0 7867.36 1671.15  23
  -4   8   0 7071.43 1341.36  13
  -4   8   0 8149.84 2137.30   9
  -4  -8   0 7289.71 1506.70  22
  -4   8   0 8187.70 2608.24  40
  -4   8   0 4372.05 1911.75  21
   4   8   0 6910.50 1531.02  20
   4  -8   0 7350.19 1023.70  18
  -4   8   0 5779.50 2016.17  26
  -4   8   0 7059.50 1225.48  46
  -4   8   0 8433.51 1673.69  44
   4   8   0 6770.97 1597.60  11
   4  -8   0 8472.65 1526.03   5
  -4  -8   0 7566.97 1646.66  39
  -4   8   0 8712.88 1929.83   8
   4   8   0 6550.57 1681.71  43
  -4  -8   0 6723.79 1506.51   5
   4   8   0 7348.15 1713.46  35
  -4   8   0 6579.66 1220.76  11
  -4  -8   0 5628.25 1320.63  18
  -4  -8   0 6358.13 1334.36  45
  -4  -8   0 8694.29 1895.90   4
   4   8   0 5968.82 1767.65   1
  -4   8   0 7078.67 1142.50  35
   4  -8   0 7291.35 1728.28  38
  -4  -8   0 7826.20 1489.63  17
  -4  -8   0 6679.32 1025.02  28
   4   8   0 6802.33 1415.39  32
  -4   8   0 5295.54 1775.62  47
  -4  -8   0 6505.68 1487.08  10
   4   8   0 7663.29 1654.13  16
  -4  -8   0 6970.65 1296.38  29
   4  -8   0 6183.09 1979.16  15
   4   8   0 7393.31 1753.16  14
  -4   8   1 809.546 638.120  21
  -4  -8   1 213.356 420.145  45
  -4  -8   1-148.853 190.429  13
  -4  -8   1 548.375 746.277  23
  -4  -8   1-56.7223 149.205  39
  -4  -8   1 412.308 581.983  17
   4  -8   1-11.7312 447.549   7
  -4   8   1 725.288 761.054  41
  -4  -8   1 527.958 540.552  10
   4  -8   1-525.503 185.088  36
  -4  -8   1 722.657 779.431  34
  -4  -8   1 757.972 499.783  21
   4  10  -1 5338.13 981.000  26
  -4  10  -1 2411.28 313.004   9
  -4  10  -1 3473.77 713.242  24
   4  10  -1 5194.26 1719.28   8
   4  10  -1 5091.10 1505.84  19
  -4  10  -1 2497.06 1428.47  44
  -4  10  -1 3669.38 1245.77  11
   4 -10  -1 3773.87 1177.36  42
   4  10  -1 2928.09 1303.02  11
  -4  10  -1 4276.17 1347.55  43
   4  10  -1 4011.85 1253.26  44
   4  10  -1 4865.51 1490.77  27
  -4  10  -1 5088.51 2477.45  40
   4  10  -1 6651.87 1612.00  43
   4  10  -1 2667.83 1578.22  14
  -4  10  -1 3565.72 1106.75  28
   4 -10   0 11807.1 4083.07   7
   4  10   0 2402.56 1415.44  14
  -4  10   0 3121.30 2311.83  26
   4  10   0 3299.65 1865.18  24
   4 -10   0 2462.32 1412.54  18
   4 -10   0 8711.46 2969.48  23
  -4  10   0 2235.53 1214.24  13
  -4 -10   0 1665.18 1051.93  22
  -4  10   0 3235.23 2812.95   9
  -4  10   0 436.529 525.005  21
  -4  10   0 2632.77 1276.66  35
  -4 -10   0 2740.81 1899.06   5
  -4 -10   0 2083.42 1386.08  18
  -4  10   0 2581.50 2667.28  47
   4  10   0 1221.17 1210.89  11
  -4  10   0 4662.21 2697.23  44
   4  10   0 2672.60 1678.66  19
  -4  10   0 2980.23 2155.01  43
  -4  10   0 9340.93 3272.80   8
   4  10   0 2531.13 1597.09   1
  -4 -10   0 1717.50 1775.33   4
  -4 -10   0 2345.22 1231.76  45
   4  10   0 1198.42 1295.18  20
  -4 -10   0 1747.22 1197.92  39
   4  10   0 2053.67 1262.11  43
  -4 -10   0 2478.17 1539.69  10
   4 -10   0 5697.15 3088.52  38
  -4 -10   0 2050.39 1084.34  17
   4  10   0 1692.58 1736.58  35
  -4  10   0 3863.41 1815.25  11
   4  10   0 2026.06 1251.07  16
   4  10   0 943.807 1485.05  32
   4 -10   0 4756.57 2187.33   5
   4 -10   0 6780.42 3950.65  15
  -4 -10   0 1800.35 1404.93  29
  -4 -10   1 3061.33 1014.80  17
   4 -10   1 2112.36 718.066  23
  -4 -10   1 3876.12 1506.43  23
  -4 -10   1 3058.12 709.015  13
  -4 -10   1 2815.71 1094.18  45
  -4  10   1 10048.6 2208.82  21
  -4 -10   1 3221.10 1271.89  18
  -4 -10   1 2885.25 1146.59  39
   4 -10   1 3293.02 945.388  39
  -4 -10   1 5044.88 1136.96  21
   4 -10   1 1424.89 1084.18  36
  -4 -10   1 3965.98 1246.48  10
  -4 -10   1 5351.29 1627.41  34
   4 -10   1 2104.24 1536.65   7
  -4 -10   1 4551.25 1419.90  15
  -4  10   1 11841.9 2459.77  31
  -4 -10   1 4163.47 1499.96   7
  -4  10   1 7051.24 1972.20  47
   4  12  -1 4456.75 1552.97  27
  -4  12  -1 2235.75 1315.76  26
   4  12  -1 4232.59 1097.96  26
  -4  12  -1 4136.58 1431.96   4
  -4  12  -1 2443.43 1818.92   9
  -4  12  -1 2459.16 1894.74  40
   4 -12  -1 4841.50 1141.59  22
  -4  12  -1 4281.13 1373.53  11
  -4  12  -1 3855.96 349.911   8
   4  12  -1 3685.57 1651.78   8
  -4  12  -1 3895.92 1476.50  43
   4  12  -1 4229.18 1525.82  43
  -4  12  -1 3091.02 1362.97  44
  -4  12  -1 3581.02 980.451  28
   4 -12  -1 5098.46 2320.77  38
   4  12  -1 3475.24 1488.53  19
  -4  12  -1 2788.32 944.238  14
   4  12   0-403.725 994.830  14
  -4 -12   0 713.955 897.413  39
   4 -12   0-1011.48 1507.68  23
  -4 -12   0-8.33949 604.609  22
  -4  12   0-166.965 296.594  13
   4  12   0 572.300 122.577  19
   4 -12   0 185.801 1714.14  12
  -4 -12   0-521.748 496.590  45
   4 -12   0 884.149 1718.00  15
  -4  12   0-724.361 1119.82  43
  -4 -12   0 127.421 593.027   5
   4  12   0-815.490 797.090  20
  -4  12   0 539.353 1226.21   8
  -4 -12   0-181.789 735.604  18
   4 -12   0-60.5095 546.645  18
  -4  12   0-133.576 158.022  44
  -4 -12   0 23.3926 394.308  10
  -4  12   0 186.643 252.588  35
   4  12   0 354.606 575.538  35
   4 -12   0 515.879 1120.44  38
  -4  12   0-2242.07 1328.46  47
   4  12   0-707.285 874.588  11
   4  12   0 462.878 573.875  30
   4  12   0 105.462 659.453   1
  -4 -12   0 283.742 359.077  29
  -4  12   1 2694.75 880.752  13
   4 -12   1 4898.01 1820.30  23
  -4 -12   1 3516.59 1113.46  23
  -4 -12   1 3317.12 711.779  13
  -4 -12   1 2897.49 1091.79  21
  -4 -12   1 3619.35 1405.37  45
  -4 -12   1 4058.68 1412.78  18
   4 -12   1 3143.05 825.834  39
  -4 -12   1 2419.38 1415.42  38
  -4 -12   1 4032.09 1524.46  39
   4 -12   1 3331.31 1301.70  36
   4 -12   1 4148.73 746.873  10
  -4 -12   1 5286.91 1503.51  10
  -4  12   1 1159.72 1427.36  21
   4 -12   1 1529.46 1616.81  15
  -4 -12   1 3371.83 1322.17  34
  -4 -12   1 4364.69 1417.23  15
   4 -12   1 3188.53 1778.45   7
  -4 -12   1 3718.02 891.010   7
   4  14  -1 1122.02 337.147  26
   4  14  -1 1142.30 1308.15  24
  -4  14  -1 129.234 1468.34   9
  -4  14  -1 3837.53 1973.68  43
   4 -14  -1 2246.65 927.545  22
  -4 -14  -1 1094.41 708.759  22
  -4  14  -1-72.2803 1677.85   8
   4  14  -1 733.622 1899.27  44
   4  14  -1 2711.44 1515.85   8
   4  14  -1 2565.26 806.334  43
  -4  14  -1 814.675 1402.66  40
   4  14  -1 1433.68 1000.61  35
   4 -14  -1 982.508 496.001  38
   4  14  -1-743.994 1366.35  11
  -4  14  -1-500.952 1030.26  26
  -4 -14  -1 1579.82 951.516   5
   4  14  -1 1536.89 1052.19  14
  -4  14   0 758.573 433.733  26
   4  14   0-1029.60 1094.78  14
   4  14   0-117.993 412.835  24
   4 -14   0 662.434 743.131  23
  -4 -14   0-550.560 600.719  22
  -4  14   0 38.0343 194.364  13
  -4  14   0-152.625 1310.27  44
  -4  14   0 302.988 68.8072  47
   4  14   0 364.684 777.545  20
   4  14   0-1625.76 1033.37   1
   4 -14   0 522.555 1007.20  12
   4 -14   0 1107.17 675.518  38
  -4 -14   0 203.898 400.589  29
   4 -14   0 106.111 273.607  18
  -4 -14   0 646.143 775.255  18
   4  14   0-409.310 1245.50  11
  -4 -14   0 1558.36 1116.84  39
  -4  14   0-455.435 1384.26   8
   4 -14   0 817.832 951.508  15
  -4  14   0-21.8873 600.877  35
   4  14   0-200.498 788.873  35
  -4 -14   0 25.9071 560.366   5
   4  14   0 577.081 533.148  19
  -4 -14   0-1362.37 1117.22  10
  -4 -14   1 1610.90 755.840   7
  -4  14   1 330.749 1015.40  21
   4 -14   1 1205.16 1147.76  38
   4 -14   1 1579.68 1059.49  23
  -4 -14   1 1819.42 1115.09  23
  -4 -14   1 1022.76 446.901  46
  -4 -14   1 1829.35 1095.96  12
  -4 -14   1 233.311 785.211  45
  -4 -14   1 795.376 743.065  10
  -4 -14   1 2725.44 1560.54  18
  -4  14   1-544.012 1552.44  32
  -4 -14   1 1425.97 970.087  38
  -4 -14   1 1320.99 651.158  17
   4 -14   1 786.665 1256.99  36
  -4 -14   1 431.476 616.316  29
  -4 -14   1 1384.11 335.131  15
  -4  14   1 1627.83 1006.88  13
   4 -14   1 53.7002 697.417   7
   4  16  -1 1727.62 1102.28  14
  -4  16  -1 1459.25 1001.73  14
  -4  16  -1 1618.60 721.059  26
  -4 -16  -1 1171.85 790.752   4
   4  16  -1 1588.06 1245.38  24
  -4  16  -1-232.041 1528.52  40
  -4  16  -1 3255.80 1666.92   9
   4 -16  -1 1354.67 754.520  22
  -4  16  -1 644.769 1029.57  44
   4  16  -1-289.788 904.434  44
  -4  16  -1 161.918 627.606  11
   4  16  -1 162.114 891.148  11
  -4  16  -1-663.081 1692.68  43
   4  16  -1-478.736 1044.00  43
   4  16  -1 655.475 545.530   8
   4 -16  -1 116.453 854.755  18
   4 -16  -1 2642.80 1861.29  38
   4  16  -1 693.181 203.938  37
   4  16  -1 3999.68 2236.66  35
   4  16  -1 1373.12 924.339  16
  -4  16  -1 625.194 1727.74   8
  -4 -16  -1 1566.83 1197.57  29
   4  16   0 1737.92 1497.78  14
   4  16   0 765.096 827.613   1
  -4 -16   0 101.337 549.119  22
  -4  16   0 276.293 1406.91   8
   4  16   0-2177.73 1680.00  19
   4 -16   0 1138.46 819.301  18
  -4 -16   0-614.766 1272.14  18
   4  16   0 1076.28 1539.58  20
  -4 -16   0 529.091 660.190  29
  -4 -16   1 1319.53 1093.00  10
  -4 -16   1 1969.57 1355.34   7
  -4  16   1 59.0908 290.550  13
   4 -16   1 809.428 1127.10  23
  -4 -16   1 1287.95 586.628  23
   4 -16   1 116.147 537.594   5
  -4  16   1-448.167 287.506  20
  -4 -16   1 132.846 416.851  45
  -4  16   1 782.962 2029.07  47
  -4 -16   1 1893.80 1280.63  18
  -4 -16   1 2832.10 1581.35  39
   4 -16   1 2884.25 1132.54  39
   4 -16   1-262.146 987.308  38
  -4 -16   1-59.8971 976.756  38
  -4 -16   1 1370.54 656.403  17
  -4  16   1 1541.46 2365.95  32
   4 -16   1-175.993 1168.34  15
  -4 -16   1-813.969 550.351  15
  -4 -16   1 1387.01 1597.78   5
   4 -16   1-1104.75 1446.62   7
   4  18  -1 3014.68 1274.23  14
  -4  18  -1 881.557 698.656  14
  -4  18  -1 600.778 156.862  26
  -4  18  -1 3593.77 950.475   9
   4  18  -1-3184.97 2967.91  44
  -4  18  -1-84.4679 1077.85  43
  -4  18  -1 1484.25 797.206  11
   4  18  -1 1487.91 2028.79  43
   4  18  -1 1454.24 1257.18  11
   4 -18  -1 3119.94 740.777  18
   4  18  -1 975.854 1789.08   8
   4 -18  -1 2854.32 1041.04  38
  -4  18  -1 2288.96 1244.19  35
   4  18  -1 665.235 681.968  35
   4  18  -1 3491.20 1979.87  24
   4  18  -1 1546.78 1377.23  16
  -4  18  -1-62.5798 1288.75   8
  -4  18  -1-242.218 2273.69  44
  -4 -18   0 1199.33 939.648  22
  -4 -18   0 380.380 535.015  18
  -4 -18   1 1355.39 751.795  17
   4 -18   1 2533.53 1044.91   7
  -4 -18   1 342.881 996.978  10
   4 -18   1 240.229 963.243  23
  -4 -18   1 490.530 1086.99  23
  -4 -18   1 2092.48 860.052  45
   4 -18   1 2478.63 846.590   5
  -4 -18   1 3624.07 1783.40   5
  -4 -18   1 2495.12 1425.12  18
  -4  18   1 618.398 156.962  20
   4 -18   1-527.659 831.264  38
  -4 -18   1 2581.98 1606.47  38
   4  18   1 2062.77 2721.08  20
  -4  18   1 67.5736 2002.84  47
  -4  18   1-2427.26 1808.53  32
   4 -18   1 647.392 1260.92  15
  -4 -18   1 739.485 881.586  39
  -4  20  -1 1369.59 1874.50  44
  -4  20  -1 211.065 305.814  14
  -4  20  -1-476.034 709.664  43
   4  20  -1-1997.00 2493.30  35
  -4  20  -1 1006.89 1196.54  11
   4  20  -1 1194.39 1238.89   1
   4  20  -1 561.358 1221.93  44
   4  20  -1-915.542 1189.04  43
  -4  20  -1-480.004 2550.37   8
   4 -20  -1-761.237 1600.88  18
   4  20  -1-1115.36 1510.37   8
  -4  20  -1 1178.93 700.866  35
   4  20  -1 1461.96 2763.18  11
   4  20  -1 2909.23 2262.38  14
   4 -20   0 2289.33 800.944  18
  -4 -20   0 798.212 1106.48  18
  -4 -20   1-188.491 1334.79  18
   4 -20   1-1221.51 1764.92   7
   4 -20   1-1770.11 1300.04  23
  -4  20   1 305.365 359.387  20
  -4 -20   1-1063.54 1188.51  45
   4 -20   1 2153.55 1348.03   5
  -4 -20   1-555.007 589.152  39
   4 -20   1 1662.54 1459.85  38
  -4 -20   1-327.983 512.990  38
  -4 -20   1-848.155 1452.64   5
  -4 -20   1 1931.77 1542.97  10
   4 -20   1-2399.67 2190.64  15
   4  22  -1 215.247 986.057  14
  -4  22  -1 3209.97 2932.65  26
   4  22  -1 571.861 918.395  24
   4  22  -1 7.82037 1726.72   1
  -4  22  -1-753.617 2060.58  43
   4  22  -1 918.377 1599.51  43
  -4  22  -1 167.479 1883.23  44
   4  22  -1-179.465 713.084  11
  -4  22  -1-1250.71 990.360  11
  -4  22  -1 975.541 3322.90   8
  -4  22  -1-819.959 588.495  35
   4  22  -1-429.834 2386.02  35
  -4  22   0-1370.55 1399.38  11
   4  22   0 2034.59 1233.58  19
  -4 -22   0 3776.86 1699.75  18
  -4 -22   1 2682.06 1823.86  18
   4 -22   1 1601.09 2296.65  23
   4 -22   1-727.689 948.879  38
  -4 -22   1 1807.02 2030.17  39
  -4 -22   1-932.302 1661.78  38
  -4 -22   1 1517.41 1637.65   5
  -4 -22   1 161.641 1347.18  10
   4 -22   1-2481.11 1604.13   5
   4 -22   1 996.264 2007.92  15
   4  24  -1 1726.16 1443.86  14
   4  24  -1 2247.53 2480.96   1
  -4  24  -1-922.151 3552.53   8
  -4 -24   0-1278.91 951.562  18
  -4  24   0 684.180 2304.24  11
   4 -24   1 850.850 1946.27  38
  -4 -24   1-3208.78 2172.79  18
   4  26   0-747.503 1835.96  11
  -4 -26   0-250.328 1717.56  18
  -4 -26   1 1334.46 1450.28  22
  -4 -28   0 1239.65 2387.67  18
  -4 -28   0 1828.96 2776.81  38
   4  28   0 753.781 2223.13  11
  -5   1   0 34823.6 3564.04  26
  -5  -1   0 35132.4 3409.46   9
  -5   1   0 34992.0 3809.88   9
   5  -1   0 30320.4 2435.84   1
   5   1   0 32120.4 2657.45  24
  -5  -1   0 31549.0 2774.19  13
  -5   1   0 32739.6 2880.58  13
   5  -1   0 32336.3 1990.23  23
  -5  -1   0 32972.6 2583.30  22
  -5   1   0 32104.8 2099.29  22
  -5  -1   0 34508.9 4075.15  21
  -5   1   0 31533.4 4107.57  21
  -5   1   0 32957.5 2093.38   8
  -5  -1   0 35719.9 4003.73  40
  -5  -1   0 35939.0 2981.96  45
  -5   1   0 33266.9 2681.97  45
  -5   1   0 34660.1 2287.96  34
  -5  -1   0 35522.0 3034.52  26
  -5  -1   0 33914.9 2370.24  18
   5   1   0 33189.2 2854.15   1
  -5   1   0 34155.8 2708.17  29
  -5  -1   0 34224.2 2685.35  39
  -5   1   0 33105.6 2815.22  17
  -5  -1   0 32532.7 2933.11  17
  -5  -1   0 34993.2 2868.65  10
   5   1   0 31993.3 2300.49  20
   5   1   0 34497.9 2405.39  36
   5  -1   0 33418.9 2902.56  36
  -5   1   0 32804.3 2880.91  46
   5  -1   0 33455.2 2615.55   7
  -5  -1   0 33029.3 2849.70  46
   5   1   0 33499.2 1820.33   7
  -5   1   0 34498.4 2592.64  10
  -5  -1   0 32877.2 2674.28  34
  -5   1   0 33589.0 3915.57  40
   5  -1   0 34169.5 1865.23  20
   5  -1   0 34021.7 2956.30  15
   5   1   0 31733.2 2312.47  15
  -5  -1   0 33826.0 2888.97  29
  -5   1   0 32481.5 3899.94  47
  -5  -1   0 32481.6 3609.91  47
  -5   1   0 32757.2 2308.05  39
  -5   1   0 33250.3 2863.71  28
  -5  -1   0 31814.9 3961.90   4
  -5   1   0 34635.4 4021.74   4
  -5  -1   0 29592.3 2719.33  28
   5   1   0 32230.8 2641.11  14
  -5   1   1 20931.9 2510.48  17
  -5  -1   1 15745.6 3341.83  21
  -5   1   1 22343.3 3796.93  21
  -5   1   1 19692.7 3330.44  47
  -5  -1   1 17315.2 2429.64  10
  -5   1   1 22531.8 2465.77  45
  -5  -1   1 17863.8 2451.18  39
  -5  -1   1 16405.5 2377.19  17
  -5  -1   1 16340.8 2408.10  45
  -5   1   1 19690.7 2256.52  10
  -5   1   1 20070.8 2434.89  29
  -5  -1   1 15459.9 3041.07  47
   5   3  -1 5150.79 1154.43  11
   5   3  -1 5232.26 1089.03  43
   5  -3   0 1632.07 974.168   7
  -5   3   0 1538.14 861.251  26
  -5  -3   0 1660.62 530.550  26
   5   3   0 2209.38 782.753  14
   5   3   0 1587.48 773.976  24
  -5   3   0 1654.93 355.543  44
  -5  -3   0 1370.47 535.804   9
  -5   3   0 1046.39 403.402   9
   5  -3   0 1615.52 497.005  23
  -5  -3   0 2172.91 1314.97   4
  -5   3   0 2168.80 860.065  13
  -5   3   0 1668.33 537.368   8
  -5  -3   0 2081.91 777.427  13
  -5  -3   0 1206.68 562.362  22
  -5   3   0 1425.68 810.591   4
  -5  -3   0 2079.90 1246.60  21
  -5   3   0 1437.20 1393.45  47
  -5   3   0 1827.14 519.740  45
  -5  -3   0 945.150 456.209  45
  -5   3   0 1345.07 1228.78  40
  -5  -3   0 1629.08 652.081  18
  -5  -3   0 2475.80 846.095  39
  -5  -3   0 2290.00 782.555  46
   5  -3   0 1518.17 432.556  38
  -5  -3   0 1882.56 613.466  17
  -5   3   0 2162.41 711.516  17
   5  -3   0 1322.18 706.420  36
  -5   3   0 1478.50 384.146  34
  -5   3   0 2126.90 885.255  21
  -5  -3   0 2151.57 657.470  34
   5   3   0 1394.34 534.357   1
  -5  -3   0 1312.56 618.475  10
   5  -3   0 2489.59 917.372  15
  -5   3   0 1601.89 681.546  46
  -5  -3   0 2126.46 847.576  40
   5   3   0 2006.89 847.541  20
  -5   3   0 1724.03 439.992  29
  -5  -3   0 2154.64 852.614  29
  -5   3   0 2329.23 691.179  28
  -5  -3   0 2152.16 684.107  28
  -5   3   0 1771.55 573.966  10
  -5  -3   1 8357.45 1713.83  45
  -5  -3   1 5741.17 1446.30  10
  -5   3   1 7830.78 2081.72  47
  -5  -3   1 5633.51 1961.05  47
  -5   3   1 10549.5 2587.00  21
  -5  -3   1 9752.45 1895.35  39
  -5   3   1 10383.7 1639.76  17
  -5  -3   1 7716.74 1633.30  17
  -5  -3   1 7321.76 2070.30  21
  -5   3   1 8998.03 1356.31  45
  -5  -3   1 6763.29 1626.48  29
  -5   5  -1 5968.40 1813.81  26
  -5   5  -1 6977.33 1966.14   9
   5   5  -1 7694.01 1516.48  43
   5   5  -1 7057.95 1159.58   8
   5   5  -1 7615.04 1462.76  44
   5   5  -1 8899.72 1734.94  11
   5   5  -1 9657.29 1955.36  19
  -5   5  -1 9177.04 1764.94  28
   5   5  -1 6420.69 1794.65  27
   5   5   0 7839.26 1541.83  37
   5  -5   0 8712.88 1836.85   7
  -5  -5   0 8894.29 1275.09   9
  -5   5   0 8029.36 2025.94  26
   5   5   0 9153.71 1819.13  14
  -5  -5   0 7235.11 1441.66  17
   5   5   0 7986.47 1569.98  24
  -5  -5   0 7534.52 1430.86  46
  -5  -5   0 8039.35 1337.78  13
  -5   5   0 8419.66 2142.54   9
   5  -5   0 6767.94 1499.88  23
  -5   5   0 7725.43 1385.81  13
  -5  -5   0 7960.15 1633.89  22
   5   5   0 8890.92 1739.35  20
  -5  -5   0 9064.59 1949.95   4
   5   5   0 7561.57 1788.26   1
  -5   5   0 7369.74 2345.44  47
  -5   5   0 8535.01 880.880  11
  -5   5   0 7094.20 1345.61  46
  -5   5   0 8572.30 2449.26  40
  -5   5   0 6945.93 2285.59  21
  -5   5   0 7685.11 1535.88   8
  -5   5   0 7514.67 1214.76  44
  -5   5   0 7644.90 893.877  43
  -5   5   0 8487.27 2096.77   4
   5  -5   0 6883.91 1367.42  38
  -5  -5   0 8440.00 1508.10  40
  -5  -5   0 8945.60 1595.08  18
  -5   5   0 7627.01 1213.77  17
  -5  -5   0 9000.38 1620.41  39
   5   5   0 9358.22 1759.85  11
   5  -5   0 9479.26 1470.23  37
   5  -5   0 7341.36 1959.69  36
  -5  -5   0 6681.98 1333.20   5
  -5   5   0 8425.08 805.538  34
   5   5   0 8600.03 1328.59  32
  -5   5   0 7293.73 1101.30  29
  -5  -5   0 8033.54 1581.81  10
   5  -5   0 7178.38 1559.52  15
  -5  -5   0 8517.33 1598.34  45
  -5  -5   0 7779.68 1452.24  29
  -5  -5   0 7544.55 1283.16  28
  -5  -5   1 7198.19 1619.20  45
  -5  -5   1 7281.05 1219.06  23
  -5  -5   1 6983.48 1338.98  13
  -5  -5   1 8964.15 1789.26  47
  -5   5   1 6291.16 1014.05  41
  -5  -5   1 7356.87 1541.30  39
  -5   5   1 6936.62 1258.76  17
  -5  -5   1 7539.60 2124.91  21
  -5  -5   1 8242.68 1730.24  17
  -5  -5   1 9408.02 1803.28  10
  -5  -5   1 7082.34 1727.41  34
  -5   5   1 5394.63 1931.83  21
  -5  -5   1 8405.78 1673.03  29
   5   7  -1 346.764 784.256  27
  -5   7  -1 28.1014 171.535  27
  -5   7  -1-1009.45 1325.51  26
  -5   7  -1-1343.01 1532.47   9
  -5   7  -1 380.101 447.569  40
  -5   7  -1-1188.70 860.315   8
   5   7  -1-609.949 753.361  19
  -5   7  -1 166.479 502.529  44
   5   7  -1-376.161 466.464  44
   5   7  -1 288.069 106.895  43
   5   7  -1 244.654 478.487  11
   5  -7  -1-1292.25 2114.44  42
   5   7  -1 50.8941 261.139  14
  -5   7  -1-3532.51 1390.76   4
  -5   7  -1-25.7250 140.177  28
  -5   7   0 18530.0 3619.89  26
   5   7   0 16363.9 2567.97  24
  -5   7   0 18383.8 2352.31  13
   5  -7   0 19961.8 2469.55  38
   5  -7   0 14431.6 2523.43  23
  -5   7   0 18960.8 3122.80   9
  -5   7   0 18545.3 2477.79   8
  -5  -7   0 16469.2 2351.79  22
  -5   7   0 15358.6 2102.88  46
  -5  -7   0 16291.1 3038.27   4
  -5  -7   0 15893.2 2557.71   5
   5   7   0 14705.9 2445.26  20
   5   7   0 16863.6 2632.08  11
  -5   7   0 16909.4 2324.41  44
  -5  -7   0 16064.5 2445.93  18
   5  -7   0 18249.5 1281.56  18
  -5   7   0 17725.7 1896.43  43
  -5   7   0 17694.7 3352.64  40
  -5  -7   0 16369.4 2413.46  39
  -5  -7   0 17717.5 2381.57  17
   5   7   0 18546.1 2513.99  37
  -5  -7   0 17255.3 2454.64  10
   5   7   0 17185.8 2462.90  16
   5  -7   0 19753.5 3517.85   7
   5   7   0 14660.4 2450.40  35
  -5   7   0 15299.2 3052.67  21
   5   7   0 15974.2 2132.76  32
  -5   7   0 14407.9 2704.40   4
   5  -7   0 17906.8 1953.37  30
  -5  -7   0 19476.2 2388.47  29
  -5  -7   0 16777.4 2411.33  45
   5   7   0 15844.4 2872.85   1
  -5   7   0 13606.6 3093.64  47
  -5  -7   0 17302.3 1929.57  28
   5   7   0 16434.1 2630.70  14
   5  -7   1-443.766 774.815  23
  -5  -7   1 156.743 343.350  23
  -5  -7   1 188.128 362.993  13
  -5  -7   1-625.397 672.998  45
  -5   7   1-730.673 1077.04  41
  -5   7   1-852.034 1198.58  21
  -5  -7   1 467.914 139.312  47
  -5   7   1 149.352 270.561  17
  -5  -7   1-42.3108 635.123  17
  -5  -7   1-490.922 1040.34  21
   5  -7   1-47.4837 1142.18  36
  -5  -7   1-14.7867 454.210  10
  -5  -7   1-441.469 622.133  34
  -5  -7   1-222.180 625.423   7
   5  -7   1-1224.19 1473.27   7
  -5  -7   1 217.895 516.310  39
  -5  -7   1-2010.04 1221.24  29
   5   9  -1 281.951 314.150  27
  -5   9  -1 3255.98 3322.00   9
  -5   9  -1 1451.20 2684.23  44
   5   9  -1-900.476 1124.42   8
   5   9  -1 662.626 382.737  19
  -5   9  -1 553.246 1059.48  11
   5   9  -1 1059.54 833.826  44
   5   9  -1 258.915 1174.05  11
  -5   9  -1 470.063 1549.30  43
   5   9  -1 513.148 909.645  43
  -5   9  -1 149.347 294.623  29
   5  -9  -1-1749.04 2504.52  42
  -5   9  -1 2956.97 2422.11  40
  -5   9  -1-2135.76 759.164  28
   5   9  -1 650.288 363.403  14
   5   9   0 921.525 1276.75  14
  -5   9   0 4.47646 1512.91  26
   5  -9   0 3935.75 2262.79   7
   5   9   0 1754.92 1206.81  24
   5  -9   0 5153.60 2746.29  23
  -5   9   0 1717.70 1195.26  13
  -5  -9   0 3906.58 1729.90  39
  -5   9   0 1105.60 2338.48   9
  -5  -9   0 2990.03 1439.82  22
   5   9   0 3014.52 1766.23  16
  -5   9   0-2329.42 1240.56  21
  -5  -9   0 2479.08 1246.99  18
  -5   9   0 1328.83 790.697  46
  -5  -9   0 2703.02 1272.23  45
  -5  -9   0 4021.45 2165.71   4
  -5   9   0 3064.93 1961.08  44
  -5   9   0 2425.12 2475.62   8
  -5   9   0 2725.84 1435.59  43
   5   9   0 2703.72 1672.67   1
  -5  -9   0 2459.55 1045.32  17
  -5   9   0 457.164 969.281  40
   5  -9   0 1334.24 577.244  18
   5  -9   0 3236.05 1918.21  38
  -5  -9   0 2456.86 1600.47   5
  -5   9   0 1523.86 990.118  35
   5   9   0 1707.41 1579.84  35
  -5   9   0-959.139 1096.15  47
  -5  -9   0 1179.17 911.393  10
   5   9   0 1178.39 1089.93  20
   5  -9   0 3656.72 2888.78  15
  -5  -9   0 3256.96 1471.05  29
  -5   9   1 104.811 456.762  21
  -5   9   1 784.487 216.876  13
   5  -9   1-867.047 1035.16  23
  -5  -9   1-326.499 712.634  23
  -5  -9   1 18.0082 314.946  13
  -5  -9   1-99.0850 486.962  47
  -5  -9   1-316.962 310.434  18
  -5  -9   1-280.354 838.219  21
  -5  -9   1-472.285 780.620  45
  -5  -9   1-877.639 766.786  39
  -5   9   1 458.874 165.916  17
  -5  -9   1 316.466 292.333  17
   5  -9   1-572.224 924.681  36
  -5  -9   1-643.822 1093.53  10
  -5  -9   1 85.3335 585.954  34
   5  -9   1 786.991 485.997   7
  -5  -9   1 255.305 258.780  15
  -5   9   1 415.020 712.970  31
  -5  -9   1 216.639 616.578   7
  -5  -9   1-124.680 613.343  29
   5  11  -1 251.068 423.864  27
  -5  11  -1 591.268 541.365   4
  -5  11  -1 1743.39 1896.75  26
  -5  11  -1 3331.81 2455.76   9
   5 -11  -1 4219.02 852.943  22
  -5  11  -1-178.653 1400.75  40
   5  11  -1 234.630 785.149   8
  -5  11  -1 851.632 792.540  11
  -5  11  -1 2078.45 1236.88  43
   5  11  -1 1654.63 1390.91  43
  -5  11  -1 394.472 1103.58  44
   5  11  -1 1745.65 1338.62  19
  -5  11  -1-253.567 651.692   8
  -5  11  -1 1237.69 316.962  29
  -5  11  -1 907.388 622.036  14
  -5  11  -1 1060.61 642.880  28
   5 -11   0 1914.55 797.668  18
   5  11   0 2566.58 1339.13  20
   5  11   0 899.155 438.054  14
   5 -11   0 2880.36 1235.84   7
  -5  11   0-646.591 1832.18  47
   5 -11   0 3084.80 1105.00  23
   5 -11   0 2104.96 952.757   6
  -5 -11   0 2164.59 1145.28  22
  -5  11   0 1844.30 816.557  13
  -5 -11   0 1038.13 725.617  45
   5  11   0 1388.56 605.578  19
  -5  11   0 2196.73 607.754  43
  -5 -11   0 1581.06 814.893  18
   5  11   0 1375.60 776.357  11
  -5  11   0 2974.16 1275.15   8
  -5 -11   0 2060.23 840.427  39
   5 -11   0 2141.44 698.707  38
  -5  11   0 1865.41 458.824  35
  -5 -11   0 1653.57 829.204   5
   5  11   0 2390.71 932.806  16
   5  11   0 2598.79 1373.78   1
   5 -11   0 2255.89 1654.98  15
  -5 -11   0 1451.89 457.365  10
  -5 -11   0 2567.22 1038.85  29
  -5 -11   0 578.432 562.321   4
  -5  11   1 2907.43 930.799  13
   5 -11   1 619.146 602.110  23
  -5 -11   1 1114.78 740.482  23
  -5 -11   1-300.340 353.652  13
   5 -11   1 698.893 1117.36  36
  -5 -11   1 974.881 779.196  45
  -5  11   1 2843.61 690.946  17
  -5  11   1-339.330 1143.91  21
  -5 -11   1 1659.74 1139.61  10
  -5 -11   1 1403.49 1360.93  18
   5 -11   1 1084.48 349.757  39
  -5 -11   1 400.255 154.970  39
  -5 -11   1 1401.82 430.997  38
   5 -11   1 1754.60 458.417  10
   5 -11   1 102.318 796.781  15
  -5 -11   1 1147.03 487.711  15
   5 -11   1 1157.68 626.251   7
  -5 -11   1 204.288 320.970  21
  -5 -11   1 351.635 329.725  29
  -5 -11   1 1893.33 882.594   7
  -5 -11   1 3036.22 1395.05  34
  -5  13  -1-2320.09 1935.67  26
   5  13  -1 1941.88 1438.83  44
  -5  13  -1-574.977 1638.07   9
  -5  13  -1-459.336 1809.66  40
  -5  13  -1-881.901 1162.95   4
   5 -13  -1 1897.12 579.235  22
  -5  13  -1 339.924 1154.17   8
   5  13  -1 3576.54 1746.35  19
   5  13  -1 2752.66 1326.30  11
  -5  13  -1 1252.99 1301.72  43
   5  13  -1 1835.78 507.023  43
   5  13  -1 319.175 739.146  35
   5  13  -1 1036.26 1415.97   8
  -5  13  -1 2408.59 659.159  28
   5  13  -1 1624.24 1643.40  14
   5  13   0 1963.67 1114.16  19
   5  13   0 732.488 1110.42  14
  -5  13   0 61.3065 1258.55  47
   5 -13   0 721.489 281.193  23
  -5 -13   0-79.0147 286.698  22
  -5  13   0-281.474 726.112  13
   5  13   0 978.193 978.313   1
  -5  13   0 827.305 1365.71  44
   5 -13   0 577.748 536.267  18
  -5 -13   0-183.070 572.336  18
  -5  13   0 204.285 1273.15   8
   5 -13   0 92.2482 1047.22  38
  -5 -13   0-41.5113 523.582  45
  -5 -13   0 475.805 1118.03  39
  -5  13   0 232.742 313.001  35
   5 -13   0-690.118 1299.73  12
   5  13   0 0.30749 365.950  30
  -5 -13   0 1416.44 883.128  29
   5 -13   0 332.429 1477.54  15
   5  13   0-84.7891 701.544  20
  -5 -13   0-638.061 722.569  10
  -5 -13   1 475.968 478.098  13
  -5 -13   1 2259.25 1289.02   7
  -5  13   1 2198.26 966.323  13
   5 -13   1-1926.86 1605.81  23
  -5 -13   1 1857.52 969.775  45
  -5 -13   1 1075.23 1069.54  23
  -5 -13   1 1523.11 666.581  46
  -5 -13   1 2122.93 1108.45  18
   5 -13   1 2295.28 1319.57  38
  -5 -13   1 3895.14 1711.92  38
  -5  13   1 2231.32 505.082  17
  -5 -13   1 1362.29 265.774  17
  -5  13   1 2616.28 2419.29  21
   5 -13   1 1031.71 1484.95  36
  -5 -13   1 236.650 411.195  10
  -5 -13   1 1884.43 1251.70  34
  -5  13   1 284.439 610.891  32
  -5 -13   1-78.6439 334.262  15
   5 -13   1 2021.22 1381.73   7
   5  15  -1 1210.60 1255.77  14
  -5  15  -1 527.125 701.522  14
  -5 -15  -1-318.951 799.392   4
  -5  15  -1 636.161 1901.59  26
   5  15  -1 347.527 743.419  24
  -5  15  -1 734.841 463.406   1
   5  15  -1 1300.28 1670.92  19
  -5  15  -1 602.868 2775.15   9
  -5  15  -1-78.1827 840.779  44
  -5  15  -1 203.659 1394.23   8
   5  15  -1 513.449 573.514  37
   5  15  -1-1095.98 1871.63  44
  -5  15  -1-311.844 187.771  11
   5  15  -1 700.097 1267.32  11
   5  15  -1 1287.46 901.521  43
  -5  15  -1-1712.29 2013.75  40
   5  15  -1 228.023 1212.01   8
   5  15  -1 1108.70 983.731  35
  -5  15  -1 1586.16 1545.70  43
  -5 -15   0-1849.32 1354.52  10
  -5  15   0 693.794 1138.88  26
   5  15   0 909.019 1277.05  14
   5  15   0-928.268 469.926  24
  -5  15   0 110.488 478.046  13
  -5 -15   0 781.597 805.791  22
   5  15   0-282.536 1125.76  20
   5 -15   0 1035.69 815.858  18
  -5 -15   0-527.590 1210.26  18
   5  15   0-145.193 1262.87   1
  -5 -15   0-327.370 1180.62  39
   5  15   0 458.498 1378.60  19
  -5  15   0 421.753 1115.24   8
  -5 -15   0-499.621 916.434  29
   5 -15   1 1468.67 1291.03  23
  -5  15   1 1018.12 937.249  13
   5 -15   1-3149.26 1541.14  15
  -5 -15   1-946.081 782.048  23
  -5 -15   1-1108.47 744.697  45
  -5 -15   1 1653.10 967.225   5
  -5  15   1 601.022 744.799  20
   5 -15   1 824.403 490.089   5
  -5 -15   1 722.948 310.623  39
   5 -15   1 2563.32 1856.81  38
  -5 -15   1 494.591 750.708  38
  -5 -15   1 2008.97 1477.38  18
  -5 -15   1 705.676 575.958  17
  -5  15   1 774.398 707.376  47
  -5 -15   1 1515.90 1199.02  10
  -5  15   1 808.757 832.132  32
   5 -15   1-1812.45 1511.38   7
   5  17  -1 4100.55 2545.20  14
  -5  17  -1 1679.52 916.420  14
  -5  17  -1 3908.44 2735.08  26
   5  17  -1 2920.19 1490.21  24
  -5  17  -1 2435.26 873.233   9
  -5  17  -1 2222.83 1194.42  11
  -5  17  -1 175.428 589.832  44
  -5  17  -1 1508.59 2306.21   8
   5  17  -1 4144.95 3261.11  44
  -5  17  -1 3799.41 1682.95  43
   5  17  -1 3917.30 2630.27  43
  -5  17  -1 6708.56 4204.51  40
   5 -17  -1 3230.98 1483.46  18
   5  17  -1 5342.69 2818.21  35
  -5  17  -1 3344.12 1366.11  35
   5  17  -1 3271.64 1895.55   8
   5  17  -1 3461.41 1833.04  16
   5  17  -1 1742.16 1828.04  11
  -5 -17   0 2933.15 1781.48  22
   5  17   0 2261.73 2153.21  20
   5  17   0 5272.52 3551.19  19
   5 -17   0 2503.25 1461.42  18
  -5 -17   0 2062.41 947.600  18
  -5  17   0 3147.47 2093.33   8
   5 -17   1 2795.25 1336.94   7
  -5 -17   1 3458.91 1656.33  18
   5 -17   1 1785.28 2098.76  23
  -5  17   1 3100.54 1165.70  13
  -5 -17   1 8379.22 3196.34  23
  -5  17   1-1180.34 2061.62  47
  -5 -17   1 4605.10 2058.34  45
   5  17   1 860.110 1658.51  20
  -5 -17   1 3299.23 1569.88   5
  -5 -17   1 4766.08 1909.89  39
   5 -17   1 3094.18 1706.48  38
  -5 -17   1 4608.70 2683.39  38
  -5 -17   1 4496.35 1710.42  17
  -5  17   1 3157.72 2421.95  32
  -5 -17   1 5191.77 1900.43  10
  -5 -17   1 4544.85 2200.63  29
   5 -17   1 6570.05 3011.43  15
   5 -17   1 1709.18 1375.70   5
   5  19  -1-574.873 1748.12  14
   5  19  -1 1554.02 1080.87   1
   5  19  -1-298.675 1250.20  44
  -5  19  -1 2149.74 2502.15  44
  -5  19  -1 1156.29 454.114  43
  -5  19  -1-70.8870 2134.32   8
   5  19  -1 3035.08 3221.95  43
   5  19  -1-427.064 1392.19  11
   5 -19  -1 2470.42 2079.25  18
   5  19  -1 3834.00 1683.45  35
   5  19  -1 2189.60 1213.58  16
  -5  19  -1 802.163 841.004  35
  -5  19  -1 1159.69 1597.52  11
  -5 -19   0 247.381 655.906  22
  -5 -19   0 2814.70 1761.13  18
   5 -19   1 1943.28 2019.25   7
   5 -19   1 1650.33 1493.41  23
  -5  19   1-582.944 914.338  20
  -5 -19   1 2945.17 1281.03  45
  -5 -19   1 1551.81 679.746  18
  -5 -19   1 1965.15 1028.12   5
   5 -19   1 405.827 1327.29   5
  -5 -19   1 1744.68 707.992  39
   5 -19   1 3398.17 2024.31  38
  -5 -19   1 4373.72 2572.61  38
  -5  19   1 548.257 1606.91  47
  -5 -19   1 625.789 288.123  10
   5 -19   1 1748.43 2605.17  15
   5  21  -1-1211.67 432.968  14
   5  21  -1 1558.68 769.779  24
  -5  21  -1 1310.79 701.973  43
   5  21  -1-3805.26 3022.23  43
   5  21  -1-7229.50 2933.72  11
  -5  21  -1 311.235 677.612  44
  -5  21  -1 150.097 2699.59   8
  -5  21  -1-1007.11 1385.85  11
   5  21  -1 3834.36 2940.29  35
   5  21  -1 1145.84 550.990   1
  -5 -21   0-253.970 997.151  18
  -5 -21   0 697.125 634.508  45
  -5  21   0-697.190 1304.23  11
   5 -21   1 2507.46 2756.75  15
   5 -21   1 1337.69 1117.18  23
  -5 -21   1 1318.31 701.331  45
   5 -21   1 3982.22 2052.59  38
   5 -21   1 1691.24 1790.81  12
  -5 -21   1 1114.47 642.598  18
  -5 -21   1 3244.69 1548.19  39
  -5 -21   1-5301.45 2970.81  38
  -5 -21   1 4034.92 2778.93   5
   5 -21   1-535.543 2661.37   5
  -5 -21   1-2126.99 1864.00  10
  -5  23  -1-1047.03 2442.76  26
   5  23  -1-1046.84 1942.89  14
   5  23  -1-1456.90 1737.83   1
  -5  23  -1 470.008 1676.86  44
  -5  23  -1-640.046 3339.79   8
   5  23  -1 4320.54 3414.83  35
   5  23   0 38.0191 1074.75  19
  -5 -23   0-1123.22 1625.65  18
  -5  23   0-1104.06 2171.75  11
  -5 -23   1-7.33456 1283.00  10
  -5 -23   1 3775.65 2081.85  18
  -5 -23   1 1714.76 874.518  39
   5 -23   1-105.967 1760.97  38
  -5 -23   1 1205.29 1879.15   5
   5 -23   1-416.026 505.730  15
  -5 -25   0 130.592 1203.86  18
   5  25   0 3600.55 1907.73  11
   5  27   0-3249.67 2621.44  11
  -5 -27   0-3394.14 1845.13  18
  -5 -27   1-541.469 271.287  22
  -6   0   0 60997.5 4880.30  26
  -6   0   0 60551.5 5208.21   9
   6   0   0 59350.8 4023.69   1
   6   0   0 59846.6 3738.43  24
  -6   0   0 62233.0 4303.66  13
  -6   0   0 57648.4 2542.45   8
  -6   0   0 59401.2 3475.10  22
  -6   0   0 59866.8 4045.19  45
  -6   0   0 57503.8 4241.13  46
   6   0   0 57019.7 3162.92  20
  -6   0   0 58663.7 3619.50  39
  -6   0   0 61853.7 4269.18  17
  -6   0   0 53277.4 3688.05  10
   6   0   0 53683.1 3701.97  36
   6   0   0 58503.4 3335.66   7
  -6   0   0 60995.0 3660.07  34
   6   0   0 59505.7 3907.03  15
  -6   0   0 60868.5 4073.50  29
  -6   0   0 55359.5 5445.84  47
  -6   0   0 54727.7 5642.98  40
  -6   0   0 58713.0 4148.86  28
  -6   0   0 59598.0 6005.31   4
  -6   0   1 2837.81 1340.92  21
  -6   0   1 4331.60 1380.71  13
  -6   0   1 3978.68 1222.33  10
  -6   0   1 3110.84 1457.98  47
  -6   0   1 4187.94 1201.63  45
  -6   0   1 4408.69 1206.39  39
  -6   0   1 4890.42 1310.80  17
   6   2  -1 12909.0 1672.89  11
   6   2  -1 12167.0 1407.90  43
   6   2  -1 11620.2 2198.88  27
  -6   2   0 25683.8 3623.65  26
  -6  -2   0 28086.2 2758.74  26
  -6   2   0 26852.6 3566.15   9
  -6  -2   0 25848.3 2984.46   9
   6  -2   0 27196.1 2139.45  24
   6   2   0 27002.6 2813.93  24
  -6   2   0 26865.2 2123.61  34
  -6   2   0 26863.4 2860.45  13
  -6  -2   0 24560.9 2678.36  13
   6  -2   0 27970.2 2343.70  23
  -6   2   0 25778.5 1852.93  22
  -6  -2   0 25895.6 2556.11  22
  -6   2   0 23746.8 4223.24  21
  -6   2   0 24494.4 2249.36   8
  -6  -2   0 25872.2 2802.10  46
   6   2   0 26102.7 2533.06  20
  -6  -2   0 29514.0 2960.08  45
  -6   2   0 28924.3 2657.34  45
  -6   2   0 27981.0 2935.62  46
  -6  -2   0 28064.2 2480.17  18
   6   2   0 27890.6 2229.96  36
  -6  -2   0 26708.5 3535.48  40
  -6   2   0 25505.7 4230.07  40
  -6  -2   0 27008.7 2715.35  39
  -6  -2   0 26078.1 2902.38  17
  -6   2   0 24148.1 2579.14  17
   6   2   0 25867.7 2985.56  37
  -6  -2   0 27093.6 2831.53  10
   6  -2   0 26617.0 3064.33  36
   6  -2   0 27893.3 2836.23   7
   6  -2   0 25249.1 2854.60  37
  -6  -2   0 26496.0 2774.70  34
   6  -2   0 26864.3 2931.93  15
  -6   2   0 25869.9 2517.74  29
  -6  -2   0 25705.9 2763.15  29
  -6   2   0 21650.1 3668.98  47
  -6   2   0 27887.5 2423.56  10
  -6   2   0 25272.3 2730.55  28
  -6  -2   0 26236.5 2750.67  28
  -6  -2   0 22773.9 3821.53   4
   6   2   0 27688.9 2867.35  14
   6   2   0 23031.3 2718.38   1
  -6   2   0 27658.8 3857.90   4
  -6   2   1 7999.04 1893.24  13
  -6  -2   1 11926.8 2046.64  13
  -6  -2   1 12248.1 2117.76  22
  -6   2   1 10777.6 2764.37  21
  -6   2   1 7373.55 2658.06  47
  -6   2   1 9016.41 1725.72  45
  -6  -2   1 11430.3 2022.37  45
  -6  -2   1 14706.3 2118.92  39
  -6   2   1 9272.64 1827.67  17
  -6  -2   1 12415.3 2177.83  17
  -6   2   1 8950.00 1643.77  10
  -6  -2   1 13672.7 2090.01  10
  -6  -2   1 14502.1 2948.17  47
  -6  -2   1 12772.6 2150.91  29
  -6   2   1 9645.01 1643.63  39
  -6  -2   1 13450.9 3097.55  21
  -6   2   1 8297.16 1864.78  29
  -6   4  -1 10649.6 2468.24  26
   6   4  -1 16677.5 1969.05  43
  -6   4  -1 12473.8 2949.60   9
   6   4  -1 13355.8 1834.57  11
   6   4  -1 15283.7 1706.50  44
   6   4  -1 13988.7 2436.97  19
   6   4  -1 15742.3 2298.53  14
  -6   4  -1 14931.8 2504.23  28
  -6   4  -1 15379.5 3979.68   4
   6   4  -1 10120.7 2126.64  27
  -6   4   0 1005.68 234.727  26
   6  -4   0 647.390 591.238   7
   6   4   0 406.218 657.079  14
   6   4   0 527.647 693.889  24
   6  -4   0 115.028 133.073  24
  -6  -4   0 1143.03 326.519  17
  -6   4   0 713.443 814.493   9
   6  -4   0 863.230 193.356  23
  -6  -4   0 984.163 564.046   9
  -6   4   0 1278.23 499.894  13
  -6  -4   0 206.300 235.462  22
  -6  -4   0 1171.26 1111.18   4
  -6  -4   0 789.968 495.483  13
   6   4   0 1373.59 836.215   1
  -6   4   0 1152.80 733.268  46
  -6  -4   0 539.656 261.094  46
   6   4   0 441.011 351.907  20
  -6   4   0 632.162 252.304  45
  -6   4   0 485.701 995.957   4
  -6   4   0 940.066 880.615   8
  -6   4   0 734.454 398.363  44
  -6  -4   0 429.698 385.493  40
  -6   4   0 1134.01 792.896  40
  -6  -4   0 1006.51 479.741  18
  -6  -4   0 1170.33 626.285  39
   6  -4   0 1220.22 522.006  38
   6  -4   0-71.7940 300.983  37
   6   4   0 405.483 433.392  37
  -6  -4   0 829.552 666.817  45
  -6   4   0 652.640 516.414  17
   6  -4   0 967.704 694.631  36
  -6   4   0 1535.44 1208.82  21
   6  -4   0 947.123 455.852  16
  -6   4   0 874.606 677.886  47
  -6   4   0 566.907 311.326  34
  -6  -4   0 497.451 355.718  34
   6  -4   0 1833.05 1220.66  15
   6   4   0 239.961 354.090  12
  -6   4   0 2168.26 717.255  29
  -6  -4   0 1467.16 728.485  29
  -6   4   0 656.042 314.924  28
  -6  -4   0 887.360 528.209  28
  -6   4   1 8473.50 1939.98  13
  -6  -4   1 14862.1 2134.15  13
  -6  -4   1 14050.3 1425.92  23
  -6  -4   1 16482.5 2778.77  47
  -6   4   1 6412.19 2556.35  47
  -6  -4   1 15248.8 3129.89  21
  -6   4   1 10162.3 1732.76  45
  -6   4   1 11912.1 1390.66  41
  -6  -4   1 14624.1 2279.25  39
  -6   4   1 11563.0 1900.14  17
  -6  -4   1 13391.3 2259.01  17
  -6   4   1 11469.1 1585.43  10
  -6  -4   1 14139.8 2330.42  10
  -6  -4   1 9859.00 2367.45  34
  -6  -4   1 15093.4 2267.36  29
  -6  -4   1 14196.3 2356.43  45
  -6   4   1 7586.42 2245.78  21
   6   6  -1 11347.3 2676.57  27
  -6   6  -1 9378.19 2907.82  26
  -6   6  -1 12358.0 4451.14  40
  -6   6  -1 15016.2 3629.20   9
  -6   6  -1 9717.16 2248.17   8
   6   6  -1 14599.7 1775.20   8
   6   6  -1 14942.1 2484.86  44
  -6   6  -1 6615.31 1562.03  44
   6   6  -1 16381.4 2739.52  43
   6  -6  -1 13368.0 4212.47  42
   6   6  -1 12166.0 2498.73  11
  -6   6  -1 14111.6 2364.73  29
   6   6  -1 10721.4 2839.38  14
  -6   6  -1 11824.2 2261.77  28
  -6   6   0 15263.8 3065.71  26
   6   6   0 16802.2 2583.50  24
   6  -6   0 18053.7 2885.82   7
  -6   6   0 16440.4 2384.71  13
  -6  -6   0 18195.7 2229.82  13
   6  -6   0 13703.7 2440.16  23
  -6   6   0 16828.0 2544.89   9
  -6  -6   0 15989.0 2343.54  22
  -6   6   0 11718.0 3592.34  21
  -6   6   0 17317.7 2322.72  46
  -6  -6   0 15611.3 2526.34   4
  -6   6   0 15804.3 3523.35  47
  -6  -6   0 17127.1 2288.14  46
  -6  -6   0 18347.7 2520.24  45
  -6   6   0 15580.3 1804.15  44
  -6  -6   0 18811.5 2515.91  18
  -6   6   0 15204.1 2221.19   8
  -6  -6   0 17867.8 2383.73  40
  -6  -6   0 15931.1 2358.21  39
  -6  -6   0 17919.3 2481.07  17
  -6   6   0 16940.2 1937.01  17
   6  -6   0 16719.9 2153.31  38
  -6   6   0 13784.0 3101.85  40
   6  -6   0 14794.7 2244.75  37
   6   6   0 18895.9 2757.31  37
  -6   6   0 23785.7 3247.46   4
  -6  -6   0 18252.0 2523.65  10
   6  -6   0 15147.8 2644.19  36
   6   6   0 15888.7 2548.81  16
   6  -6   0 19858.3 2108.92  16
  -6   6   0 19175.4 1100.51  34
  -6   6   0 16060.9 1694.18  29
  -6  -6   0 19217.1 2479.12  29
   6  -6   0 12737.5 2526.91  15
   6   6   0 16894.1 2732.70  20
  -6  -6   0 18041.1 1977.07  28
   6   6   0 16844.2 2745.58   1
   6   6   0 16315.7 2516.05  14
  -6   6   1 14787.2 2451.36  13
  -6  -6   1 10495.8 1883.30  13
  -6  -6   1 11379.7 1641.91  23
   6  -6   1 8648.33 2683.25  23
  -6  -6   1 9952.10 2782.06  21
  -6   6   1 17094.3 1976.14  45
  -6  -6   1 11372.9 2299.45  45
  -6  -6   1 11612.2 2302.13  39
  -6   6   1 16510.8 2193.66  17
  -6  -6   1 16045.3 2651.01  17
  -6   6   1 15977.7 1666.76  10
  -6  -6   1 11995.8 2429.60  10
   6  -6   1 11082.7 3010.14  36
  -6  -6   1 12279.7 2454.87  34
   6  -6   1 13410.6 3253.56   7
  -6  -6   1 14423.3 2536.69  29
  -6   6   1 20037.8 4000.56  21
   6   8  -1 4362.00 1731.16  27
  -6   8  -1 5440.90 1693.56   9
   6   8  -1 6678.31 1549.69  43
  -6   8  -1 4684.31 1443.47  44
   6   8  -1 7823.12 1396.41   8
  -6   8  -1 5957.02 1116.25  11
   6   8  -1 7434.95 1778.04  44
   6   8  -1 6457.52 1772.67  11
  -6   8  -1 4487.69 1158.95  43
   6  -8  -1 4373.22 1533.61  42
  -6   8  -1 3670.85 1733.68  40
  -6   8  -1 7191.63 1242.71  29
  -6   8  -1 5583.30 1382.11  28
   6   8  -1 6311.05 1862.96  14
  -6   8   0 2973.33 780.893  26
   6   8   0 6299.53 1473.74  14
   6   8   0 6601.48 1589.44  24
   6  -8   0 3778.20 281.932   7
   6  -8   0 4724.73 1021.07  23
  -6   8   0 6051.00 1344.46  13
  -6   8   0 3348.21 1741.37   9
  -6  -8   0 3907.85 1137.89  22
  -6   8   0-696.004 988.930  21
  -6   8   0 5789.53 1229.44  46
  -6  -8   0 6294.93 1590.59  45
  -6  -8   0 5442.14 1794.70   4
  -6   8   0 6098.79 1130.90  44
  -6   8   0 5030.37 685.768   8
   6  -8   0 6447.44 688.857  18
  -6   8   0 4571.27 1572.14  40
  -6  -8   0 6017.06 1314.35  18
  -6   8   0 5996.89 723.702  11
  -6  -8   0 5970.33 1512.94  39
   6  -8   0 5516.36 539.758  38
   6   8   0 6228.65 2007.17   1
  -6  -8   0 5627.05 1375.39  17
   6   8   0 5931.91 1140.87  16
  -6   8   0 5866.09 1044.58  29
   6   8   0 4160.66 986.639  20
  -6  -8   0 5451.09 1115.42  10
   6  -8   0 5645.50 148.700  15
  -6  -8   0 5478.75 1243.03  29
  -6  -8   0 6180.78 931.148  28
   6  -8   1 6168.34 1793.75  23
  -6   8   1 4690.90 1370.03  13
  -6  -8   1 7021.12 1376.03  23
  -6  -8   1 6734.96 1344.51  13
  -6   8   1 2529.17 1536.45  21
  -6  -8   1 7305.26 1341.10  47
  -6  -8   1 5445.57 1793.13  21
  -6   8   1 4879.20 944.033  45
  -6  -8   1 6098.61 1643.39  10
  -6  -8   1 6144.32 1490.63  39
  -6   8   1 4669.00 1066.80  17
  -6   8   1 5959.83 810.424  10
  -6  -8   1 6050.39 1507.79  17
   6  -8   1 5728.60 1845.98  36
  -6  -8   1 6326.00 1852.94  34
   6  -8   1 6380.38 1305.06   7
  -6  -8   1 5374.97 1490.49  45
  -6   8   1 5358.16 1052.07  31
  -6  -8   1 7774.47 1030.34   7
  -6  -8   1 7215.31 1677.44  29
   6  10  -1 922.565 821.679  27
  -6  10  -1 427.771 423.695  26
  -6  10  -1-778.069 168.547   4
  -6  10  -1 1132.88 797.506   9
  -6  10  -1 1062.62 1841.66  40
  -6  10  -1 583.991 1040.65   8
   6 -10  -1 459.798 295.317  22
   6  10  -1 557.756 628.220  44
   6  10  -1 29.6595 463.411   8
  -6  10  -1-342.477 235.559  43
  -6  10  -1 286.707 188.794  44
  -6  10  -1-175.051 192.866  11
   6  10  -1 693.381 760.528  35
  -6  10  -1 1017.44 449.189  29
  -6  10  -1 559.649 356.527  14
  -6  10  -1 1061.81 577.942  28
   6  10   0 541.731 326.730  14
   6 -10   0-1580.29 1563.67   7
   6 -10   0 687.711 714.888  23
  -6  10   0 668.203 675.778  13
  -6 -10   0 747.624 733.549  22
  -6  10   0 674.238 263.931   9
   6  10   0 1581.71 682.936  19
   6  10   0-194.378 226.907  20
  -6 -10   0 483.810 289.119  45
  -6  10   0 238.212 295.315  44
  -6  10   0-127.859 256.559   8
  -6 -10   0 512.957 960.080  18
  -6 -10   0 400.154 374.889   4
  -6 -10   0 1234.42 934.369  39
   6 -10   0 311.776 182.792  18
   6 -10   0 398.419 670.002  38
  -6 -10   0 1210.30 875.836  17
  -6  10   0-76.2355 1069.13  47
   6  10   0 255.586 313.942  16
   6 -10   0-89.0823 742.617  15
  -6 -10   0 949.874 929.482  10
  -6 -10   0-46.5405 326.775  29
   6  10   0 1032.59 839.540   1
  -6 -10   1-23.5284 532.674   7
   6 -10   1 750.864 394.787  23
  -6 -10   1 666.933 516.098  38
  -6  10   1 455.314 534.827  13
  -6 -10   1 1437.04 844.288  23
  -6 -10   1 538.526 380.319  13
  -6 -10   1 748.361 1051.00  21
  -6  10   1 422.789 396.781  21
  -6 -10   1 1302.48 624.577  47
  -6  10   1 50.8363 83.0959  45
  -6 -10   1 1233.71 1052.58  45
  -6 -10   1 1153.23 906.206  18
   6 -10   1 589.767 114.104  39
  -6 -10   1 1042.57 301.848  39
  -6  10   1 227.394 69.0247  17
   6 -10   1 511.160 760.110  36
  -6 -10   1 984.406 803.361  10
  -6 -10   1 408.614 836.350  34
   6 -10   1-50.4140 1086.82  15
   6 -10   1-388.289 1002.08   7
  -6 -10   1 163.070 511.326  15
  -6 -10   1 548.225 493.030  29
  -6  12  -1-62.1274 1151.24  26
  -6  12  -1-325.703 1308.36   9
  -6  12  -1 1614.50 2013.39   4
  -6  12  -1 1255.55 1945.00   8
   6  12  -1-61.0620 559.746  19
   6  12  -1-780.645 397.256  44
   6  12  -1 587.625 631.498  11
  -6  12  -1 798.676 740.069  43
   6  12  -1 683.336 961.463  43
  -6  12  -1-575.122 1369.89  40
   6  12  -1 602.585 896.963   8
   6  12  -1 1443.83 1672.18  35
  -6  12  -1 30.6929 303.264  29
  -6  12  -1 952.482 635.509  28
   6  12  -1-217.001 738.606  14
   6  12   0 2392.28 1363.72  14
   6  12   0-503.133 726.453  19
   6 -12   0 4011.07 1525.22  23
  -6 -12   0 2538.06 1218.21  22
  -6  12   0 1564.08 947.885  13
  -6  12   0 682.714 1868.43  47
  -6 -12   0 1621.80 1131.32  45
   6 -12   0 2531.50 1832.79  12
   6  12   0 1642.65 1182.59  20
  -6  12   0 2369.00 1567.62  44
   6  12   0 2706.36 1783.33   1
   6 -12   0 2229.12 907.890  18
  -6 -12   0 2534.52 1372.16  18
  -6  12   0 1045.68 1202.26   8
  -6 -12   0 1858.56 1134.99  39
   6 -12   0 3348.42 1978.27  38
  -6 -12   0 1781.91 1264.05  29
   6 -12   0 779.869 1142.96  15
  -6 -12   0 1924.60 1357.36  10
  -6  12   1-109.547 293.876  20
  -6 -12   1-352.603 451.595   7
   6 -12   1-538.773 1354.99  23
  -6  12   1-131.347 432.386  13
  -6 -12   1 105.431 468.055  23
  -6 -12   1-324.881 263.154  13
  -6  12   1 849.101 1908.49  21
  -6 -12   1-303.261 885.272  21
  -6 -12   1 583.957 116.321  46
  -6 -12   1 382.070 901.135   5
  -6 -12   1 210.176 455.611  45
  -6 -12   1 530.413 706.712  18
  -6 -12   1-710.972 890.963  38
  -6  12   1 173.624 174.150  17
  -6 -12   1-1194.65 847.899  17
   6 -12   1-257.200 511.500  36
  -6 -12   1 4.78819 113.877  10
  -6 -12   1-282.201 617.199  34
  -6  12   1-771.185 798.602  32
  -6  12   1-39.6306 682.316  47
  -6 -12   1-248.853 697.653  29
   6 -12   1-170.518 667.574   7
   6  14  -1 2859.07 1789.80  14
  -6  14  -1 1346.77 659.153  14
  -6  14  -1 1442.38 2572.18  26
  -6  14  -1 138.635 1180.93  44
   6  14  -1 2690.32 1562.52  24
  -6  14  -1 2871.71 3249.32   9
   6  14  -1 365.851 798.027  19
   6  14  -1 121.847 836.485  44
  -6  14  -1 1744.72 895.158  11
   6  14  -1 3069.75 1645.21  11
  -6  14  -1 2247.85 1295.08  43
   6  14  -1 582.744 1657.53  43
  -6  14  -1-26.8804 1096.47   4
  -6  14  -1-363.690 2589.91  40
   6  14  -1-143.125 309.029  37
   6  14  -1 2952.22 1602.51  35
  -6  14  -1-58.6821 665.682   8
  -6  14   0 1377.54 2177.60  26
   6  14   0 2209.24 1167.07  14
   6  14   0 4393.44 2069.43  24
  -6 -14   0 3042.07 1220.71  39
  -6 -14   0 2699.56 1208.97  22
   6  14   0 5006.07 2682.56  20
   6  14   0 4414.93 2242.34  19
   6 -14   0 3146.46 986.719  18
  -6 -14   0 3584.49 1750.27  18
  -6  14   0 297.282 1123.38   8
  -6 -14   0 2992.49 1392.74  29
   6  14   0 1006.65 1229.23   1
   6 -14   0 4179.83 2005.40  15
  -6  14   0 2995.17 1344.62  13
   6 -14   0 3192.69 2371.48  12
  -6 -14   0 2179.39 767.309  10
   6 -14   1-337.317 616.575   5
   6 -14   1 86.7135 457.514  23
  -6  14   1 12.6910 769.656  13
  -6 -14   1 581.316 541.026  23
  -6 -14   1 769.772 426.653  46
  -6 -14   1 1169.43 850.341   5
  -6 -14   1 1339.45 1150.22  45
  -6 -14   1 1803.74 1202.95  18
  -6 -14   1 1763.92 1014.37  39
   6 -14   1-822.182 1409.32  38
  -6 -14   1-91.9329 294.171  38
  -6 -14   1 863.853 592.620  17
  -6  14   1-145.343 191.926  20
   6 -14   1-631.821 2096.36  36
  -6  14   1 432.444 2004.64  47
  -6 -14   1 858.078 729.050  10
  -6  14   1-840.949 764.381  32
   6 -14   1 1014.83 279.552  15
   6 -14   1-358.645 1415.35   7
   6  16  -1 1323.17 2156.34  14
  -6  16  -1 501.308 333.521  26
   6  16  -1 369.844 1124.53  24
  -6  16  -1-926.964 3416.44   9
   6 -16  -1 431.346 572.243  18
   6  16  -1 1968.05 1758.08  19
  -6  16  -1 1799.13 1477.50   8
  -6  16  -1 964.127 721.910  44
  -6  16  -1 2455.34 773.752  43
   6  16  -1 1834.74 916.804  44
  -6  16  -1 386.548 677.418  11
   6  16  -1 1118.80 1016.42  11
   6  16  -1 1922.72 1267.61  43
  -6  16  -1 1859.73 1295.60  40
   6  16  -1 823.000 636.324  37
   6  16  -1 2015.25 1420.77  35
   6  16  -1 1277.37 1008.10  16
   6  16   0 4361.87 1889.82  24
  -6 -16   0 4101.80 1709.13  22
   6  16   0 3449.19 1667.88  20
   6  16   0 5619.94 2128.20  19
  -6 -16   0 3645.67 1455.93  18
  -6  16   0 692.414 1075.76   8
  -6 -16   0 3025.90 1016.62  29
   6 -16   1 165.957 1418.76   7
   6 -16   1 1325.77 656.564  23
  -6 -16   1 2942.87 2236.03  23
  -6  16   1-1446.15 1818.89  21
  -6 -16   1 924.905 1155.27  45
   6  16   1 2468.79 2230.14  20
  -6  16   1 1825.08 3053.10  47
  -6 -16   1 4845.54 2422.53   5
   6 -16   1 1304.75 819.785   5
  -6 -16   1 808.393 1367.32  18
  -6 -16   1 2128.24 1055.34  39
   6 -16   1 1303.36 1299.37  38
  -6 -16   1 1206.37 968.344  38
  -6 -16   1-24.9325 626.749  17
  -6  16   1 1978.24 2332.48  32
  -6 -16   1 1317.57 410.215  10
   6 -16   1-117.156 1661.04  15
   6  18  -1 8291.66 3488.59  14
  -6  18  -1 6442.88 3383.32  26
   6  18  -1 9676.78 2978.06  24
  -6  18  -1 7537.51 3329.62   9
   6  18  -1 8160.07 3412.16   1
   6  18  -1 6887.87 3211.56  44
  -6  18  -1 3883.67 4480.53   8
  -6  18  -1 6844.95 2693.11  43
   6  18  -1 11565.5 4032.05  43
   6  18  -1 3162.76 2554.73  11
  -6  18  -1 7186.56 1970.49  11
  -6  18  -1 3531.42 2557.25  44
   6  18  -1 8405.50 3828.11  35
   6  18  -1 4884.01 1866.76  16
  -6 -18   0-637.843 1134.65  22
  -6  18   0 1009.69 1878.94  11
  -6 -18   0 1848.78 1521.92  18
   6 -18   1 4728.50 1923.22   7
   6 -18   1 3728.90 2308.14  23
  -6  18   1 4489.44 4406.06  47
   6 -18   1 6693.08 2964.34  38
  -6 -18   1 8432.52 3016.70  18
  -6 -18   1 9513.27 2928.35   5
  -6 -18   1 9177.30 2665.38  39
   6 -18   1 7123.27 2872.91   5
  -6 -18   1 4713.88 1486.03  38
  -6 -18   1 4548.09 2730.07  45
  -6 -18   1 7290.25 2277.90  17
  -6 -18   1 9605.23 2977.05  29
  -6 -18   1 7146.90 2312.89  10
   6 -18   1 6620.88 3543.99  15
   6  20  -1 623.113 1780.22  14
  -6  20  -1 428.288 1798.04  44
  -6  20  -1 1870.08 1538.00  43
   6  20  -1 1932.69 1285.66  43
  -6  20  -1-1623.68 653.736   8
   6  20  -1-1018.53 2137.17  11
  -6  20  -1 218.526 535.000  11
   6  20  -1 1104.96 754.194   1
   6  20  -1 2951.08 2738.32  35
  -6 -20   0 1131.82 1461.51  18
  -6  20   0-199.997 2320.93  11
   6 -20   1 4628.00 2995.35   7
   6 -20   1 577.554 574.408  23
  -6 -20   1-295.866 717.874  45
   6 -20   1-754.231 1962.61  12
  -6 -20   1 1412.69 1086.53  39
   6 -20   1-741.846 1299.24  38
  -6 -20   1-889.671 384.127   5
   6 -20   1 3412.71 1951.98   5
  -6 -20   1 795.587 720.024  18
   6 -20   1 3143.89 1273.68  15
  -6 -20   1-1341.07 1353.17  10
  -6  22  -1 5542.15 4166.00  26
   6  22  -1-333.251 413.426  14
   6  22  -1-847.844 1870.68  24
  -6  22  -1 112.109 1644.29  44
   6  22  -1 277.140 992.535  11
  -6  22  -1-315.727 1533.06   8
   6  22  -1 3826.33 2318.94   1
   6  22  -1 5759.08 4212.19  35
  -6 -22   0 185.833 1177.90  18
   6 -22   1 228.996 1432.78  23
  -6 -22   1 230.978 1577.63  18
  -6 -22   1-2271.13 1955.88  39
   6 -22   1-569.603 655.984  38
  -6 -22   1 2356.32 2227.00   5
   6 -22   1 2674.17 1973.44  15
  -6 -22   1 689.315 1031.82  10
   6  24  -1 1030.44 2252.35  14
  -6  24  -1-360.230 889.329   8
  -6 -24   0-1685.77 2311.36  38
  -6 -24   0 3783.03 1794.52  18
   6  24   0 2684.96 3171.91  11
  -6 -26   0 737.615 1786.97  18
   6  26   0 4575.60 4181.81  11
   6 -28   0 980.628 809.376  38
  -6 -28   0 2268.17 2653.05   5
   7  -1  -1 5332.91 1013.91  11
   7   1  -1 7774.74 1478.93  11
   7  -1  -1 7299.02 912.410  43
   7   1  -1 9360.18 1348.37  43
   7  -1  -1 6361.94 1303.32  35
  -7   1  -1 11119.0 2642.70  29
   7   1  -1 8084.73 1729.21  14
  -7   1  -1 11909.0 2768.74  28
  -7   1  -1 11875.2 4551.30   4
   7   1  -1 5690.46 1669.28  27
  -7   1   0-260.405 911.743  26
  -7  -1   0 291.232 418.816  26
   7   1   0-319.487 372.785  24
   7  -1   0-310.334 397.637  24
  -7   1   0-277.363 1245.65   9
  -7  -1   0-591.514 1426.20   9
  -7   1   0-495.821 702.344  13
  -7   1   0-117.279 310.507  22
  -7  -1   0-254.408 426.533  13
  -7  -1   0-489.904 527.925  22
   7   1   0-152.772 546.320   1
  -7  -1   0-1084.34 1752.34  21
  -7   1   0-948.290 1505.95  21
   7   1   0-4.48288 528.584  20
  -7  -1   0 154.640 390.126  46
  -7   1   0-394.900 1828.36   4
  -7  -1   0-446.638 715.762  45
  -7   1   0-683.848 587.604  45
  -7   1   0 87.2901 444.304   8
  -7  -1   0-1222.03 1958.61  40
  -7   1   0 670.681 1021.47  40
  -7  -1   0-399.554 503.434  39
   7  -1   0-280.947 718.455  37
   7   1   0-707.272 905.836  37
  -7  -1   0-1076.01 921.755  17
  -7   1   0-193.370 683.437  17
  -7   1   0-175.726 736.921  46
   7   1   0 181.740 451.291  36
   7  -1   0-1277.64 1269.77  36
   7   1   0-1186.84 1299.44  16
   7  -1   0-1288.78 1355.61  16
  -7   1   0-516.086 516.514  34
  -7  -1   0-126.935 196.428  34
  -7   1   0-934.952 1547.30  47
  -7  -1   0-973.927 1151.00   4
   7  -1   0-289.993 1134.46  15
  -7  -1   0-619.166 756.950  10
   7   1   0-773.735 789.151  15
  -7   1   0-581.709 854.461  29
  -7  -1   0-759.567 809.696  29
  -7   1   0-567.053 713.570  10
  -7   1   0-773.900 997.443  28
  -7  -1   0-375.918 911.494  28
  -7   1   1 6882.07 1923.51  13
  -7  -1   1 6159.34 1659.73  13
  -7  -1   1 8364.19 2999.55  21
  -7   1   1 9047.57 3528.41  21
  -7   1   1 4728.79 1318.74  45
  -7  -1   1 7693.97 1771.85  45
  -7   1   1 5716.52 1260.45  39
  -7  -1   1 6036.40 1437.68  39
  -7   1   1 5593.92 1520.10  17
  -7  -1   1 8250.67 1950.20  17
  -7   1   1 5105.04 1395.41  10
  -7  -1   1 6525.35 1549.80  10
  -7  -1   1 6649.47 1783.87  34
  -7  -1   1 6890.43 1897.37  29
  -7   3  -1 5104.96 2618.51  26
  -7   3  -1 4992.41 2784.62   9
   7   3  -1 4063.34 1423.47  19
   7   3  -1 3038.71 877.715  44
   7   3  -1 3145.85 1151.36  11
  -7   3  -1 3936.65 803.807  18
   7  -3  -1 2726.94 1467.33  42
  -7   3  -1 5734.69 3850.84  40
   7   3  -1 4210.99 1413.33  43
   7  -3  -1 2323.28 525.506  35
  -7   3  -1 5940.13 1911.50  29
   7   3  -1 2421.49 1174.84  14
  -7   3  -1 5240.08 2125.73  28
   7   3  -1 1872.76 1231.57  27
  -7  -3   0 1905.03 787.809  40
  -7   3   0 2053.26 1246.56  26
   7   3   0 2450.85 1273.43  24
   7  -3   0 3616.96 790.026  24
   7   3   0 5010.36 1635.33  14
   7  -3   0 2448.01 1316.46   7
   7   3   0 3138.55 1179.54   1
  -7   3   0 1894.23 1557.17   9
  -7  -3   0 2663.37 1117.02   9
  -7   3   0 3241.94 1224.71  13
  -7  -3   0 3232.63 993.003  22
  -7   3   0 5614.86 2531.51  47
  -7  -3   0 3045.28 894.973  13
  -7   3   0 4420.75 2762.41  21
  -7  -3   0 4950.97 2106.80   4
  -7   3   0 4194.42 1384.94  46
  -7  -3   0 2501.55 990.322  46
   7   3   0 3094.58 1638.02  12
   7   3   0 2378.42 1101.20  20
  -7  -3   0 2235.00 832.487  45
  -7   3   0 3024.45 924.817  45
  -7   3   0 2890.99 1986.12   4
  -7   3   0 3535.96 997.225   8
  -7  -3   0 3478.30 982.044  18
  -7  -3   0 2670.46 867.116  39
   7  -3   0 3397.99 1307.01  37
   7   3   0 2239.44 1013.40  37
  -7  -3   0 2807.65 800.540  17
  -7   3   0 2312.85 900.952  17
   7   3   0 3412.53 891.675  36
   7  -3   0 4834.52 1631.10  36
   7   3   0 3523.41 1134.67  16
   7  -3   0 3007.55 1348.82  16
  -7   3   0 3290.86 770.210  34
  -7  -3   0 3846.11 1201.27  34
   7  -3   0 3175.28 1710.93  15
  -7  -3   0 3267.87 976.679  10
  -7   3   0 3772.37 1198.83  29
  -7  -3   0 2617.34 983.586  29
  -7   3   0 2145.80 591.199  28
  -7  -3   0 3262.39 1308.17  28
  -7   3   0 3064.71 2051.36  40
  -7   3   1 4195.97 1717.33  13
  -7  -3   1 3093.58 1424.79  13
  -7  -3   1 5524.57 2702.99  21
  -7   3   1 3542.69 1919.41  21
  -7   3   1 4373.81 1497.24  45
  -7  -3   1 5196.44 1723.00  45
  -7   3   1 5503.73 1185.19  41
  -7   3   1 4410.12 1196.36  39
  -7  -3   1 4175.65 1386.89  39
  -7   3   1 5487.05 1561.84  17
  -7  -3   1 4409.98 1709.47  17
  -7   3   1 3846.90 1183.14  10
  -7  -3   1 4067.35 1528.46  10
  -7  -3   1 3234.44 1514.34  34
  -7   3   1 4259.47 1454.83  29
  -7  -3   1 4193.80 1567.69  29
   7   5  -1 1534.55 775.465  27
  -7   5  -1 2381.50 847.900  26
  -7   5  -1 1594.48 644.799   9
   7   5  -1 2055.86 209.009  44
   7   5  -1 1871.48 548.687  11
   7   5  -1 2014.09 207.893  43
   7  -5  -1 113.740 1536.08  42
  -7   5  -1 944.107 676.375   8
   7   5  -1 1795.95 259.272  35
  -7   5  -1 2852.19 657.838  40
  -7   5  -1 2768.43 869.877  29
  -7   5  -1 1556.73 315.364  28
   7   5  -1 1523.63 516.386  14
   7   5   0 15148.3 2744.93   1
  -7   5   0 14304.0 3481.68  26
   7   5   0 18861.4 2806.46  24
   7  -5   0 17392.3 1478.09  24
   7  -5   0 17087.6 2821.55   7
  -7   5   0 18459.0 2842.60  13
  -7  -5   0 18578.4 2610.35  13
   7  -5   0 17214.5 2515.97  23
  -7   5   0 19084.1 3938.15   9
  -7  -5   0 18603.7 2779.69  22
  -7   5   0 16575.9 2796.92   8
  -7   5   0 15575.7 3061.37  21
  -7   5   0 12646.8 3404.10  47
  -7   5   0 19466.5 2663.64  46
  -7  -5   0 15655.9 2464.13  46
   7   5   0 17977.0 2561.47  20
  -7  -5   0 17542.0 2586.78  45
  -7  -5   0 16654.7 2489.63  18
  -7  -5   0 20351.9 3320.32  40
  -7   5   0 20658.6 4621.01  40
  -7  -5   0 23108.1 2968.69  39
  -7   5   0 13979.8 3393.37   4
  -7  -5   0 17769.1 2607.22  17
  -7   5   0 19562.7 2523.29  17
   7  -5   0 18941.6 2568.44  37
   7   5   0 17719.5 2957.06  37
  -7  -5   0 16530.5 2490.36  10
   7  -5   0 14787.8 2581.07  36
   7   5   0 19428.5 3160.90  16
   7  -5   0 16941.3 2341.64  16
  -7   5   0 18587.4 1461.81  34
  -7   5   0 16652.1 2021.88  29
  -7  -5   0 17904.8 2511.79  29
   7  -5   0 21108.8 3321.73  15
  -7  -5   0 18577.9 4474.03   4
  -7  -5   0 18749.3 2583.15  28
   7   5   0 17047.5 2702.76  14
   7  -5   1 1802.24 678.997  23
  -7  -5   1 2260.63 263.473  23
  -7   5   1 1901.75 883.564  13
  -7  -5   1 2317.13 909.602  13
  -7  -5   1 473.648 721.508  21
  -7   5   1 392.439 923.759  21
  -7   5   1 998.050 406.071  45
  -7  -5   1 2239.01 1027.77  45
  -7   5   1 1408.47 469.567  39
  -7  -5   1 961.484 293.821  39
  -7   5   1 1036.16 272.666  17
  -7  -5   1 1791.92 644.580  17
  -7  -5   1 1862.62 670.848  10
  -7  -5   1 2597.24 1068.54  34
   7  -5   1 1241.60 1241.14   7
   7   7  -1 3298.98 1657.01  27
  -7   7  -1 5512.45 2106.32   9
   7   7  -1 5617.59 1029.84   8
  -7   7  -1 2835.34 1434.77   8
  -7   7  -1 3150.02 721.495  11
   7   7  -1 5338.42 1467.12  11
   7   7  -1 5782.85 1574.79  43
   7  -7  -1 3967.82 1733.10  42
  -7   7  -1 3889.97 2566.78  40
  -7   7  -1 3624.25 1149.37  44
   7   7  -1 5426.81 1747.76  35
  -7   7  -1 5421.35 1259.52  29
  -7   7  -1 3713.28 1324.86  28
  -7   7   0 50.2436 1636.00  47
   7   7   0-23.1718 319.075   1
  -7   7   0-362.319 1071.27  26
   7   7   0 161.265 499.213  14
   7   7   0 128.916 687.779  24
   7  -7   0-118.567 967.847   7
   7  -7   0-80.8969 1002.01  23
  -7   7   0-921.220 1249.09   9
  -7   7   0 628.734 632.091  13
  -7  -7   0 944.694 311.927  22
  -7   7   0 1595.09 1176.81  21
  -7  -7   0-181.100 812.774   4
   7   7   0 573.500 477.215  20
  -7   7   0 102.228 444.061  46
  -7  -7   0 92.5581 926.734  45
  -7   7   0-1249.66 1296.98   8
  -7   7   0 1268.72 784.185  40
  -7  -7   0-295.445 697.709  39
   7   7   0 337.175 660.280  37
   7  -7   0 145.342 664.893  37
  -7  -7   0 1077.06 792.000  17
   7   7   0 108.854 359.585  16
  -7  -7   0-528.067 700.825  18
   7  -7   0 367.017 404.670  30
   7  -7   0 128.933 838.599  15
  -7  -7   0 643.872 647.438  10
  -7  -7   0 554.567 911.416  29
  -7  -7   0-186.943 620.449  28
  -7  -7   1 5754.35 743.794   7
   7  -7   1 4128.43 1831.69  23
  -7   7   1 2633.38 1182.15  13
  -7  -7   1 5334.22 1067.04  23
  -7  -7   1 4321.58 1300.54  13
  -7   7   1 1836.26 1539.31  21
  -7   7   1 3120.20 806.170  45
  -7  -7   1 3846.03 1509.14  45
  -7  -7   1 4115.51 1378.35  47
  -7   7   1 4268.78 691.766  39
  -7  -7   1 5003.61 1551.67  39
  -7  -7   1 2438.27 936.386  38
  -7   7   1 3257.88 980.838  17
   7  -7   1 3535.82 1952.43  36
  -7   7   1 3137.60 706.367  10
  -7  -7   1 4293.48 1375.80  10
  -7  -7   1 4640.01 1603.37  34
   7  -7   1 2898.56 1498.73   7
  -7   7   1 3240.10 827.096  31
   7   9  -1 1980.97 1345.67  27
  -7   9  -1 471.976 1213.45  26
  -7   9  -1 1337.82 1010.48   4
  -7   9  -1 440.615 308.318   8
  -7   9  -1 1164.40 931.792  44
  -7   9  -1 1725.78 518.997  11
   7   9  -1 2057.08 803.230  44
  -7   9  -1 1025.40 246.923  43
   7   9  -1 2415.28 1212.23  43
  -7   9  -1 264.899 772.130  40
   7   9  -1 2254.19 808.265   8
   7   9  -1 1289.54 1421.45  35
  -7   9  -1 1861.07 721.826  29
  -7   9  -1 1458.50 835.605  28
   7   9   0 1197.36 684.523  14
   7   9   0 1174.25 706.131  24
   7  -9   0 367.751 1498.13  23
   7   9   0 1795.66 1111.32   1
  -7   9   0 1345.96 953.327  46
  -7   9   0 352.657 208.009  13
  -7  -9   0 215.527 458.268  22
  -7   9   0 1597.38 1858.52   9
  -7   9   0-153.090 372.015  47
   7   9   0 1705.55 906.280  20
  -7  -9   0-92.6457 783.890  45
   7   9   0-730.179 1140.33  19
  -7  -9   0 827.846 1217.32   4
  -7  -9   0 696.476 704.970  18
  -7   9   0 720.016 263.229   8
  -7  -9   0 832.464 785.527  39
  -7  -9   0 757.863 533.685  17
   7   9   0 1714.44 1297.55  16
   7  -9   0 247.514 1179.02  15
  -7  -9   0 1434.48 831.178  10
  -7  -9   0 784.215 612.606  29
  -7   9   1 1398.61 831.813  13
  -7  -9   1 1754.38 748.697  23
  -7  -9   1 1786.51 769.290  13
  -7  -9   1 1177.89 580.710  47
  -7   9   1 2690.12 781.543  45
  -7  -9   1 1253.06 932.022  45
  -7  -9   1 709.874 851.922  21
  -7  -9   1 2562.55 1245.61  39
  -7  -9   1 1206.30 879.411  38
  -7   9   1 1423.10 701.060  17
  -7  -9   1 200.811 502.409  17
   7  -9   1 1960.31 1674.81  36
  -7   9   1-837.208 1635.88  21
  -7   9   1 1518.05 397.771  10
  -7  -9   1 341.134 569.922  10
  -7  -9   1 774.289 646.784  34
  -7   9   1 212.088 321.949  32
   7  -9   1 429.541 1263.49  15
   7  -9   1 101.003 870.667   7
   7  11  -1 3511.76 2028.80  14
  -7  11  -1 5376.16 3138.08  26
  -7  11  -1 2819.11 963.809   9
  -7  11  -1 2939.89 816.897   4
  -7  11  -1 1317.56 1493.13   8
   7  11  -1 1771.44 866.414  44
   7  11  -1 3143.50 1312.09  11
  -7  11  -1 2320.21 1079.87  43
   7  11  -1 2080.52 665.605  43
  -7  11  -1 4385.61 3070.71  40
   7  11  -1 2668.91 153.446   8
   7  11  -1 2055.98 1570.47  35
  -7  11  -1 1525.69 406.107  29
  -7  11  -1 1955.92 836.188  28
   7  11   0-123.311 786.892  14
   7 -11   0 3336.99 2218.54   6
  -7 -11   0 145.465 581.485  22
  -7  11   0 1548.05 1239.08  13
  -7  11   0-421.802 738.379  47
   7 -11   0 4924.85 3026.32  12
   7  11   0 3686.85 2023.59  20
  -7 -11   0 2345.25 1155.47  45
   7  11   0-231.512 1174.49  19
  -7 -11   0 421.136 1233.69  18
  -7  11   0 693.827 1950.28   8
  -7 -11   0 230.181 524.167  39
   7  11   0 2124.35 1691.64   1
  -7 -11   0-497.716 420.678   4
   7  11   0 802.061 757.865  16
  -7 -11   0 726.702 265.468  29
   7 -11   0 5064.43 2936.16  15
  -7 -11   0 1196.50 742.832  10
  -7 -11   1 1678.44 1125.09  45
   7 -11   1 1232.42 346.782  23
  -7  11   1 1669.96 970.493  13
  -7 -11   1 2821.62 1064.73  23
  -7 -11   1 3052.95 992.012  13
  -7 -11   1 1279.19 523.620  46
  -7  11   1 487.671 907.190  47
  -7 -11   1 429.478 674.555  38
  -7 -11   1 3709.67 1341.92  17
   7 -11   1 1855.08 1778.20  36
  -7 -11   1-421.133 615.751  21
  -7 -11   1 1562.48 804.330  10
  -7 -11   1 2427.56 1260.15  34
  -7  11   1 358.535 907.356  32
  -7 -11   1 1065.00 490.432  29
   7 -11   1 1844.02 1200.58   7
  -7 -11   1 1193.37 699.535   5
   7  13  -1 1558.14 425.386  14
  -7  13  -1 1022.70 1690.98  26
   7  13  -1 148.575 1006.25  24
  -7  13  -1 1954.35 618.587   9
  -7  13  -1 843.753 1832.28   8
  -7  13  -1 107.058 583.741   4
   7  13  -1 353.608 563.205  19
  -7  13  -1 910.481 994.663  44
   7  13  -1 1665.84 1045.91  44
  -7  13  -1 46.1446 517.276  11
  -7  13  -1 803.689 812.916  43
   7  13  -1 1455.47 1232.78  11
   7  13  -1 1231.76 1043.97  43
  -7  13  -1 846.651 678.808  40
   7  13  -1 991.031 820.297  35
  -7  13  -1 771.655 550.784  28
  -7  13   0 2979.16 2275.03  26
   7  13   0 78.9899 381.826  14
   7  13   0 1716.38 232.776  24
  -7 -13   0 2737.20 1442.65  22
  -7  13   0 1539.65 146.272  13
   7  13   0 2079.07 1408.71  20
   7 -13   0 438.627 216.096  12
  -7 -13   0 1625.52 1533.33  45
   7  13   0 2252.84 1330.74  19
   7  13   0 2905.37 1650.50   1
  -7 -13   0 1997.15 1386.16  18
  -7 -13   0 3492.51 1489.86  39
  -7  13   0 3369.28 1486.29  11
  -7  13   0 825.775 1423.08   8
   7  13   0 1890.50 575.146  30
  -7 -13   0 3214.86 1336.69  29
   7 -13   0 2646.39 1910.56  15
  -7 -13   0 2916.14 1680.40  10
   7 -13   1-580.408 972.322  23
  -7  13   1 783.459 538.102  13
  -7 -13   1 2490.21 618.110  23
  -7 -13   1 1981.01 804.945  13
  -7 -13   1 806.054 798.548  46
   7 -13   1 449.879 1134.17   5
  -7 -13   1-1088.28 931.480  45
  -7 -13   1-808.371 1124.60   5
  -7 -13   1 1790.90 831.797  18
  -7 -13   1 1819.65 1142.90  39
   7 -13   1 2485.21 1320.98  38
  -7 -13   1 994.036 900.536  38
  -7 -13   1 1898.44 1161.31  17
  -7  13   1-4932.09 2340.83  47
   7 -13   1 4036.08 2368.33  36
  -7 -13   1 1051.61 915.745  10
  -7 -13   1 531.423 660.937  34
  -7  13   1-139.394 841.349  32
   7 -13   1 324.412 936.505  15
  -7 -13   1 2973.35 1569.06  29
   7 -13   1 1568.79 1814.79   7
   7  15  -1-1588.59 735.820  14
  -7  15  -1-465.430 1262.68  26
   7  15  -1 882.022 916.019  24
  -7  15  -1 658.620 1635.03   9
  -7  15  -1 1055.22 2013.16  40
  -7  15  -1 282.666 2333.79   8
  -7  15  -1 2010.51 1440.08  44
   7  15  -1 686.065 1739.64  44
  -7  15  -1 2683.98 1629.38  43
  -7  15  -1 916.301 712.970  11
   7  15  -1 1344.20 317.876  11
   7  15  -1 3272.77 1583.78  43
   7  15  -1 1101.32 207.845  37
   7  15  -1 3423.24 2349.63  35
   7  15  -1 2491.54 1505.06  16
   7  15  -1 989.641 941.608  19
  -7  15   0 1005.79 2190.93  26
   7  15   0 4498.26 2266.43  24
  -7 -15   0 9911.44 2749.65  22
  -7  15   0 5376.94 1822.03  13
   7  15   0 4336.37 2147.05  19
  -7 -15   0 5007.77 1751.06  18
  -7  15   0 6440.10 2403.72  11
   7  15   0 5121.07 1845.32  20
  -7  15   0 5730.95 3686.13   8
  -7 -15   0 6528.74 2000.89  29
   7 -15   1 2743.81 847.497  23
  -7  15   1 3088.00 1123.58  13
  -7  15   1 1750.66 2481.76  47
  -7 -15   1 1728.18 1518.89  45
  -7  15   1 2866.87 3277.93  21
  -7 -15   1 1037.16 1083.28   5
   7 -15   1 934.575 909.306   5
  -7 -15   1 1551.26 1152.63  18
  -7 -15   1 1296.78 316.236  39
   7 -15   1 572.354 565.984  38
  -7 -15   1 3957.39 1971.86  38
  -7 -15   1 1084.96 586.821  17
  -7  15   1 2273.41 2164.12  32
  -7 -15   1 3135.72 1318.77  10
   7 -15   1 3268.44 2186.99  15
  -7  15   1 1179.72 815.181  46
   7 -15   1 2096.57 1843.22   7
   7  17  -1 8164.40 3523.50  14
  -7  17  -1 5372.62 3582.55  26
   7  17  -1 10916.4 3280.05  24
  -7  17  -1 13290.8 4113.11   9
   7  17  -1 13656.2 3980.93   1
   7  17  -1 9290.84 3152.66  19
  -7  17  -1 2755.12 1803.21  44
   7  17  -1 9410.55 3458.41  44
  -7  17  -1 11039.2 4207.83   8
  -7  17  -1 9195.64 2483.87  43
   7  17  -1 13074.8 4192.48  43
   7  17  -1 12369.9 3677.12  11
  -7  17  -1 9735.57 2360.47  11
  -7  17  -1 7231.05 4926.15  40
   7  17  -1 11481.8 4185.42  35
   7  17  -1 8127.57 2353.59  16
   7  17   0 1393.81 385.938  19
  -7 -17   0 1229.38 462.524  29
   7 -17   1 15338.3 3691.21   7
  -7  17   1 734.247 1073.96  47
   7 -17   1 7586.84 3085.04  23
  -7  17   1 6374.04 2181.07  13
  -7 -17   1 9891.52 3493.19  18
  -7 -17   1 14604.7 3510.54   5
  -7 -17   1 13733.0 3433.23  39
   7 -17   1 10329.1 3856.72   5
   7 -17   1 7532.66 3612.63  38
  -7 -17   1 7287.16 3277.43  38
  -7 -17   1 12307.6 2997.64  17
  -7 -17   1 6342.70 2558.96  45
  -7 -17   1 11636.7 3229.70  10
   7 -17   1 10163.9 3492.70  15
  -7  19  -1 2.32301 1131.52   8
   7  19  -1 1262.41 1498.54  14
  -7  19  -1 236.073 769.789  44
  -7  19  -1 77.6962 505.585  43
   7  19  -1 1877.99 1563.89  43
   7  19  -1 992.583 867.338  11
   7  19  -1-385.678 435.690   1
   7  19  -1 1133.60 1690.72  35
   7  19  -1-202.374 1095.30  16
  -7 -19   0-863.928 628.423  18
   7 -19   1 645.004 984.612   7
   7 -19   1 147.654 379.249  23
  -7  19   1 1631.46 3260.67  47
  -7 -19   1-171.361 856.528  45
  -7 -19   1-1289.92 1310.46  18
  -7 -19   1-1435.90 699.771  39
   7 -19   1 3739.70 1328.37  38
  -7 -19   1-4289.06 1798.82   5
  -7 -19   1 1606.60 1740.87  29
   7 -19   1 2122.44 1593.02  15
  -7 -19   1 790.544 1117.56  10
  -7  21  -1 214.571 882.930  26
   7  21  -1 253.401 1571.92  24
   7  21  -1 1233.70 737.821   1
  -7  21  -1 711.947 1263.87  44
   7  21  -1 716.042 1608.93  11
  -7  21  -1-125.726 1840.81   8
  -7 -21   0 3064.75 1547.60  18
   7 -21   1 627.303 1288.98  23
   7 -21   1-112.842 2302.13  12
  -7 -21   1 2312.88 1657.97  45
  -7 -21   1 2038.16 879.653  39
   7 -21   1 1676.07 624.151  38
  -7 -21   1 1442.61 1090.72   5
   7 -21   1 2144.23 2169.99  15
  -7 -21   1-564.189 506.027  10
   7  23  -1-1436.79 1599.28  14
  -7  23  -1 1305.18 3185.47   8
   7  23  -1 430.302 1577.17   1
   7  23   0-2606.09 2681.39  19
  -7 -23   0 122.424 1514.69  18
   7  23   0-5104.81 2798.26  11
  -7 -25   0-1065.55 1930.96  18
   7  25   0-250.122 3901.73  11
   7 -27   0-2224.79 2616.79  38
  -7 -27   0 3963.72 2778.78   5
  -8   0  -1 1446.21 1196.27   9
   8   0  -1 149.592 117.512  11
   8   0  -1 199.729 45.5195  43
  -8   0  -1 2496.43 2134.65  40
  -8   0  -1 359.993 179.997  18
   8   0  -1-399.563 428.799  35
  -8   0  -1 762.816 1114.05  29
   8   0  -1 358.016 520.901  14
  -8   0  -1-677.475 464.388  28
   8   0  -1 649.953 375.078  27
  -8   0   0 10771.0 2349.33  26
   8   0   0 12232.0 1890.43  24
  -8   0   0 11483.3 1761.69  22
  -8   0   0 11133.8 2247.09   9
  -8   0   0 11049.9 2097.27  13
  -8   0   0 11667.9 2221.31  46
  -8   0   0 11845.3 2020.65  45
  -8   0   0 9261.40 2178.17   4
  -8   0   0 8696.87 2583.25  40
   8   0   0 9480.24 1885.29  37
  -8   0   0 12969.0 2127.17  10
  -8   0   0 12909.1 2143.39  17
   8   0   0 11905.7 2049.38  36
   8   0   0 12381.9 1928.42  16
  -8   0   0 10150.2 1829.57  34
  -8   0   0 10219.5 1883.09  29
   8   0   0 9121.89 1975.24  15
  -8   0   0 11808.2 2170.55  28
  -8   0   1 105.528 535.737  13
  -8   0   1 184.869 978.955  21
  -8   0   1 35.1732 354.490  45
  -8   0   1-165.108 415.902  39
  -8   0   1 1261.06 939.939  17
  -8   0   1 1069.26 803.311  10
  -8   0   1 562.044 552.975  34
  -8   0   1 479.120 738.106  29
  -8   2  -1 5395.58 2737.57  26
  -8   2  -1 5761.21 2311.79   9
   8  -2  -1 6682.29 896.809  11
   8   2  -1 4285.50 1169.86  19
   8   2  -1 6222.38 1306.45  11
   8   2  -1 7512.23 1322.82  43
   8  -2  -1 5817.25 1487.20  42
  -8   2  -1 4761.85 3026.46  40
  -8  -2  -1 7922.44 1904.40  18
   8   2  -1 5481.68 1471.10  35
  -8   2  -1 6240.00 1885.73  29
  -8  -2  -1 5940.58 1634.43  29
   8  -2  -1 6591.93 1227.64  14
  -8   2  -1 6363.65 1975.63  28
   8   2  -1 4916.80 1478.20  14
   8   2  -1 4320.28 1362.29  27
  -8   2   0 36.7907 751.471  26
   8   2   0 370.929 264.097  24
   8  -2   0 779.584 327.585  24
  -8   2   0 1222.06 1180.50   9
  -8  -2   0-81.4904 1181.77   9
  -8   2   0 864.973 499.505  13
  -8  -2   0 564.519 581.358  22
  -8  -2   0 116.939 748.717  13
  -8   2   0-517.222 611.334  21
  -8   2   0 1155.40 1476.08  47
  -8   2   0-207.310 702.164  46
  -8  -2   0 1056.05 314.643  46
   8   2   0-312.966 597.809  12
  -8  -2   0-279.035 1786.28   4
  -8  -2   0 1673.67 899.805  45
  -8   2   0 589.617 157.186  45
   8   2   0 103.803 674.278   1
  -8  -2   0 238.828 382.134  18
  -8   2   0-1594.34 1370.37   4
  -8   2   0-406.025 1929.25  40
  -8  -2   0 1324.41 1218.27  40
  -8   2   0 158.311 490.583   8
   8  -2   0 287.162 620.204  37
   8   2   0 869.402 620.976  37
  -8  -2   0 177.299 407.834  17
  -8   2   0 469.049 168.240  17
   8   2   0 770.647 375.167  36
   8  -2   0 587.245 743.004  36
   8   2   0-38.7064 780.366  16
   8  -2   0 639.473 788.083  16
  -8   2   0 1115.70 539.916  34
   8  -2   0 978.609 773.893  15
  -8   2   0 2019.74 677.771  29
  -8  -2   0-724.367 1027.92  29
  -8  -2   0 847.175 401.420  10
  -8   2   0 977.777 787.515  28
  -8  -2   0 692.389 521.637  28
  -8   2   1 4577.96 1215.44  13
  -8  -2   1 4685.40 1400.69  13
  -8  -2   1 5368.96 2575.97  21
  -8  -2   1 4617.77 2155.38  47
  -8   2   1 4179.89 1968.82  21
  -8   2   1 5459.09 1312.07  45
  -8  -2   1 4943.23 1435.57  45
  -8   2   1 6804.07 1408.59  39
  -8  -2   1 5004.35 1398.10  39
  -8   2   1 4957.11 1459.34  17
  -8  -2   1 5998.74 1732.31  17
  -8   2   1 5548.79 1240.45  10
  -8  -2   1 6645.79 1718.52  10
  -8  -2   1 5522.20 1660.89  34
  -8  -2   1 4611.10 1406.06  29
   8   4  -1 1466.68 804.382  27
  -8   4  -1 1483.67 530.206   9
   8   4  -1 2694.53 890.865  44
   8   4  -1 3893.37 792.751  43
  -8   4  -1 3574.35 2974.22  40
   8   4  -1 2417.92 1293.19  35
   8  -4  -1 4020.63 1484.46  42
  -8   4  -1 1979.51 812.810   8
  -8   4  -1 3700.03 1435.88  29
  -8  -4  -1 6211.60 1892.53  29
   8  -4  -1 5828.17 848.337  14
  -8   4  -1 2610.67 1291.52  28
   8   4   0 6222.49 1652.27   1
  -8   4   0 4755.70 2166.30  26
  -8  -4   0 6327.38 1543.38  46
   8   4   0 6177.70 1599.36  24
  -8   4   0 6194.86 2677.79   9
  -8   4   0 6297.46 1717.76  13
  -8  -4   0 7070.17 1711.08  22
  -8   4   0 6476.12 2543.78  21
  -8  -4   0 6399.19 1680.42  13
  -8   4   0 3813.03 2290.43  47
  -8   4   0 5825.67 1628.98  46
   8   4   0 5787.48 1531.71  20
  -8  -4   0 7628.07 3054.89   4
  -8  -4   0 7238.52 1650.74  45
  -8  -4   0 5667.32 1407.75  18
  -8   4   0 5901.56 2137.02  40
  -8  -4   0 5768.14 1642.85  40
  -8   4   0 6036.01 1459.03   8
  -8   4   0 9436.52 3050.59   4
  -8  -4   0 6571.06 1411.81  39
   8  -4   0 6119.34 1590.97  37
   8   4   0 7438.71 1704.82  37
  -8  -4   0 6055.83 1604.50  17
   8   4   0 6977.48 1151.27  36
  -8   4   0 5383.95 1362.07  17
   8  -4   0 7710.10 2160.01  36
   8   4   0 6139.59 1633.61  16
  -8   4   0 7259.39 1200.08  34
   8  -4   0 5506.58 1445.73  16
   8  -4   0 7342.96 1852.06  15
  -8   4   0 7016.66 1435.38  29
  -8  -4   0 5926.53 1629.01  10
  -8  -4   0 6105.19 1637.15  29
  -8  -4   0 4560.19 1363.46  28
   8  -4   1 2123.55 1556.75  23
  -8   4   1 5228.03 1753.97  13
  -8  -4   1 3158.08 1277.59  13
  -8  -4   1 2575.41 1362.05  47
  -8   4   1 2755.63 942.414  21
  -8   4   1 3583.89 1023.06  45
  -8  -4   1 2796.27 1147.92  45
  -8   4   1 4082.44 836.656  39
  -8  -4   1 2589.33 1024.62  39
  -8  -4   1 3460.72 814.254  38
  -8   4   1 4178.76 1296.89  17
  -8   4   1 4612.65 1126.74  10
  -8  -4   1 1645.00 922.443  10
  -8  -4   1 2610.90 1073.05  34
  -8   4   1 5490.72 1670.50  29
  -8   6  -1 1171.42 1861.54   4
   8   6  -1-741.553 717.549  27
  -8   6  -1 1741.58 1413.31  26
  -8   6  -1 1112.78 987.128   9
  -8   6  -1-104.944 232.129  22
  -8   6  -1-375.095 401.081  44
   8   6  -1 383.786 338.600  44
   8   6  -1 91.0533 561.230  43
  -8   6  -1 368.339 1049.78  40
   8   6  -1-285.421 653.049  35
  -8   6  -1-70.0932 805.305  29
  -8   6  -1-346.326 913.185  28
  -8   6   0 229.881 1217.43  26
   8   6   0 3150.20 1237.40  24
  -8   6   0 2919.26 2047.29   9
  -8   6   0 1119.75 490.509  13
  -8  -6   0 2328.86 1406.83  22
  -8  -6   0 1496.13 712.862  13
  -8   6   0 1253.53 769.328  46
   8   6   0 2129.62 1200.62  20
  -8  -6   0 1486.20 870.418  45
  -8   6   0 865.238 1495.99  47
   8  -6   0 2342.91 553.131  19
  -8  -6   0 1125.06 526.089   4
  -8  -6   0 1580.56 829.485  18
  -8   6   0 2339.55 2082.20  40
  -8   6   0 1981.88 1172.47   8
  -8  -6   0 1220.03 602.438  39
   8   6   0 1812.47 628.787  37
   8  -6   0 240.568 1203.95  37
  -8  -6   0 373.302 558.540  17
  -8   6   0 555.919 1155.91   4
   8   6   0 1418.03 1114.81  16
  -8   6   0 2220.99 494.897  34
   8   6   0 1009.76 427.316   1
   8  -6   0 742.351 479.875  16
   8  -6   0 1631.79 996.780  30
   8  -6   0 3408.44 1987.17  15
  -8  -6   0 952.754 406.147  29
  -8  -6   0 1735.86 898.181  10
  -8  -6   0 611.449 472.644  28
   8  -6   1-1189.18 1339.44  23
  -8   6   1-175.754 381.284  13
  -8  -6   1 972.988 735.790  13
  -8  -6   1 276.013 1198.85  47
  -8   6   1 155.857 436.598  21
  -8   6   1 407.371 1526.08  47
  -8   6   1 134.262 102.489  45
  -8  -6   1 232.110 663.431  39
  -8   6   1 110.093 90.3796  39
  -8  -6   1 209.790 361.387  38
  -8   6   1-61.2152 451.305  17
   8  -6   1-517.076 265.559  36
  -8   6   1 521.640 208.086  10
  -8  -6   1 372.521 343.550  10
  -8  -6   1 496.354 670.457  34
  -8   6   1 62.5031 592.710  32
   8  -6   1 894.677 1724.49   7
  -8  -6   1 705.426 843.055  45
   8   8  -1 84.2657 871.349  27
  -8   8  -1 1083.35 1609.65  26
  -8   8  -1 2994.06 2290.37   4
  -8   8  -1 1889.21 4338.75   9
  -8   8  -1-3679.85 1294.72   8
  -8   8  -1 453.376 574.670  44
  -8   8  -1 58.7765 265.252  11
   8   8  -1 191.040 1207.25  44
   8   8  -1 2.52542 712.387  11
  -8   8  -1 513.126 415.970  43
   8   8  -1-500.527 489.571  43
  -8   8  -1-897.206 1515.50  40
   8   8  -1 38.3612 637.481  35
  -8   8  -1 933.915 765.298  29
  -8   8  -1 948.562 554.745  28
   8   8  -1-997.474 1199.59  14
   8   8   0 4899.35 1799.54  14
   8   8   0 4667.78 1755.74  24
  -8  -8   0 5390.12 1572.67  22
  -8   8   0 5959.78 1720.91  13
  -8   8   0 5253.48 2427.38   9
  -8   8   0 5304.26 1725.07  46
   8   8   0 3727.92 1814.94  20
  -8  -8   0 7249.10 1957.68  45
   8   8   0 5535.21 2055.05  19
  -8  -8   0 6261.63 1841.19  18
  -8  -8   0 5319.58 1556.27   4
  -8   8   0 5216.65 1683.99   8
  -8  -8   0 6572.12 1876.80  39
  -8  -8   0 5227.72 1595.92  17
   8   8   0 6301.48 2308.13  16
  -8   8   0 1619.65 2370.11  47
   8  -8   0 8266.23 2233.80  15
  -8  -8   0 5851.01 1492.34  29
  -8  -8   0 5175.46 1658.61  10
   8   8   0 5630.32 2078.34   1
   8  -8   1 1631.54 1185.72  23
  -8   8   1 205.112 299.958  13
  -8  -8   1-113.721 368.000  13
  -8  -8   1-315.036 508.070   5
  -8   8   1 607.169 1342.00  47
  -8   8   1 354.640 331.777  45
  -8  -8   1 578.653 780.116  45
  -8  -8   1 330.791 561.968  38
  -8  -8   1 486.105 148.804  17
  -8   8   1-409.639 1272.09  21
   8  -8   1 199.312 699.500  36
  -8  -8   1 935.847 987.908  10
  -8   8   1-121.090 313.499  10
  -8  -8   1-721.184 1018.53  47
  -8  -8   1-269.112 142.488  34
  -8   8   1-132.321 536.573  32
   8  -8   1 1306.62 1316.13  15
   8  -8   1 348.527 577.448   7
  -8  -8   1-365.766 705.825  21
   8  10  -1-195.720 891.667  14
  -8  10  -1 2017.77 1842.00  26
  -8  10  -1 104.504 2096.46   9
  -8  10  -1 27.8556 267.383   4
  -8  10  -1 36.3067 1101.78   8
   8  10  -1 880.770 1064.81  44
  -8  10  -1 815.016 661.290  43
   8  10  -1 2212.52 1363.30  11
   8  10  -1 1908.86 1313.15  43
  -8  10  -1 2277.89 2466.18  40
   8  10  -1 1383.52 1723.77  35
  -8  10  -1 491.017 451.619  29
  -8  10  -1 1293.08 663.781  28
   8  10   0 231.991 415.146  14
  -8  10   0-92.9143 700.441  47
   8  10   0-205.368 940.286   1
  -8 -10   0 97.3804 806.650  22
  -8  10   0 185.387 652.646  13
   8  10   0 337.973 1035.65  20
   8 -10   0-776.827 1718.71  12
  -8 -10   0 1086.76 803.281  45
   8  10   0-253.335 675.027  19
  -8 -10   0 366.207 698.646  18
  -8 -10   0-93.6511 165.600  39
  -8  10   0-406.887 173.835   8
  -8 -10   0-132.120 217.008   4
   8  10   0-774.727 705.272  16
  -8  10   0-705.902 919.960  29
  -8 -10   0-155.679 471.681  29
   8 -10   0 73.5798 1527.21  15
  -8 -10   0 160.619 323.748  10
   8 -10   1 864.232 524.890  23
  -8  10   1-541.071 687.983  13
  -8 -10   1 443.708 519.349  13
  -8  10   1 206.216 744.076  47
   8 -10   1 395.036 826.878   5
  -8 -10   1 169.711 364.418  46
  -8 -10   1-740.411 1153.75   5
  -8  10   1-65.8551 399.057  45
   8 -10   1 359.134 271.806  38
  -8 -10   1 955.347 602.655  38
  -8  10   1 199.865 732.709  17
  -8 -10   1 1526.67 1047.83  17
   8 -10   1-198.011 791.147  36
  -8 -10   1-846.242 593.055  45
  -8 -10   1-2085.49 1222.68  10
  -8 -10   1-228.658 827.958  34
  -8  10   1-498.207 867.011  32
  -8 -10   1 1107.76 1434.92  21
   8 -10   1 1184.62 1634.61   7
   8  12  -1 2440.94 1854.86  14
  -8  12  -1 901.863 463.813  26
   8  12  -1 2427.20 1526.18  24
  -8  12  -1 1071.46 2542.31   9
  -8  12  -1 1658.90 1716.70   4
  -8  12  -1 2019.15 2117.63   8
  -8  12  -1 1054.83 1007.84  44
   8  12  -1 1527.80 674.162  44
  -8  12  -1 2337.36 836.726  43
   8  12  -1 1868.12 1922.68  11
   8  12  -1 1944.62 1071.01  43
  -8  12  -1 221.730 1721.11  40
   8  12  -1 3536.33 2394.71  35
  -8  12  -1 827.864 900.655  28
  -8  12   0 715.399 296.719  26
   8  12   0 1416.29 859.129   1
  -8 -12   0 885.947 795.561  22
  -8  12   0-2072.34 1396.43  13
   8  12   0 205.334 382.880  20
   8 -12   0-486.141 1470.84  12
  -8 -12   0 701.907 428.146  45
   8  12   0-641.039 241.149  19
  -8 -12   0-294.809 736.761  18
  -8  12   0-103.703 483.737   8
  -8 -12   0-625.160 642.604  38
   8  12   0-637.826 1155.77  30
  -8 -12   0 666.574 551.558  29
   8 -12   0-434.751 196.335  15
  -8 -12   0-1090.44 1033.08  10
   8 -12   1 1882.64 1774.34  23
  -8  12   1 3160.85 1038.36  13
  -8 -12   1 2226.91 944.441  13
  -8  12   1-175.987 1716.33  47
  -8 -12   1 2229.32 1224.62  46
  -8 -12   1 1984.34 1232.70  45
  -8 -12   1 1387.18 1106.32   5
  -8 -12   1 2244.00 1191.18  39
   8 -12   1 3240.47 1432.57  38
  -8 -12   1 2931.32 1493.42  38
  -8 -12   1 1711.42 890.153  17
  -8  12   1-47.7074 1112.13  21
   8 -12   1 2997.63 2067.89  36
  -8 -12   1 3449.52 1532.34  10
  -8 -12   1 1665.10 1263.11  34
  -8  12   1 696.481 1138.59  32
   8 -12   1 491.450 1182.23  15
  -8 -12   1 710.891 586.070  29
   8 -12   1 3372.69 1710.99   7
   8  14  -1 1610.95 1466.25  14
  -8  14  -1 956.796 1575.28  26
   8  14  -1 1288.41 1200.88  24
  -8  14  -1 2712.33 2228.26   9
   8  14  -1 1187.83 1529.34  19
  -8  14  -1 690.008 1756.53   8
  -8  14  -1 299.328 473.095  44
   8  14  -1-89.3972 1597.98  44
  -8  14  -1 1225.22 352.274  43
   8  14  -1 1838.33 1027.88  43
   8  14  -1-29.6388 1210.79  11
  -8  14  -1-976.384 2153.11  40
   8  14  -1 5082.94 1874.24  37
  -8  14  -1 1579.21 1864.05   4
   8  14  -1 1250.03 1395.74  35
  -8  14   0-269.673 2087.35  26
   8  14   0 3054.70 1948.82  24
  -8 -14   0 3015.67 1649.11  22
  -8  14   0 1895.51 1307.22  13
   8  14   0 611.172 1548.76  20
   8  14   0 1660.52 1728.26  19
  -8 -14   0 1648.39 1250.15  18
  -8 -14   0 912.288 856.666  38
  -8  14   0 1162.79 2342.54   8
  -8 -14   0 415.576 1248.66  29
   8 -14   1 312.750 1028.66  23
  -8  14   1 2018.32 878.832  13
  -8  14   1 1979.89 1378.23  21
  -8  14   1 807.150 2106.59  47
  -8  14   1 1982.01 410.868  46
  -8 -14   1 1558.25 822.766  46
  -8 -14   1 484.965 1104.25  45
  -8 -14   1 210.587 405.962   5
  -8 -14   1 1915.40 1395.08  39
   8 -14   1 1092.09 1148.12  38
  -8 -14   1 790.195 1465.26  38
  -8 -14   1 438.278 884.601  17
   8 -14   1-1182.64 1539.44  36
  -8 -14   1 1131.34 1237.25  10
   8 -14   1 886.595 2697.40  15
  -8 -14   1 824.099 670.039  29
   8 -14   1 1398.02 1423.54   7
   8  16  -1 3636.22 2109.06  14
  -8  16  -1 1431.24 1536.17  26
   8  16  -1 5230.52 2319.06  24
  -8  16  -1-211.087 2527.08   9
   8  16  -1 5328.42 2669.74  19
  -8  16  -1-303.941 874.108   8
  -8  16  -1 1785.93 1494.22  43
   8  16  -1 5790.21 1664.03  43
   8  16  -1 4335.62 1290.05  11
  -8  16  -1-1357.84 2563.83  40
   8  16  -1 7072.76 3185.83  35
   8  16  -1 3908.60 1813.83  16
   8  16  -1 2337.14 1696.41   1
  -8 -16   0 5595.15 2230.61  22
   8  16   0 4922.34 2691.83  19
  -8 -16   0 4503.32 1867.28  18
  -8 -16   0 3033.26 2228.91  38
  -8 -16   0 5095.50 2137.63  29
  -8  16   1 1509.31 1206.96  13
  -8 -16   1 2270.58 1597.04  45
  -8 -16   1 4169.60 2180.97   5
  -8 -16   1 4125.32 1934.64  39
  -8 -16   1 3047.56 1093.64  17
   8 -16   1 9993.83 7523.70   7
   8 -16   1 10169.6 7480.90  15
  -8 -16   1 3451.29 2019.85  10
   8  18  -1-836.871 1772.63  14
  -8  18  -1-185.062 711.597  44
  -8  18  -1-1415.17 1639.70   8
   8  18  -1 241.764 1220.82  11
   8  18  -1-587.018 2067.59   1
   8  18  -1-558.899 1898.64  35
   8  18  -1 81.4311 578.777  16
  -8 -18   0 1673.76 2172.90  18
  -8 -18   0-430.141 969.606  38
   8 -18   1 2903.67 1354.87   7
   8 -18   1 1142.78 1566.39  23
  -8  18   1 1217.94 941.476  13
  -8  18   1 1163.55 1208.71  47
  -8 -18   1-393.441 890.080  45
  -8 -18   1 1089.78 1514.46  39
   8 -18   1 2756.01 1040.99  38
  -8 -18   1-727.213 1536.16   5
  -8 -18   1 1826.35 1358.23  17
   8 -18   1-458.823 1761.83  15
  -8 -18   1 390.029 686.328  10
   8  20  -1 776.492 1299.73   1
  -8  20  -1-287.386 1539.39  44
  -8  20  -1-693.593 1247.64   8
  -8 -20   0-442.712 878.527  18
   8 -20   1 4232.26 3427.78  23
   8 -20   1 2448.49 3108.63  12
  -8 -20   1-423.174 344.955  45
  -8 -20   1 2506.42 1595.03  39
   8 -20   1 2148.56 3233.28  38
  -8 -20   1-118.027 1363.32  29
   8 -20   1 4342.57 3605.23  15
  -8 -20   1 808.473 1003.24  10
  -8  22  -1-5779.49 3106.87  26
   8  22  -1 4050.60 2409.54  14
   8  22  -1-3191.31 2921.84  24
  -8  22  -1 652.207 1787.25   8
   8  22  -1 2517.35 2308.09   1
  -8 -22   0-826.830 1212.43  45
  -8 -22   0 589.699 839.578  18
   8  22   0-2714.55 4469.06  11
  -8 -22   1-220.963 1230.28  10
   8 -22   1-233.137 1927.93  15
  -8 -24   0-17.1935 610.522  18
   8  24   0-2385.89 4192.93  11
   8 -26   0-219.101 1208.26  38
   9   1  -1-14.1133 383.436  27
  -9  -1  -1-359.471 1080.67  26
  -9  -1  -1 849.766 1615.27   9
  -9   1  -1-1144.81 1629.99   9
  -9   1  -1 123.061 281.765  22
   9   1  -1 157.050 259.390  19
   9   1  -1-184.370 322.744  11
   9  -1  -1 306.901 220.542  11
   9  -1  -1 719.558 378.993  42
   9   1  -1 278.881 288.497  42
  -9  -1  -1-259.166 1893.21  40
  -9   1  -1 412.541 1016.89  40
   9   1  -1-203.979 457.737  35
  -9   1  -1-100.511 630.733  29
  -9  -1  -1 1074.88 1141.76  29
  -9   1  -1 447.529 975.189  28
  -9  -1  -1 1398.78 1402.40  28
   9   1  -1 0.26549 562.138  14
   9  -1  -1 1333.82 857.522  27
   9  -1  -1 413.684 459.757  14
  -9  -1   0 89.5864 647.844  10
   9   1   0-326.221 765.504  24
  -9  -1   0 1006.55 659.688  22
  -9   1   0 259.017 238.178  46
  -9   1   0 98.7978 778.608   9
  -9  -1   0 710.289 850.086   9
  -9   1   0 85.0516 136.323  13
  -9  -1   0 427.613 507.787  13
  -9  -1   0 94.2987 446.210  46
   9  -1   0-232.805 362.552  12
   9   1   0 256.998 1070.41  12
  -9  -1   0-83.3964 615.267  45
  -9   1   0 265.947 601.294  45
  -9  -1   0-0.62679 903.119   4
  -9   1   0-1018.46 724.679   4
  -9   1   0 1353.59 1808.70  40
   9  -1   0 1702.35 906.701  37
   9   1   0-1258.40 977.175  37
  -9  -1   0 60.3481 386.868  17
  -9   1   0-223.202 655.008  17
   9   1   0-1.91925 629.324  36
   9  -1   0 83.7263 879.255  36
   9   1   0-133.066 466.515  16
   9  -1   0-216.459 1088.64  16
  -9   1   0 1729.20 1024.74  29
  -9  -1   0 29.7298 672.873  29
  -9   1   1 753.635 432.894  13
  -9  -1   1-436.380 673.597  13
  -9  -1   1 399.773 151.865   5
  -9  -1   1-484.461 853.271  47
  -9   1   1 163.707 1354.54  47
  -9   1   1 216.534 187.226   5
  -9   1   1 328.378 335.094  45
  -9  -1   1 270.746 442.478  45
  -9   1   1-714.411 656.878  39
  -9  -1   1 33.0476 85.8493  39
  -9   1   1 160.445 24.3756  10
  -9  -1   1 112.959 513.092  10
  -9   1   1 978.178 760.170  34
  -9  -1   1 240.927 678.812  34
  -9  -1   1-743.434 289.010  29
   9   3  -1 2007.87 1366.98  27
   9  -3  -1 1818.04 606.696  14
  -9   3  -1-145.768 625.936   4
  -9   3  -1 2458.90 2201.72  26
  -9  -3  -1 2694.91 2144.31   9
  -9   3  -1 1606.95 1969.69   9
  -9   3  -1 2161.64 1016.07   8
   9   3  -1 2370.52 1308.27  19
   9   3  -1 1898.56 885.011  11
   9   3  -1 2372.08 721.486  43
   9  -3  -1 1940.76 1342.78  42
   9   3  -1 2889.75 594.066  42
  -9  -3  -1 1739.00 1646.44  40
  -9   3  -1 2704.83 1960.19  40
   9   3  -1 1802.15 823.748  35
  -9   3  -1 3216.50 1214.48  29
  -9  -3  -1 1862.55 1356.68  29
  -9   3  -1 2657.09 1602.13  28
  -9  -3  -1 2052.74 2117.26  28
   9  -3  -1 1743.66 638.002  27
   9   3  -1 2781.82 1218.16  14
  -9  -3   0 288.411 397.098  26
   9   3   0 898.397 606.115  24
  -9  -3   0 162.473 476.060  22
  -9   3   0-293.416 1228.40   9
  -9   3   0-185.591 329.905  13
  -9  -3   0 929.834 519.842  13
  -9   3   0-283.593 420.408  46
  -9  -3   0 353.691 224.507  46
  -9  -3   0 86.3648 454.052  45
   9  -3   0 792.913 113.632  19
  -9  -3   0-459.040 1017.61   4
  -9   3   0-1805.68 1746.98  40
  -9  -3   0 397.784 423.772  40
  -9   3   0 330.193 2143.02   4
   9   3   0 1225.88 825.569  37
   9  -3   0 20.0258 335.560  37
  -9   3   0 46.8891 662.684   8
   9   3   0 82.7871 146.361  36
  -9  -3   0 419.848 300.760  17
  -9   3   0 939.373 766.018  17
   9  -3   0 327.558 678.357  36
   9   3   0 780.041 1107.24  16
   9  -3   0 390.068 756.126  16
  -9   3   0 641.127 356.464  29
  -9  -3   0 28.1140 412.248  29
   9  -3   0 1995.09 1301.20  15
  -9  -3   0 326.944 450.374  10
   9  -3   1 3407.87 1563.90  23
  -9   3   1 1114.93 540.847  13
  -9  -3   1 2079.48 1035.28  13
  -9  -3   1 2200.29 1525.70  47
  -9   3   1 1811.83 1477.38  47
  -9   3   1 2266.98 1000.80  45
  -9  -3   1 3326.76 1324.39  45
  -9  -3   1 1780.12 371.164   5
  -9   3   1 3007.32 1110.44  10
  -9  -3   1 2668.90 1076.74  10
  -9  -3   1 3048.39 1334.61  34
   9  -3   1 3098.26 1856.66   7
  -9  -3   1 2459.16 1287.57  29
   9   5  -1-142.345 987.286  14
   9   5  -1-26.3937 771.639  27
  -9   5  -1 1933.75 2024.03  26
  -9   5  -1 759.843 1415.93   4
  -9   5  -1-546.405 1055.95   9
  -9   5  -1 141.735 64.2887  44
   9   5  -1 530.761 479.772  11
   9   5  -1 3376.79 1605.77  43
  -9   5  -1-956.064 1960.37  40
   9   5  -1 600.940 767.199  35
  -9   5  -1 650.784 673.566  29
  -9  -5  -1 1654.28 1356.05  29
  -9   5  -1 1454.57 664.402  28
   9   5   0-228.594 316.587  24
  -9  -5   0-535.425 618.172  22
  -9   5   0 554.536 1153.59   9
  -9   5   0 278.233 528.813  13
  -9  -5   0 627.314 748.505  13
   9   5   0-1479.56 1186.26  20
  -9   5   0 648.990 1083.17  46
  -9  -5   0 430.305 675.664  45
   9  -5   0 737.963 429.666  19
  -9  -5   0 1285.82 1157.07  18
  -9  -5   0 500.933 690.469   4
  -9   5   0 1267.97 1678.71  40
   9   5   0 1780.68 1435.03  11
  -9   5   0-548.721 805.151   8
  -9  -5   0-380.318 551.821  17
  -9   5   0 725.948 315.665   4
   9   5   0 1470.06 739.699  16
   9  -5   0 328.232 224.882  16
  -9   5   0 469.838 963.973  47
   9  -5   0 147.675 544.041  30
  -9   5   0 867.887 877.949  29
  -9  -5   0-180.620 310.131  29
   9  -5   0 57.8889 1052.87  15
  -9  -5   0 650.403 635.448  10
   9  -5   1 508.038 1265.58  23
  -9   5   1-285.292 886.452  13
  -9  -5   1 647.223 712.580  13
  -9  -5   1-727.865 1035.50  47
  -9  -5   1-1212.10 1412.27  21
  -9   5   1 975.455 957.955  47
  -9  -5   1 960.380 692.260   5
  -9   5   1 1039.71 716.710  45
  -9  -5   1 702.379 618.840  45
  -9   5   1 1042.15 455.975  39
  -9  -5   1 600.755 581.274  17
   9  -5   1 677.428 553.428  36
  -9  -5   1 732.883 834.327  10
  -9   5   1 660.582 272.235  10
  -9  -5   1 1999.47 1162.58  34
   9  -5   1 695.319 673.427  15
   9  -5   1 713.774 1692.01   7
   9   7  -1 216.582 1004.95  14
  -9  -7  -1 329.214 1338.28   4
   9   7  -1-492.198 682.572  27
  -9   7  -1 281.849 1811.17  26
  -9   7  -1-1355.78 1692.92   4
  -9   7  -1-424.943 2559.85   9
  -9   7  -1 164.317 761.189   8
  -9   7  -1 665.180 828.854  44
  -9   7  -1 359.993 116.292  43
   9   7  -1 1998.13 1165.40  11
   9   7  -1 695.522 817.836  43
  -9   7  -1-554.375 676.965  40
   9   7  -1-52.6586 996.126  35
  -9   7  -1 391.579 796.510  29
  -9   7  -1-4.17632 274.779  28
  -9  -7   0 2555.68 749.559  22
  -9   7   0 3481.84 1477.49  13
  -9   7   0 105.759 486.484  47
   9   7   0 2836.22 1629.39  20
  -9   7   0 1373.21 333.314  46
   9  -7   0 753.212 1526.45  12
  -9  -7   0 3917.75 1593.86  45
   9   7   0 85.6339 595.310  19
  -9  -7   0 3877.04 1845.88  18
  -9  -7   0 4074.21 1869.20   4
  -9   7   0 780.752 584.082   8
  -9  -7   0 1054.47 515.743  17
   9   7   0 2388.23 1348.47  16
   9   7   0 2439.73 1770.39   1
  -9  -7   0 2121.35 843.196  29
   9  -7   0 1670.62 1779.11  15
  -9  -7   0 2438.98 1114.56  10
   9  -7   1-461.401 1035.49  23
  -9   7   1 299.653 437.898  13
  -9  -7   1-353.152 401.484  13
  -9  -7   1 1058.23 1261.70  47
  -9  -7   1-1573.38 1633.90  21
  -9   7   1 1868.66 1787.38  47
  -9  -7   1 389.311 216.720   5
  -9  -7   1 1371.28 998.390  45
  -9   7   1 418.163 542.869  45
  -9   7   1 753.701 264.467  17
  -9  -7   1 738.183 901.055  17
  -9  -7   1 896.210 906.964  38
   9  -7   1-108.480 207.377  36
  -9  -7   1-272.264 130.690  10
  -9  -7   1 10.2228 687.575  34
  -9   7   1 953.008 514.854  10
   9  -7   1 1103.62 1818.04   7
   9   9  -1 579.189 404.838  14
  -9   9  -1-181.308 958.169  26
  -9   9  -1 839.383 1522.56   9
  -9   9  -1-1762.14 1875.87   4
  -9   9  -1-1029.97 885.347   8
   9   9  -1-459.225 655.243  44
   9   9  -1 2310.71 1640.10  11
   9   9  -1 703.745 133.838  43
  -9   9  -1-919.050 2484.66  40
   9   9  -1-1940.45 1138.99  35
  -9   9  -1 322.057 33.2228  29
  -9   9  -1 620.389 620.874  28
  -9  -9   0-344.308 792.241  22
  -9   9   0 700.943 716.889  13
   9   9   0 164.546 683.784   1
   9   9   0-360.546 1351.62  20
   9  -9   0 72.4747 899.671  12
  -9  -9   0 1007.54 991.544  45
   9   9   0 1147.07 263.608  19
  -9  -9   0-482.774 1150.10  18
  -9   9   0 819.522 917.302   8
  -9  -9   0 1791.05 1898.54   4
   9   9   0 727.865 328.738  16
  -9   9   0 746.271 333.914  29
  -9  -9   0 2758.81 1416.42  29
   9  -9   0 938.319 1588.33  15
  -9  -9   0 1883.63 1302.40  10
   9  -9   1-348.898 797.587  23
  -9   9   1-208.193 290.329  13
  -9  -9   1 327.503 622.772  13
  -9  -9   1 54.8209 984.431  21
  -9   9   1-1362.63 1187.75  47
  -9   9   1-2213.34 2006.25  21
  -9  -9   1-288.189 330.679  46
  -9  -9   1-367.813 446.565  45
  -9   9   1 548.934 603.910  45
  -9  -9   1 267.043 898.654   5
  -9  -9   1-270.513 1173.08  39
   9  -9   1 659.466 1102.07  38
  -9   9   1 625.492 684.136  17
  -9  -9   1 53.8934 434.712  38
  -9  -9   1-291.933 1059.56  17
   9  -9   1 536.766 1064.80  36
  -9  -9   1-259.523 586.582  10
  -9  -9   1-466.319 446.929  34
   9  -9   1 369.815 1342.30   7
   9  11  -1 1259.08 750.400  14
  -9  11  -1-9.29835 1327.19  26
   9  11  -1 1120.91 339.495  24
  -9  11  -1 2716.10 335.089   9
  -9  11  -1-6.42354 582.484   4
  -9  11  -1 1167.97 1590.03   8
  -9  11  -1 24.0656 306.764  44
   9  11  -1 740.922 1014.34  43
   9  11  -1 161.722 804.348  11
  -9  11  -1 769.361 893.810  40
   9  11  -1 1152.10 1638.55  35
  -9  11  -1 441.863 358.964  28
  -9 -11   0 1406.83 749.711  10
  -9  11   0-1086.12 1086.72  26
   9 -11   0 608.335 1725.03   6
  -9 -11   0 927.392 1146.30  22
  -9  11   0 138.809 2460.15  13
   9  11   0-1703.42 1783.39  20
   9 -11   0-570.008 1959.19  12
  -9 -11   0 124.017 834.121  45
   9  11   0 1409.63 1304.98  19
  -9 -11   0-670.939 1225.16  18
  -9  11   0-1284.94 1506.46   8
   9  11   0 1352.09 1499.74  30
  -9 -11   0-323.022 615.519  29
   9 -11   0-415.053 1956.55  15
   9 -11   1 1146.56 815.230  23
  -9  11   1 113.315 131.465  13
  -9 -11   1 375.509 431.080  13
  -9  11   1-3046.99 2602.38  21
  -9  11   1 369.807 1673.18  47
  -9  11   1-68.6847 721.192  46
  -9 -11   1-1382.96 1742.09   5
  -9 -11   1 1014.78 1100.32  39
  -9 -11   1 535.662 861.584  45
   9 -11   1 1051.84 1825.15  38
  -9  11   1 623.364 686.884  17
  -9 -11   1 318.018 1067.35  17
  -9 -11   1 1176.00 1117.42  46
   9 -11   1 259.476 623.121  36
  -9 -11   1 419.996 737.332  34
  -9 -11   1 898.345 905.881  10
   9 -11   1 1313.21 2408.06  15
  -9 -11   1 278.224 891.674  29
   9 -11   1 4160.02 2535.60   7
   9  13  -1 1244.69 766.409  14
  -9  13  -1-5327.57 2499.71  26
   9  13  -1 2983.09 2269.84  24
   9  13  -1 1165.34 1128.00   1
  -9  13  -1 1799.55 1832.33   9
   9  13  -1 84.8654 1632.28  19
  -9  13  -1-358.176 1623.65   8
  -9  13  -1 374.885 1205.39  44
   9  13  -1 1099.23 1460.29  43
   9  13  -1 1834.56 1178.03  11
  -9  13  -1 1024.52 1693.68  40
  -9  13  -1 1144.23 1225.00   4
   9  13  -1 679.736 121.764  37
   9  13  -1 164.786 1087.60  35
  -9  13   0 332.912 2678.91  26
   9  13   0 166.605 300.476  24
  -9 -13   0 1304.77 975.476  22
  -9  13   0-104.641 1222.16  13
   9  13   0-1499.88 649.008  19
  -9 -13   0-349.368 1229.60  18
  -9 -13   0 1301.78 1318.55  29
   9 -13   1-1542.93 1498.14   7
   9 -13   1 3915.75 2361.17  23
  -9  13   1 1233.53 1038.48  13
  -9  13   1-220.911 1619.19  21
  -9 -13   1 424.039 834.011  46
  -9 -13   1 1198.22 887.277  45
  -9  13   1 978.320 463.952  46
  -9 -13   1-873.777 1541.48   5
  -9 -13   1-350.333 517.802  39
   9 -13   1 1254.79 501.882  38
  -9 -13   1 217.502 658.163  17
   9 -13   1 860.992 730.194  36
  -9 -13   1 530.414 674.856  10
   9 -13   1 1994.78 317.299  15
  -9 -13   1-586.755 953.247  29
   9  15  -1-364.166 267.510  14
  -9  15  -1-1807.70 2478.55  26
   9  15  -1 1128.18 1960.03  24
  -9  15  -1-3107.63 2273.44   9
   9  15  -1 492.867 1336.41   1
   9  15  -1-1732.46 1184.50  19
  -9  15  -1 142.522 1004.57  44
  -9  15  -1 1162.73 753.520   8
   9  15  -1 493.468 1753.75  11
  -9  15  -1 1854.32 548.425  40
   9  15  -1 358.140 908.458  37
   9  15  -1 1140.54 1325.61  16
   9  15  -1-780.612 1350.39  35
  -9 -15   0 382.980 846.352  22
   9  15   0 1161.40 1077.97  19
  -9 -15   0 588.807 965.955  18
  -9 -15   0 1929.82 1237.48  29
   9 -15   1 5282.52 2416.83   7
   9 -15   1-2550.65 3242.85  23
  -9  15   1-369.741 442.254  13
  -9  15   1 4323.38 2166.17  21
  -9  15   1-275.722 1912.88  47
  -9  15   1-150.795 357.471  46
  -9 -15   1-1954.94 1511.58  45
  -9 -15   1-847.564 998.893  39
  -9 -15   1 61.1421 1792.52   5
   9 -15   1 1131.95 2489.50  38
  -9 -15   1 4412.01 1930.68  17
  -9 -15   1-1714.40 1207.94  10
  -9 -15   1-1281.69 1634.11  29
   9 -15   1 762.614 1487.44  15
   9  17  -1 914.853 1713.00  14
  -9  17  -1 1809.33 1997.34  26
  -9  17  -1-2.73915 1682.80   9
   9  17  -1-94.5104 862.977  19
  -9  17  -1 583.790 1708.92  44
  -9  17  -1 1428.90 1100.69   8
   9  17  -1 618.783 1752.32  11
   9  17  -1-1566.44 1423.61   1
   9  17  -1 424.596 1224.19  16
   9  17   0 286.881 1308.20  19
  -9 -17   0 1542.72 411.525  18
  -9  17   1-36.3357 857.164  47
   9 -17   1-840.034 1665.93   7
   9 -17   1 2033.72 2531.57  23
  -9  17   1-190.519 802.182  13
  -9  17   1 2526.00 3527.78  21
  -9 -17   1-615.816 304.424  45
  -9 -17   1-787.909 1351.21  39
   9 -17   1-644.680 1020.89  38
  -9 -17   1-302.814 1030.87  17
  -9 -17   1 1051.87 1451.00   5
   9 -17   1 1715.09 1847.16  15
  -9 -17   1 703.691 631.476  10
   9  19  -1-1451.73 791.754  14
   9  19  -1-1580.51 2582.30   1
  -9  19  -1 618.932 732.145  44
  -9  19  -1 627.080 2575.58   8
  -9 -19   0-402.072 794.456  18
   9 -19   1-741.354 765.540  23
  -9  19   1-175.110 3317.76  47
   9 -19   1 2268.84 1898.70  12
  -9 -19   1-555.376 1400.97  45
  -9 -19   1-790.064 1478.94  39
   9 -19   1 1833.06 1513.23  38
  -9 -19   1 763.880 776.431  29
   9 -19   1-2663.23 1762.67  15
  -9 -19   1-883.420 899.582  10
  -9  21  -1-4318.69 4428.82  26
   9  21  -1-1016.91 2523.56  14
   9  21  -1-2236.40 2171.81  24
  -9  21  -1 825.744 2047.73   8
   9  21  -1-29.7372 2233.77   1
  -9 -21   0 198.736 1196.62  18
   9  21   0 280.799 1458.37  11
  -9 -21   1-579.553 300.823  10
   9 -21   1-3228.00 2507.32  15
  -9 -23   0 261.570 1107.44  18
   9  23   0-6882.44 3692.66  11
   9 -25   0 1147.71 2870.77  38
  10   0  -1 3389.67 1231.93  27
  10   0  -1 4078.94 1246.76  14
 -10   0  -1 3603.51 2517.80  26
 -10   0  -1 4406.76 2201.56   4
 -10   0  -1 5351.58 2009.48   9
 -10   0  -1 5196.62 1755.66  22
 -10   0  -1 2259.33 2888.15  40
 -10   0  -1 4921.35 2006.86  29
 -10   0  -1 4242.42 1228.88  28
 -10   0   0 4298.62 1788.76  26
 -10   0   0 5946.62 1689.70  13
 -10   0   0 3888.19 1318.20  46
  10   0   0 5924.95 1457.09  19
 -10   0   0 6410.43 2904.54   4
  10   0   0 5139.40 1385.12  37
 -10   0   0 7530.62 1983.40  17
  10   0   0 4212.35 1504.70  16
 -10   0   0 3475.16 1283.27  29
 -10   0   1 3230.76 1450.44  13
 -10   0   1 1827.09 1567.40  47
 -10   0   1 2632.06 2022.19  21
 -10   0   1 4643.15 1505.07  45
 -10   0   1 2744.74 1063.62  39
 -10   0   1 2450.62 1102.82  17
 -10   0   1 5519.23 1538.36  10
 -10   0   1 2873.90 1214.49  34
  10   0   1 2316.02 866.173   7
 -10   0   1 4464.01 1446.59  29
  10   2  -1 5458.74 1468.44  27
  10   2  -1 8501.22 2054.49  14
 -10  -2  -1 2999.91 1839.98  26
 -10   2  -1 7196.02 2987.82  26
 -10  -2  -1 4304.06 3467.74   4
 -10   2  -1 7898.63 2711.14   4
 -10  -2  -1 5161.42 3098.10   9
 -10   2  -1 8478.05 3946.72   9
 -10   2  -1 7855.34 2064.83  22
 -10  -2  -1 3430.41 1546.89  22
  10   2  -1 6457.23 1814.68  19
  10   2  -1 6807.06 1347.14  11
 -10  -2  -1 4729.29 3370.84  40
 -10   2  -1 6542.98 3061.57  40
 -10   2  -1 6849.53 2265.32  29
 -10  -2  -1 6144.73 2119.54  29
 -10   2  -1 8394.02 2196.88  28
 -10  -2  -1 4708.46 1895.78  28
  10  -2  -1 4584.73 1045.67  27
  10  -2   0-99.0628 511.035  24
 -10  -2   0 157.954 523.982  22
 -10   2   0 1539.02 1030.45  13
 -10  -2   0 148.036 609.852  13
 -10   2   0 774.537 915.429  46
  10  -2   0 2341.17 1887.26  12
 -10  -2   0 1189.40 843.703  45
  10  -2   0 1122.27 765.154  19
  10   2   0-268.756 376.157  19
 -10   2   0 1082.98 465.160  40
 -10  -2   0-1677.35 1764.58   4
 -10   2   0 571.439 1104.96   4
 -10  -2   0 983.616 681.265  17
 -10   2   0-216.498 95.5749  17
  10   2   0-134.467 981.876  16
  10  -2   0 596.641 749.353  16
 -10   2   0 481.311 566.933  29
 -10  -2   0 940.162 268.754  29
 -10   2   1 4150.19 1504.61  13
 -10  -2   1 5853.38 1745.35  13
 -10  -2   1 6436.85 1945.35  22
 -10  -2   1 2660.98 2082.75  47
 -10  -2   1 3219.97 2644.57  21
 -10   2   1 2604.10 2480.53  47
 -10   2   1 7356.08 3309.80  21
 -10  -2   1 5092.17 1684.39  45
 -10   2   1 4216.77 1389.60  45
 -10  -2   1 5041.81 1212.06   5
 -10  -2   1 6035.70 1645.55  39
 -10   2   1 4643.66 1333.77  39
 -10   2   1 3538.19 1359.27  17
 -10  -2   1 5569.50 1656.43  17
 -10   2   1 5311.95 1724.31  34
 -10  -2   1 7648.44 1956.41  10
 -10  -2   1 4883.48 1977.03  34
 -10   2   1 3739.89 1187.46  10
  10  -2   1 4332.05 2210.66  15
  10  -2   1 5476.15 2168.96   7
 -10  -2   1 7057.73 1870.33  29
  10   4  -1 755.188 423.317  27
  10   4  -1 2552.47 1580.54  14
 -10   4  -1 218.829 631.085  26
 -10  -4  -1 4811.57 4165.73   4
 -10  -4  -1 1823.06 2051.95   9
 -10   4  -1 605.196 1081.14   4
 -10   4  -1 3705.06 3445.64   9
 -10   4  -1 2870.58 1016.09  22
 -10  -4  -1 813.758 287.657  22
 -10   4  -1 1664.14 1242.88   8
  10   4  -1 1532.80 834.727  19
  10   4  -1 1338.06 468.162  11
 -10  -4  -1-367.117 1629.14  40
 -10   4  -1 3218.43 2963.88  40
 -10   4  -1 2195.56 1218.98  29
 -10  -4  -1 1084.50 1121.03  29
 -10   4  -1 4269.53 2015.86  28
 -10  -4   0 2595.51 1369.93  10
 -10  -4   0 1312.83 982.419  22
 -10   4   0-481.448 806.434  13
 -10  -4   0-560.047 763.353  13
 -10   4   0-584.403 907.444  46
  10  -4   0-731.765 646.240  12
 -10  -4   0 737.091 560.424  45
  10  -4   0-696.364 657.337  19
  10   4   0 1025.01 503.217  19
 -10  -4   0 1533.94 2539.33   4
 -10  -4   0 1774.64 978.218  17
  10   4   0-151.919 814.074  16
  10  -4   0 1147.33 1003.88  16
 -10   4   0 161.560 696.979   4
  10  -4   0 1138.85 954.775  30
 -10   4   0-129.429 380.765  29
 -10  -4   0 220.252 403.929  29
  10  -4   1 1804.00 1424.41  23
 -10   4   1 703.255 355.169  13
 -10  -4   1 3073.40 1397.47  13
 -10  -4   1-90.8678 774.039  47
 -10  -4   1 1006.12 1179.22  21
 -10   4   1 594.380 2240.71  47
 -10   4   1 440.851 1374.51  21
 -10  -4   1 3471.71 1420.37  45
 -10   4   1 1588.43 830.156  45
 -10  -4   1 1269.89 825.152   5
 -10  -4   1 2577.21 1072.27  39
 -10   4   1 833.093 555.534  39
 -10   4   1 1025.32 428.715  17
 -10  -4   1 2532.31 1232.24  17
  10  -4   1 2025.85 2121.05  36
 -10   4   1 916.722 693.926  34
 -10  -4   1 1011.52 511.848  10
 -10  -4   1 823.844 932.412  34
 -10   4   1 1301.71 950.462  10
  10  -4   1 759.347 1498.24  15
 -10   4   1-245.013 257.122  29
  10  -4   1 1147.97 1777.79   7
  10   6  -1-398.204 945.919  14
 -10   6  -1 289.758 1184.60  26
 -10   6  -1-332.147 934.526   9
 -10   6  -1 2618.32 2505.10   4
 -10   6  -1-333.486 1131.99   8
 -10   6  -1 1039.41 2704.37  40
  10   6  -1-753.918 829.468  35
 -10   6  -1 260.760 689.613  29
 -10   6  -1-515.440 1045.96  28
 -10  -6   0 545.591 418.137  10
 -10  -6   0 1385.88 407.032  22
 -10   6   0 1308.37 703.245  13
  10  -6   0-283.831 677.085  12
 -10  -6   0 48.6654 522.836  45
  10   6   0 2988.69 1551.37  19
 -10  -6   0 2300.97 1339.52  18
 -10  -6   0 1222.04 1321.29   4
 -10  -6   0 1911.34 1038.22  17
  10   6   0 578.115 870.546  16
 -10  -6   0 1047.75 914.645  29
  10  -6   1 517.499 641.427  23
 -10   6   1-0.39410 446.648  13
 -10  -6   1 1715.93 1319.57  13
 -10  -6   1 1458.61 227.921  21
 -10   6   1 1237.06 1150.71  47
 -10   6   1-2927.06 2518.94  21
 -10  -6   1 1737.85 1064.54  46
 -10  -6   1 414.432 569.683  45
 -10   6   1 1022.52 594.930  45
 -10  -6   1-148.230 418.455   5
 -10  -6   1 929.107 934.016  39
 -10   6   1-133.084 679.808  17
 -10  -6   1 145.357 547.071  17
  10  -6   1-595.873 1356.61  36
 -10  -6   1 300.903 467.100  34
 -10  -6   1 1009.09 737.270  10
 -10  -6   1 717.097 655.243  47
 -10   6   1 858.187 639.906  10
  10  -6   1-267.400 177.318   7
  10   8  -1-1031.23 1356.34  14
 -10   8  -1 817.313 1412.85  26
 -10   8  -1 289.957 2341.78   9
 -10   8  -1 425.314 1762.71   4
 -10   8  -1-9.50587 1782.63   8
 -10   8  -1-712.832 721.038  44
  10   8  -1 28.8556 343.853  11
 -10   8  -1 1135.85 2951.27  40
  10   8  -1-1340.43 205.569  35
 -10   8  -1-490.419 785.258  29
 -10   8  -1-135.832 1071.14  28
 -10  -8   0-394.879 387.257  10
 -10   8   0 1027.60 1465.41  26
 -10  -8   0-202.995 193.127  22
 -10   8   0-651.110 1077.29  13
  10  -8   0-209.005 1224.60  12
 -10  -8   0-257.757 701.486  45
 -10  -8   0 418.286 722.362  18
  10   8   0 1007.04 401.643  11
 -10  -8   0 738.097 1934.16   4
  10   8   0 467.009 268.389  16
 -10  -8   0 276.419 311.230  29
  10  -8   1-17.9489 767.882  23
 -10   8   1-1129.59 1089.47  13
 -10  -8   1-1048.46 1034.42  13
 -10  -8   1-381.147 1603.31  21
 -10   8   1 2152.97 1886.97  21
 -10   8   1 2416.91 3190.29  47
 -10   8   1 601.781 706.756  46
 -10  -8   1 423.809 604.980  46
 -10  -8   1 690.883 447.484  45
 -10   8   1-726.368 816.029  45
  10   8   1-239.412 1184.24  20
 -10  -8   1 50.0172 108.880   5
 -10  -8   1-729.491 331.797  39
 -10   8   1-358.130 445.767  17
 -10  -8   1 993.429 967.311  17
  10  -8   1-1025.38 1505.13  36
 -10  -8   1-732.555 872.795  34
 -10  -8   1-677.113 746.151  10
  10  -8   1-537.371 1898.86  15
  10  -8   1-763.784 1829.11   7
  10  10  -1 138.833 869.426  14
 -10  10  -1 2656.68 2060.42  26
  10  10  -1 2097.17 1566.40  24
 -10  10  -1-797.113 2467.71   9
 -10  10  -1 28.5887 966.214   4
 -10  10  -1-487.592 945.578   8
 -10  10  -1 1964.48 1644.38  44
  10  10  -1 302.267 1489.44  11
 -10  10  -1 208.838 1243.35  40
  10  10  -1 200.141 299.386  37
  10  10  -1-1489.47 1645.92  35
 -10  10  -1 559.644 681.807  29
 -10  10  -1 124.627 660.694  28
 -10  10   0-479.655 1630.64  26
  10  10   0 1745.80 955.174  24
  10 -10   0 1478.42 3114.04   6
 -10 -10   0-831.336 1145.35  22
 -10  10   0-374.198 610.280  13
  10  10   0 1844.60 1462.44  19
 -10 -10   0-663.349 512.174  18
  10  10   0 1512.17 1390.71  30
 -10 -10   0-220.089 265.040  29
  10 -10   1 180.640 982.043  23
 -10  10   1 659.666 459.208  13
 -10 -10   1-327.633 637.155  13
 -10  10   1 347.814 1506.37  21
 -10  10   1 20.8540 1146.01  47
 -10  10   1-354.951 339.549  46
 -10 -10   1 370.197 647.649  45
 -10 -10   1 1390.42 1051.56   5
 -10 -10   1-446.704 213.638  39
 -10 -10   1-92.0684 442.491  17
 -10  10   1 599.125 768.553  17
  10 -10   1-418.090 974.718  36
 -10 -10   1 1688.16 1433.66  34
 -10 -10   1 1323.97 1359.08  10
  10 -10   1-198.150 2148.27  15
 -10 -10   1 674.139 656.905  46
 -10 -10   1 948.616 1119.93  29
  10 -10   1 451.489 1276.87   7
  10  12  -1 1503.72 1867.28  14
 -10  12  -1 150.433 603.270  26
  10  12  -1 106.963 450.191  24
 -10  12  -1-322.144 1744.65   9
  10  12  -1-804.635 1411.32   1
  10  12  -1 227.562 508.229  19
 -10  12  -1 890.890 2812.35   8
 -10  12  -1 906.527 1296.09  44
 -10  12  -1-1591.33 1913.86  40
  10  12  -1 2280.88 1995.57  11
 -10  12  -1-65.0804 633.547   4
  10 -12  -1 964.765 1152.89  37
  10  12  -1 278.887 827.547  37
  10  12  -1-343.973 614.616  16
  10  12  -1-419.386 1386.12  35
  10  12   0-1042.84 1379.66  24
 -10 -12   0 239.025 881.799  22
 -10  12   0 376.715 768.346  13
  10  12   0 954.046 1418.35  19
 -10 -12   0-431.826 952.247  18
  10  12   0-377.344 1024.43  30
 -10 -12   0-1142.74 1384.33  29
  10 -12   1-1092.02 2077.78   7
  10 -12   1 1700.50 1982.24  23
 -10  12   1 16.4804 327.087  13
 -10  12   1-1743.75 1493.56  21
 -10  12   1-485.599 2394.21  47
 -10 -12   1-694.391 391.451  13
 -10  12   1 837.451 780.442  46
 -10 -12   1-1045.57 582.317  46
 -10 -12   1-1606.50 1715.54  45
 -10 -12   1 654.254 979.867  39
 -10 -12   1-764.426 1522.41   5
 -10 -12   1 1120.57 1087.45  17
  10 -12   1 309.738 486.225  36
 -10 -12   1 42.3794 502.453  10
  10 -12   1-1122.47 2318.59  15
 -10 -12   1 1467.15 1272.31  29
  10  14  -1 1105.91 1705.33  14
 -10  14  -1-5057.89 2428.74  26
  10  14  -1 1141.83 1349.40  24
 -10  14  -1 419.660 1221.31   9
  10  14  -1 1122.01 1698.07  19
  10  14  -1 1491.77 1386.54   1
 -10  14  -1-52.1577 1438.88  44
 -10  14  -1-1530.44 2609.53   8
 -10  14  -1-212.886 721.100  40
  10  14  -1 1393.10 721.074  11
  10  14  -1 812.925 200.557  37
  10  14  -1 314.055 1486.85  16
 -10 -14   0-178.235 559.638  22
 -10  14   0-26.8700 835.662  13
  10  14   0-2654.52 1600.69  19
 -10 -14   0-2051.60 1653.80  18
 -10 -14   0 1428.16 1017.58  29
  10 -14   1-327.306 739.414   7
  10 -14   1 495.195 1136.69  23
 -10  14   1 265.754 380.256  13
 -10  14   1-1188.16 1569.06  21
 -10  14   1-612.512 1502.68  47
 -10  14   1 855.989 901.621  46
 -10 -14   1-497.364 944.173  45
 -10 -14   1-1362.38 1530.13  39
 -10 -14   1 550.082 677.180  17
 -10 -14   1 1160.04 992.939   5
 -10 -14   1-340.917 929.490  10
 -10 -14   1 315.540 1080.81  29
  10 -14   1-2428.13 2500.66  15
 -10  16  -1 1772.82 2378.06  26
  10  16  -1 2064.02 1898.26  14
  10  16  -1-368.768 1934.16  24
 -10  16  -1 998.222 827.011   9
  10  16  -1 1685.96 1819.55  19
 -10  16  -1-216.643 2434.97   8
  10  16  -1 2900.09 1342.40  16
  10  16  -1 955.386 1685.03   1
  10  16   0 2669.20 1505.61  19
 -10 -16   0 1267.93 1788.57  18
  10  16   0 1472.16 1427.07  11
  10 -16   1-1606.07 2434.38   7
  10 -16   1-5947.37 2759.26  23
 -10  16   1 1871.12 993.423  13
 -10  16   1 6160.19 3773.95  47
 -10  16   1 1085.83 1235.61  21
 -10 -16   1 1521.23 1112.01  45
 -10 -16   1 521.189 702.110  39
 -10 -16   1 810.297 1150.83  17
  10 -16   1 1009.25 885.600  15
 -10 -16   1-866.896 1443.21  10
  10  18  -1 569.440 1187.15  14
  10  18  -1 2593.92 1957.30   1
 -10  18  -1-2371.99 2925.57   8
 -10 -18   0 787.005 1569.06  18
  10  18   0 25.9675 524.618  11
  10 -18   1-2321.67 2935.30  23
  10 -18   1-469.677 1442.95   6
 -10  18   1 128.345 3033.91  47
  10 -18   1 425.548 2639.61  12
 -10 -18   1 492.065 1571.65  45
 -10 -18   1 5442.38 2396.14  39
  10 -18   1-3284.77 2628.27  15
 -10 -18   1-380.843 727.750  10
 -10  20  -1-1154.84 2095.80  26
  10  20  -1-740.593 1731.07  14
  10  20  -1-2192.18 1935.26  24
 -10  20  -1 255.795 665.710   8
  10  20  -1-991.865 1937.01   1
 -10 -20   0 2639.72 2271.62  18
  10  20   0-2312.98 3229.50  11
 -10 -20   1 10.9567 992.406  10
 -10 -20   1 487.091 1194.47  29
  10 -20   1 1479.03 2250.40  15
  10  22   0 495.825 2908.99  11
  11   1  -1 2468.62 916.496  27
 -11  -1  -1 2964.25 1955.32  26
 -11   1  -1 2192.65 1782.12  26
  11   1  -1 2464.59 1016.89  14
 -11  -1  -1 2106.61 373.963   4
 -11  -1  -1 6133.60 2861.84   9
  11   1  -1 1244.30 1102.55   1
 -11   1  -1 4439.42 2822.58   9
 -11   1  -1 4335.13 3537.97   4
 -11   1  -1 4092.67 1599.12  22
 -11  -1  -1 3250.30 1500.43  22
  11  -1  -1 1756.72 728.681   1
 -11  -1  -1 276.958 1047.47  40
 -11   1  -1 2694.62 3780.48  40
 -11   1  -1 2731.38 1436.71  29
 -11  -1  -1 4693.67 2034.55  29
 -11   1  -1 2664.52 2047.07  28
 -11  -1  -1 3721.73 1792.98  28
 -11   1   0 1324.43 1476.08  26
  11   1   0 1005.73 1128.13  24
  11  -1   0 1033.27 1019.70  24
 -11   1   0 1929.25 746.934  13
 -11  -1   0 1284.18 586.384  13
  11  -1   0 2454.04 1244.34  19
  11   1   0 138.957 322.806  19
 -11  -1   0 2276.64 1386.24  17
 -11  -1   0 4381.43 2109.95   4
  11   1   0-1040.08 1182.11  16
  11  -1   0 3086.37 1265.93  16
 -11   1   0-621.143 1983.48   4
  11  -1   0 3054.68 1767.32  30
 -11   1   0 2471.03 1194.77  29
 -11  -1   0 2692.74 1319.44  29
 -11   1   1 2219.17 729.715  13
 -11  -1   1 3133.84 1711.08  13
 -11  -1   1 241.237 1603.95  47
 -11  -1   1 3369.00 2984.50  21
 -11   1   1 1925.10 2242.01  21
 -11   1   1 4242.48 1665.03  46
 -11  -1   1 3862.18 1390.41  45
 -11   1   1 2610.33 1285.58  45
  11   1   1 974.959 813.539  20
 -11  -1   1 1866.82 996.835  46
 -11  -1   1 2626.27 1259.37  39
 -11   1   1 2709.40 993.781  39
 -11   1   1 4681.21 1654.16  17
 -11  -1   1 3517.72 1673.89  17
 -11   1   1 2824.88 2241.75  47
 -11   1   1 3176.45 1405.80  34
 -11  -1   1 2371.14 1280.16  34
 -11  -1   1 2712.57 1388.63  10
 -11   1   1 4807.46 1544.95  10
 -11  -1   1 3267.57 1615.55  29
 -11   3  -1-57.1212 935.665  26
  11   3  -1-196.600 994.828  14
 -11  -3  -1 1880.05 2427.57   4
 -11  -3  -1 856.769 721.992   9
 -11   3  -1-1661.14 2810.26   9
 -11   3  -1 493.560 2770.33   4
 -11   3  -1 159.779 552.853  22
 -11   3  -1 630.552 816.903   8
  11   3  -1 463.513 471.722  19
 -11   3  -1-392.885 4359.73  40
 -11   3  -1 867.954 1027.13  29
 -11  -3  -1 2013.49 1099.28  29
 -11   3  -1-504.846 1476.43  28
 -11   3   0-121.899 1679.87  26
 -11  -3   0 831.021 479.632  13
  11  -3   0 617.207 445.181  19
  11   3   0 1255.69 1340.28  19
 -11  -3   0 13.6828 1924.77   4
 -11  -3   0-1262.26 955.868  17
  11   3   0-536.472 250.513  16
  11  -3   0 204.171 901.613  30
 -11   3   0 187.052 588.938  13
 -11   3   0-262.394 253.266  29
 -11  -3   0 178.783 287.590  29
 -11   3   1 606.081 612.389  13
 -11  -3   1 1136.31 881.562  13
 -11  -3   1-222.063 1059.82  47
 -11  -3   1-1041.49 391.992  21
 -11   3   1-2552.37 1685.88  47
 -11   3   1 0.88905 908.153  21
 -11   3   1 641.984 550.711  46
 -11  -3   1 1343.65 1026.36  46
 -11  -3   1 1130.33 912.691  45
 -11   3   1 90.6687 508.380  45
  11   3   1 278.519 535.665  20
 -11  -3   1 949.753 941.500  39
 -11   3   1 1347.69 830.197  39
 -11   3   1 1477.99 1042.35  17
 -11  -3   1-737.851 1109.67  17
  11  -3   1-61.9430 1144.85  36
 -11   3   1-179.100 164.711  34
 -11  -3   1 166.749 130.773  34
 -11  -3   1 605.052 644.519  10
 -11   3   1 998.836 763.072  10
 -11  -3   1-390.003 643.876  29
  11  -3   1 771.408 1466.28   7
 -11   5  -1-315.819 1043.52  26
  11   5  -1 219.961 1186.43  14
  11   5  -1 214.255 208.395   1
 -11   5  -1 412.556 667.131   9
 -11   5  -1 686.860 1657.06   4
 -11   5  -1 606.484 709.913   8
  11   5  -1 1001.03 1165.84  19
 -11   5  -1 3403.37 4084.65  40
  11   5  -1 510.963 525.654  11
 -11   5  -1 730.912 701.259  29
 -11   5  -1 449.139 562.758  28
 -11   5   0 788.111 1978.55  26
  11   5   0-187.288 2094.26   6
 -11  -5   0 1602.93 1037.73  22
 -11   5   0 3537.08 1777.96  13
  11   5   0 2833.32 1384.12  19
 -11  -5   0 1720.23 1414.00   4
  11   5   0 655.527 1236.58  16
 -11  -5   0 1399.65 989.751  29
 -11   5   1 649.444 1273.49  13
 -11  -5   1 327.958 474.819  13
 -11  -5   1-1137.76 1618.80  47
 -11  -5   1-319.766 608.035  21
 -11   5   1 282.712 2065.76  21
 -11   5   1-485.946 1460.49  47
 -11   5   1 25.4402 517.961  46
 -11  -5   1-1320.91 1069.15  46
 -11  -5   1 1601.86 1513.53  45
  11   5   1-524.132 703.776  20
 -11   5   1 602.279 560.412  45
 -11  -5   1 707.917 691.553  39
 -11   5   1 724.251 489.498  17
 -11  -5   1 985.809 744.021  17
  11  -5   1-96.7426 524.264  36
 -11   5   1 308.554 492.818  34
 -11  -5   1 1462.84 1172.23  34
 -11  -5   1 2019.41 1248.00  10
  11  -5   1 314.631 882.039  15
 -11   5   1 1125.95 989.192  29
 -11   5   1 698.975 490.369  10
 -11  -5   1 631.273 325.697  29
  11  -5   1 1435.41 1218.09   7
 -11   7  -1-1214.00 1009.06  26
  11   7  -1 1195.26 1447.62  14
  11   7  -1-292.472 1444.00  24
 -11   7  -1 1363.21 1018.93   9
  11   7  -1 910.745 1042.18   1
 -11   7  -1 3144.49 1896.00   4
 -11   7  -1 2358.45 2185.88   8
  11   7  -1-1498.73 1475.13  19
 -11   7  -1 3740.87 3078.10  40
  11   7  -1-336.134 1009.55  11
 -11   7  -1 241.272 622.009  29
 -11   7  -1 1065.78 1041.18  28
 -11   7   0 2381.29 2000.47  26
  11   7   0-338.220 1086.43  24
 -11  -7   0 873.405 1040.66  22
 -11   7   0 500.372 653.845  13
  11   7   0 395.744 1148.33  19
  11   7   0 2034.55 1445.34  30
 -11  -7   0 1582.09 1215.83  29
 -11   7   1 2091.46 1656.23  13
 -11  -7   1 1320.95 535.279  13
 -11  -7   1 2168.59 1950.39  21
 -11   7   1-359.906 676.253  21
 -11   7   1 351.119 544.340  46
 -11  -7   1 484.719 1011.14  46
 -11  -7   1 701.026 936.329  45
 -11   7   1 964.584 922.737  45
 -11  -7   1-521.130 691.749  39
 -11   7   1 547.424 336.228  17
 -11  -7   1-266.722 391.636  17
  11  -7   1 480.409 1886.79  36
 -11  -7   1 683.556 771.512   5
 -11  -7   1 303.335 559.394  34
 -11  -7   1 3529.17 1918.95  10
  11  -7   1-513.899 1544.77  15
 -11  -7   1 1679.27 1373.37  29
  11  -7   1 359.400 1478.17   7
 -11   9  -1 1568.41 2307.57  26
  11   9  -1-118.308 611.550  14
  11   9  -1-1293.93 1229.17  24
 -11   9  -1 2506.99 2184.84   9
  11   9  -1 476.738 1483.69   1
 -11   9  -1-3093.97 2351.74   4
 -11   9  -1 321.919 1891.30   8
  11   9  -1-588.542 1775.39  19
 -11   9  -1-6347.66 3028.68  40
  11   9  -1-1450.68 1744.92  11
  11   9  -1-570.375 454.815  37
 -11   9  -1-969.086 910.358  29
 -11   9  -1 648.010 1223.38  28
 -11   9   0 1043.21 1918.72  26
  11   9   0 1541.14 1692.45  24
 -11  -9   0-185.729 419.264  22
 -11   9   0 402.108 1076.70  13
  11   9   0-988.971 894.575  19
 -11  -9   0-980.925 2212.97  18
  11   9   0 1062.14 884.527  30
 -11   9   0 193.136 808.886  29
 -11  -9   0 1358.31 1312.59  29
  11  -9   1-1920.36 2334.44   7
  11  -9   1-88.6116 397.952  23
 -11   9   1 1584.17 1390.89  13
 -11  -9   1 2001.30 1276.83  13
 -11   9   1 801.270 1401.99  21
 -11   9   1 380.445 1034.04  47
 -11   9   1-883.641 965.362  46
 -11  -9   1 497.634 332.456  46
 -11  -9   1-231.829 650.604  45
 -11  -9   1 1463.07 1317.72  39
 -11  -9   1 774.796 1366.64  17
 -11   9   1-615.722 1005.73  17
  11  -9   1-917.161 537.264  36
 -11  -9   1-1509.69 1447.83   5
 -11  -9   1-1663.66 1648.54  34
 -11  -9   1 801.680 546.060  10
  11  -9   1-440.948 839.110  15
 -11  -9   1 192.711 1214.89  29
 -11  11  -1 172.065 818.103  26
  11  11  -1 198.706 781.873  14
  11  11  -1 1676.16 1203.80  24
 -11  11  -1-2411.50 2991.02   9
  11  11  -1 540.481 806.620   1
 -11  11  -1 1689.84 2712.26   8
 -11  11  -1 479.151 193.413  40
 -11  11  -1-698.301 772.901   4
  11  11  -1-86.0060 751.321  11
  11 -11  -1 1016.30 957.835  37
  11  11  -1 1163.17 1271.69  37
  11  11  -1-307.315 267.684  16
 -11  11   0 1073.05 2899.26  26
  11  11   0 4218.40 2516.72  24
 -11 -11   0-398.114 1263.48  22
 -11  11   0 1298.45 1502.51  13
  11  11   0-2720.18 1701.73  19
 -11 -11   0 773.191 2152.03  18
  11  11   0-1158.79 1202.45  11
 -11 -11   0 165.842 955.238  29
  11 -11   1-1432.57 374.019   7
  11 -11   1 1558.83 1810.13  23
 -11  11   1 406.884 585.400  13
 -11  11   1-1427.40 1371.66  47
 -11 -11   1 1467.12 1164.11  13
 -11 -11   1-192.036 435.313  46
 -11 -11   1-1911.08 1390.50  45
 -11 -11   1 399.924 934.185  39
 -11 -11   1-497.667 982.703  17
  11 -11   1 869.190 2496.15  36
 -11  11   1 1031.84 281.852  21
 -11 -11   1-1273.52 1036.57  10
  11 -11   1-263.092 518.281  15
 -11  11   1-1019.48 995.056  46
 -11  13  -1 2278.59 3239.37  26
  11  13  -1-143.399 1201.58  14
  11  13  -1-908.554 1264.49  24
 -11  13  -1 2493.86 2664.04   9
  11  13  -1-1034.65 1502.87  19
 -11  13  -1 441.615 1829.31   8
 -11  13  -1 20.9852 1914.80  40
  11  13  -1 1323.44 1853.64   1
  11  13  -1 2250.27 1797.49  37
  11  13  -1 4352.06 2712.12  16
 -11  13   0 1751.17 1352.33  13
  11  13   0 2789.42 2013.65  19
 -11 -13   0-262.725 1141.62  18
  11  13   0 416.604 2106.78  11
 -11 -13   0 417.470 676.792   5
 -11 -13   0 137.746 908.315  29
  11 -13   1-2990.39 2044.40   7
  11 -13   1 3143.18 2498.09  23
 -11  13   1 1229.77 1259.96  13
 -11  13   1 1853.23 2673.97  21
 -11  13   1 11.4943 2304.02  47
 -11  13   1 814.740 852.718  46
 -11 -13   1 168.650 366.348  45
 -11 -13   1 504.141 267.841  39
 -11 -13   1 1442.45 674.818  17
 -11 -13   1 1037.51 653.725  29
  11 -13   1-779.425 2017.10  15
 -11 -13   1 2145.62 1743.42  10
  11  15  -1-617.841 168.483   1
  11  15  -1 1646.29 2138.38  14
  11  15  -1-722.574 1518.22  24
 -11  15  -1 1740.74 3366.67   9
  11  15  -1 1959.59 1706.82  19
 -11  15  -1 472.855 2197.63   8
  11  15  -1 775.115 1139.42  16
  11  15   0 2628.42 2220.26  19
 -11 -15   0-1181.63 1374.16  18
  11  15   0 2974.90 1213.76  11
  11 -15   1 654.934 2016.79   7
 -11  15   1 144.926 689.357  13
 -11  15   1-1650.79 2207.41  47
 -11  15   1 89.3558 1217.37  46
 -11 -15   1 508.433 94.5637  45
 -11 -15   1 1205.60 988.316  39
 -11 -15   1 1918.70 1223.12  17
 -11 -15   1-840.660 1432.18  29
  11 -15   1-1564.25 3146.06  15
 -11 -15   1-1849.70 1426.04  10
  11  17  -1-269.984 770.187  14
 -11  17  -1 642.094 1189.77   8
  11  17  -1-489.738 794.009  16
  11  17  -1-669.857 1522.15   1
 -11 -17   0 1362.79 135.643  18
 -11 -17   0-229.778 1865.14   5
 -11  17   1-437.068 631.389  13
 -11  17   1 1894.31 3731.33  47
 -11 -17   1 1008.97 1141.87  45
 -11 -17   1 640.640 1531.00  39
  11 -17   1 904.617 893.165  15
 -11 -17   1 2224.64 1324.21  10
 -11  19  -1 2423.89 2310.64  26
  11  19  -1-222.487 1102.07  24
  11  19  -1 1030.39 1002.29   1
  11  19   0-1383.38 3554.34  11
 -11 -19   1 1319.32 1489.76  10
 -11 -19   1-3986.08 1997.20  29
  11 -19   1-5213.39 3628.86  15
  11  21  -1 302.725 345.116  24
 -11 -21   0-1570.86 959.418  45
 -11 -21   1 2014.15 2116.69  29
 -12   0  -1 473.413 800.873   9
 -12   0  -1-177.913 2897.28   4
  12   0  -1 525.001 833.832   1
 -12   0  -1 339.432 975.131  29
 -12   0   0 2470.77 1256.70  13
  12   0   0 1117.27 403.542  19
  12   0   0 2099.10 557.308  30
 -12   0   0 1563.81 1217.59  29
 -12   0   1 837.014 549.818  13
 -12   0   1-614.304 273.785  21
 -12   0   1-21.3453 2613.65  47
 -12   0   1-878.348 1100.29  46
 -12   0   1 794.892 713.206  45
 -12   0   1 16.2831 760.305  39
 -12   0   1 1475.66 1013.22  17
 -12   0   1 528.638 614.159  34
 -12   0   1 232.469 596.268  10
 -12   2  -1 3751.44 2676.62  26
  12   2  -1 3021.61 1045.24  24
 -12   2  -1 10863.8 5283.60   9
 -12   2  -1 8471.63 4420.19   4
 -12   2  -1 789.955 2975.89  40
  12   2  -1 2768.50 1655.84   1
 -12   2  -1 5493.23 1350.63  29
 -12   2  -1 4763.60 2858.06  28
  12   2   0 2062.14 1675.74  24
 -12   2   0-231.102 416.704  13
 -12  -2   0 119.190 763.425  13
  12   2   0-91.0258 577.629  19
  12  -2   0 1372.32 920.133  30
  12   2   0 973.899 1172.26  30
 -12   2   0 893.487 546.693  29
 -12  -2   0 758.883 1182.98  29
 -12   2   1 3058.78 1803.65  13
 -12  -2   1 4435.09 1757.44  13
 -12  -2   1 1581.53 1005.68  47
 -12  -2   1 1716.13 1964.57  21
 -12   2   1 241.185 1426.67  21
 -12   2   1 519.888 2350.81  47
 -12   2   1 2056.18 1411.07  46
 -12  -2   1 1933.01 1413.61  46
 -12  -2   1 3216.28 1724.75  45
 -12   2   1 2659.39 1250.07  45
 -12  -2   1 2435.83 948.029  39
 -12   2   1 3513.21 1616.03  17
 -12  -2   1 3399.45 1535.96  17
 -12   2   1 1665.49 963.576  34
 -12  -2   1 2420.59 1539.85  34
  12  -2   1 3996.04 2207.08  15
 -12  -2   1 3013.46 1382.72  10
 -12  -2   1 2350.31 1215.72  29
 -12   2   1 2192.48 727.508  10
 -12   4  -1 2406.40 2583.60  26
  12   4  -1 422.946 277.479  14
  12   4  -1 679.154 535.088  24
 -12   4  -1 5554.69 3897.08   9
 -12   4  -1-4400.48 704.036   4
  12   4  -1-44.7130 1301.20  19
  12   4  -1 57.1903 964.734   1
 -12   4  -1 931.785 1640.74  40
 -12   4  -1-423.193 1305.45  29
 -12   4  -1 421.156 537.217  28
 -12   4   0 167.809 1121.39  26
  12   4   0 941.873 737.573  24
  12   4   0-2641.66 2108.85   6
 -12   4   0 1089.83 246.782  13
  12   4   0 2863.68 1710.55  19
  12   4   0 2230.86 1824.89  30
 -12  -4   0 913.448 921.433  29
 -12   4   1 2059.15 1223.95  13
 -12  -4   1-679.885 1759.61  21
 -12  -4   1 1213.27 1153.18  13
 -12  -4   1 1164.28 1444.76  47
 -12   4   1 2.00798 1316.45  21
 -12   4   1-1868.27 2913.64  47
 -12   4   1 1296.74 971.204  46
 -12  -4   1 1399.55 1222.33  46
 -12  -4   1 1763.66 1178.96  45
 -12   4   1-158.348 540.252  45
 -12  -4   1 293.411 995.792  39
 -12  -4   1-57.7146 518.307  17
 -12   4   1 642.826 636.141  17
  12  -4   1-944.825 1438.84  36
 -12  -4   1-143.072 694.997  34
 -12  -4   1 1075.19 832.732  10
  12  -4   1 978.678 1851.20  15
 -12   4   1 1673.99 706.214  29
 -12  -4   1 574.558 674.111  29
 -12   4   1 1723.22 1001.48  10
 -12   6  -1 2226.77 2995.46  26
  12   6  -1 1789.42 1463.45  14
  12   6  -1 1541.76 891.137  24
 -12   6  -1 2954.75 827.983   9
 -12   6  -1 1486.89 2734.58   4
  12   6  -1 3668.66 1747.99  19
  12   6  -1 456.208 2160.52   1
 -12   6  -1 2763.65 1522.22  40
  12   6  -1 62.3803 659.760  37
 -12   6  -1-171.916 1058.06  28
 -12   6   0-262.803 1203.43  26
  12   6   0 1291.84 465.841  24
  12  -6   0 520.841 2651.04   6
 -12   6   0-683.138 967.871  13
  12   6   0-742.605 859.988  19
  12   6   0 25.0893 1328.70  30
 -12  -6   0 1701.72 1269.62  29
 -12   6   1 1116.94 834.133  13
 -12  -6   1 1414.24 1533.21  13
 -12  -6   1-857.716 1189.16  21
 -12   6   1 863.359 1858.75  21
 -12   6   1 2991.17 2680.72  47
 -12   6   1-599.329 917.411  46
 -12  -6   1 1223.25 1023.48  45
 -12   6   1 458.358 300.883  45
 -12  -6   1 2088.49 1257.79  39
 -12  -6   1 1106.32 967.886  17
 -12   6   1 1517.95 705.141  17
  12  -6   1 1906.27 2031.29  36
 -12  -6   1 1692.13 656.446  34
 -12  -6   1 2027.54 820.897  10
  12  -6   1 328.136 1113.25  15
 -12  -6   1 1235.95 619.299  29
 -12   8  -1 371.606 2938.67  26
  12   8  -1-1034.72 1242.27  14
  12   8  -1 1512.25 1503.13  24
 -12   8  -1-416.587 944.917   9
  12   8  -1-119.179 482.232  19
 -12   8  -1-1830.27 636.330   4
 -12   8  -1 1497.65 2232.03   8
  12   8  -1-1316.15 1443.93   1
  12  -8  -1-1449.10 303.131  37
  12   8  -1 783.452 903.663  37
  12   8  -1-1182.90 368.114  16
  12  -8  -1-182.848 679.851  16
 -12   8  -1 676.473 695.713  28
  12   8   0 455.354 500.302  24
 -12   8   0 940.551 1337.64  13
  12   8   0-190.186 1243.95  19
  12   8   0 888.725 920.634  30
 -12   8   0 1673.94 1105.93  29
 -12  -8   0 3014.17 1703.46  29
 -12   8   1-1487.53 1698.33  13
 -12  -8   1 234.841 247.614  13
 -12   8   1-1678.49 2522.00  21
 -12   8   1 145.206 1864.80  47
 -12   8   1-74.5566 319.751  46
 -12  -8   1-80.2108 602.998  46
 -12  -8   1 1169.86 671.420  45
 -12  -8   1-776.880 670.660  39
 -12  -8   1-1693.50 1651.16  17
 -12   8   1 273.339 846.463  17
  12  -8   1-1174.97 2694.40  36
 -12  -8   1 1618.63 956.884  34
  12  -8   1 2141.69 1981.04  15
 -12  -8   1-1537.61 1405.74  10
 -12  -8   1-2994.56 1424.35  29
 -12  10  -1-4741.85 2825.64  26
  12  10  -1-579.913 1404.75  14
  12  10  -1-765.069 946.892  24
 -12  10  -1 1176.24 2431.37   9
  12  10  -1-966.284 1634.16  19
 -12  10  -1-1419.22 849.691   8
 -12  10  -1-912.415 4149.91  40
 -12  10  -1 1215.42 1822.81   4
  12 -10  -1-719.159 612.844  37
  12  10  -1 374.510 383.552  37
  12  10  -1-55.2906 1114.17  16
  12  10  -1 1958.84 2302.20   1
  12  10   0-9.06645 484.866  24
  12  10   0-697.406 555.640  19
 -12 -10   0 1180.66 219.128  29
 -12  10   1-239.434 424.400  13
 -12  10   1 144.606 1070.65  21
 -12  10   1 3024.03 2079.93  47
 -12 -10   1 537.006 908.142  13
 -12  10   1 1354.48 1220.84  46
 -12 -10   1 799.671 803.181  46
 -12 -10   1-366.803 258.315  45
 -12 -10   1 774.788 1273.51  39
 -12 -10   1-464.158 386.165  17
  12 -10   1 2017.59 1499.90  36
  12 -10   1-175.919 1938.99  15
 -12 -10   1-1187.60 1208.76  10
 -12 -10   1-447.296 928.038  29
  12  12  -1-194.035 1057.06   1
 -12  12  -1 1222.62 591.097  26
  12  12  -1 2361.66 2411.88  14
  12  12  -1 3114.92 1818.87  24
 -12  12  -1 3260.20 3254.67   9
  12  12  -1 3091.46 1966.13  19
 -12  12  -1-399.912 1161.46  40
  12  12  -1 2338.52 1378.51  37
  12  12  -1 2646.04 2182.30  16
  12  12   0 1435.59 2012.79  19
 -12 -12   0-123.417 451.515  29
 -12  12   1-297.843 835.732  13
 -12  12   1-158.316 1930.45  47
 -12  12   1-1202.65 964.863  46
 -12 -12   1 1602.71 955.812  45
 -12 -12   1-668.446 860.685  39
 -12 -12   1 1479.39 1522.09  17
 -12 -12   1 312.922 1003.42  29
  12 -12   1 16.9318 1705.15  15
 -12 -12   1 881.976 964.581  10
  12  14  -1-1283.45 1301.10  14
 -12  14  -1 967.225 1969.97   9
  12  14  -1 3334.22 2318.21  19
  12  14  -1 3140.32 1231.29   1
  12  14  -1 1355.07 361.653  16
  12  14   0 2433.95 1417.06  19
 -12  14   1-1160.91 902.255  13
 -12  14   1 869.995 3759.95  47
 -12  14   1-916.577 1212.49  46
 -12 -14   1 858.551 1488.90  45
 -12 -14   1-1018.48 1206.78  39
 -12 -14   1-1165.41 1496.06  17
 -12 -14   1-1105.22 1048.59  29
  12 -14   1 361.282 2524.90  15
 -12 -14   1-166.833 1003.60  10
  12  16  -1-743.392 553.201  14
  12  16  -1 78.2882 124.388   1
 -12  16   1-173.595 1609.11  13
 -12  16   1-5783.23 3134.89  47
 -12 -16   1 167.781 556.742  45
 -12 -16   1-341.540 920.927  39
  12 -16   1 383.654 3159.69  15
 -12 -16   1-2321.92 1487.60  10
  12  18  -1 3158.74 1892.67  24
 -12 -18   1-541.836 656.740  10
  12 -18   1-550.725 3095.05  15
  12  20  -1 2456.80 3308.62  24
 -12 -20   0 371.581 1504.27  45
 -12 -20   1-1392.11 2115.73  29
  13   1  -1 158.870 1409.71  24
  13  -1  -1-28.5227 782.840  37
  13   1  -1-16.2486 1677.52  37
  13  -1   0-101.415 1556.35   6
 -13   1   0 1824.96 1109.49  13
 -13  -1   0 2714.27 1409.63  13
  13   1   0 4631.57 2255.78  19
 -13  -1   0 2728.38 1629.98  29
 -13   1   1-408.119 542.051  13
 -13  -1   1 1833.68 1205.72  13
 -13  -1   1 120.252 1269.82  21
 -13   1   1-147.855 2195.30  21
 -13  -1   1 2350.08 1930.00  47
 -13   1   1 1800.54 1420.10  47
 -13   1   1 999.939 369.535  46
 -13  -1   1 1397.62 1206.31  46
 -13  -1   1 856.993 646.388  45
 -13   1   1 2567.28 1283.59  45
 -13  -1   1 258.395 368.838  39
 -13  -1   1 3409.83 1914.92  17
 -13   1   1-3.44540 260.468  17
 -13   1   1-541.726 939.400  34
 -13  -1   1 826.642 1085.11  34
 -13  -1   1 1876.56 1515.03  10
 -13   1   1 168.047 574.543  10
  13   3  -1 2506.47 1464.50  24
  13   3  -1 1758.33 734.350   1
  13  -3  -1 5.58266 1122.16  37
  13   3  -1 744.762 2126.21  37
  13  -3  -1 247.605 431.390  16
 -13   3   0 2016.30 1348.27  13
  13   3   0 137.711 546.262  19
  13   3   0 1547.96 984.975  30
 -13  -3   0 2573.11 1832.56  29
 -13   3   1 2222.22 1717.89  13
 -13  -3   1 676.790 807.587  13
 -13  -3   1-1852.06 1700.22  21
 -13   3   1-547.385 1029.57  21
 -13   3   1-859.330 2236.25  47
 -13   3   1 2545.00 1300.02  46
 -13  -3   1 3755.94 1983.06  46
 -13  -3   1 214.720 522.801  45
 -13   3   1 3277.02 1625.59  45
 -13  -3   1 3269.59 1514.23  39
 -13  -3   1 2110.37 1315.96  17
 -13   3   1 1700.05 555.877  17
 -13  -3   1-58.3630 730.093  34
 -13   3   1 3400.92 1678.43  29
 -13  -3   1 1625.06 863.441  29
 -13  -3   1 1857.73 1029.17  10
 -13   3   1 489.984 460.730  10
  13   5  -1-44.0750 646.270  24
  13   5  -1 2833.46 1825.54   1
  13   5  -1 1098.08 594.796  19
  13  -5  -1-7.20278 1127.22  37
  13   5  -1 342.758 1788.45  37
  13   5  -1-266.569 625.079  16
  13  -5  -1 887.954 1353.64  16
 -13   5   0 1028.48 841.098  13
  13   5   0 1905.19 1411.48  19
 -13  -5   0 620.787 827.653  29
 -13   5   1 309.428 886.296  13
 -13  -5   1-840.600 572.852  13
 -13   5   1-537.922 2100.81  21
 -13   5   1 3714.38 2995.13  47
 -13   5   1 594.083 1193.54  46
 -13  -5   1 1584.65 126.416  46
 -13  -5   1 2353.30 1285.97  45
 -13   5   1 940.091 243.778  45
 -13  -5   1-445.208 740.974  39
 -13  -5   1 1088.63 1510.59  17
 -13   5   1 1746.63 1153.87  17
  13  -5   1-1494.46 1980.57  36
 -13  -5   1 70.1625 409.962  34
  13  -5   1-1505.43 1622.76  15
 -13  -5   1 2299.46 1772.20  29
 -13  -5   1 1129.12 314.059  10
  13   7  -1-1181.12 1778.51  24
  13   7  -1 375.031 593.925  14
  13   7  -1-2179.31 1505.56   1
  13   7  -1-405.763 566.251  19
  13  -7  -1 474.890 612.126  37
  13   7  -1 643.315 1905.08  37
  13   7  -1 921.743 1238.46  16
  13  -7  -1 221.095 217.515  16
 -13   7   0 743.877 978.601  13
  13   7   0-1021.68 1367.08  19
 -13   7   0 1186.18 699.210  29
 -13  -7   0 686.451 694.776  29
 -13   7   1-397.924 1089.61  13
 -13  -7   1 156.606 356.603  13
 -13   7   1 510.669 2075.44  21
 -13   7   1 2107.45 2815.62  47
 -13   7   1 364.765 823.927  46
 -13  -7   1 1193.32 1475.99  46
 -13  -7   1 1068.14 334.726  45
 -13  -7   1 54.3092 1237.08  39
 -13  -7   1-868.740 1032.02  17
 -13   7   1 926.592 1314.32  17
  13  -7   1 820.095 2637.29  36
 -13  -7   1 1374.55 1676.83  29
  13  -7   1-4756.95 2001.52  15
 -13  -7   1 50.4671 643.091  10
  13   9  -1 2484.92 1869.07  24
  13   9  -1 3148.12 2324.38  14
 -13   9  -1-1319.14 2042.61   9
  13   9  -1 3043.05 1872.07  19
  13   9  -1 2340.25 2393.26   1
  13  -9  -1 693.844 946.862  37
  13   9  -1 1031.44 1749.68  37
  13   9  -1 1879.16 887.180  16
 -13   9   0-914.390 935.688  13
 -13  -9   0 508.194 1041.80  29
 -13   9   1 389.218 1024.67  13
 -13   9   1-155.974 1475.63  21
 -13   9   1-49.6092 3186.63  47
 -13  -9   1-938.920 370.774  13
 -13   9   1 529.685 800.486  46
 -13  -9   1 285.445 1186.00  46
 -13  -9   1 1378.95 1398.29  45
 -13  -9   1 26.6398 825.593  39
 -13  -9   1 691.297 1535.43  17
 -13   9   1 16.1176 632.362  17
 -13  -9   1 433.844 1275.88  29
  13  -9   1 1108.74 2154.07  15
 -13  -9   1 376.363 703.312  10
  13  11  -1 3253.59 2165.02  24
  13  11  -1 1675.54 2390.57  19
  13  11  -1-58.0136 1740.01  16
  13  11  -1 969.640 2111.05   1
  13  11   0 1555.69 2026.97  19
 -13 -11   0 129.991 498.920  29
 -13  11   1 1635.98 1175.14  13
 -13  11   1 5333.87 2931.25  47
 -13  11   1 2032.63 1536.80  46
 -13 -11   1-249.437 1337.70  45
 -13 -11   1 681.642 738.019  39
 -13 -11   1-1143.41 1635.76  17
 -13 -11   1 2538.22 2507.05  29
  13 -11   1 1160.79 2466.55  15
 -13 -11   1 1217.45 934.838  10
  13  13  -1 2476.81 2043.88  19
  13  13  -1-931.010 1272.12   1
  13  13  -1-508.452 1251.75  16
 -13  13   1 1206.90 842.480  13
 -13  13   1-241.822 1198.30  47
 -13 -13   1 2036.17 1620.88  45
 -13 -13   1 2850.15 2008.67  39
 -13 -13   1 1746.35 1334.89  17
 -13 -13   1-587.947 1211.12  29
  13 -13   1 41.4675 2148.29  15
 -13 -13   1 373.396 343.059  10
  13  15  -1-859.685 1795.36   1
 -13  15   1-1766.06 1817.08  13
 -13 -15   1 601.066 281.952  45
  13 -15   1 220.090 2736.00  15
 -13 -15   1-1057.14 1802.40  10
  13  17  -1 603.774 1630.59  24
  13  19  -1 4073.12 3414.94  24
 -13 -19   0-441.020 1781.90  45
 -13 -19   1-65.7694 2472.96  29
  14   0  -1 338.795 1053.77  37
  14   0  -1 1143.27 271.058  16
 -14   0   1 2638.05 1771.73  13
 -14   0   1 1238.38 522.227  46
 -14   0   1 1599.42 800.950  45
 -14   0   1 3129.50 1653.56  17
 -14   0   1-37.3561 777.894  10
  14   2  -1 1000.82 349.340  24
  14  -2  -1 351.514 935.101  37
  14   2  -1 27.8657 218.160  37
  14   2  -1 90.5650 970.931  16
  14  -2  -1 1647.92 1737.92  16
  14   2   0 2027.43 474.933  19
 -14   2   1 3017.86 1951.54  13
 -14  -2   1 1817.52 969.980  13
 -14   2   1-617.088 360.086  21
 -14   2   1 1250.43 3826.55  47
 -14   2   1 175.716 650.922  46
 -14  -2   1 3976.81 2654.18  46
 -14  -2   1 3049.83 1480.86  45
 -14   2   1 1879.59 1019.11  45
 -14  -2   1 567.101 844.678  17
 -14   2   1 2734.86 2003.73  17
 -14  -2   1 1246.98 1046.13  34
 -14   2   1 1824.99 1381.41  29
 -14  -2   1 2931.30 1691.66  10
  14   4  -1 811.293 1321.37  24
  14  -4  -1-312.920 1209.25  37
  14   4  -1 98.6174 74.7951  37
  14   4  -1-278.103 2104.88  16
  14  -4  -1-653.934 910.175  16
  14   4   0 5270.07 2138.87  19
 -14   4   1 1084.08 1218.10  13
 -14  -4   1 1167.87 752.722  13
 -14   4   1-240.082 2082.92  21
 -14   4   1-2658.39 2544.20  47
 -14   4   1 2089.93 1170.96  46
 -14  -4   1-892.634 1219.56  46
 -14  -4   1-13.7691 355.557  45
 -14   4   1-635.895 952.314  45
 -14  -4   1-393.441 1048.60  17
 -14   4   1 1367.33 880.962  17
 -14   4   1 306.514 750.551  29
 -14  -4   1-989.126 1693.41  29
 -14  -4   1 1293.54 1713.42  10
  14   6  -1-2501.96 1826.34  24
  14   6  -1 92.1051 896.473   1
  14  -6  -1 1163.10 650.172  37
  14   6  -1-667.259 1197.70  37
  14   6  -1-868.902 900.169  16
  14  -6  -1 694.054 548.714  16
  14   6   0 2359.48 2098.39  19
 -14   6   0-89.5247 161.694  29
 -14  -6   1 506.109 707.065  22
 -14   6   1 345.769 1490.17  13
 -14   6   1-3380.45 2637.50  21
 -14   6   1 534.684 1929.50  47
 -14  -6   1-1539.78 1225.98  13
 -14   6   1 684.346 845.134  46
 -14  -6   1-26.9670 1261.02  46
 -14  -6   1 1601.61 1342.70  45
 -14  -6   1 869.829 448.064  17
 -14   6   1 517.890 328.803  17
 -14  -6   1 1057.03 1412.69  29
 -14  -6   1-276.532 1012.63  10
  14   8  -1 1065.74 1567.02  24
  14   8  -1 1473.12 966.257   1
  14   8  -1 942.705 61.2889  37
  14   8  -1-942.326 1617.09  16
  14   8   0 109.438 1492.30  19
 -14   8   1-59.9266 485.662  13
 -14   8   1-391.850 1257.75  47
 -14  -8   1 560.227 700.420  13
 -14   8   1-1347.80 1097.55  46
 -14  -8   1 175.249 1409.95  45
 -14  -8   1 954.067 1093.76  17
 -14   8   1-947.792 773.897  17
 -14  -8   1 1197.50 1381.64  29
 -14  -8   1-392.988 848.204  10
  14  10  -1-978.680 831.542  19
  14  10  -1 211.151 2020.15  16
  14  10  -1-27.6464 2077.41   1
 -14  10   1 658.987 290.668  13
 -14  10   1 1103.16 3507.78  47
 -14  10   1-187.084 1414.89  46
 -14 -10   1 4075.34 2108.04  45
 -14 -10   1-161.608 323.487  17
 -14 -10   1 571.979 820.217  29
 -14 -10   1 656.223 2008.08  10
  14  12  -1 439.292 1512.99  16
 -14  12   1-928.974 1389.09  13
 -14 -12   1 1093.78 1780.13  45
 -14 -12   1-51.6820 540.662  17
 -14 -12   1 1281.77 1628.82  10
  14  14  -1 231.644 1044.32  24
 -14  14   1 1634.07 1285.45  13
  14  16  -1-1423.98 2024.61  24
 -14 -18   0-1232.20 1517.99  45
 -14 -18   1-225.247 2147.10  29
 -14 -20   1 4729.01 3136.01  29
  15   1  -1-156.863 1927.29  37
  15  -1  -1 63.1365 867.047  37
  15   1  -1-2545.14 2167.14  16
  15  -1  -1 127.028 394.919  16
 -15   1   0-619.070 748.744  45
 -15   1   1 229.765 697.313  13
 -15  -1   1 549.806 962.823  13
 -15   1   1 665.754 1292.69  46
 -15  -1   1-1294.60 949.446  46
 -15  -1   1-1920.90 1160.92  45
 -15   1   1 1242.37 1139.64  45
 -15  -1   1-1929.00 1146.03  17
 -15   1   1 1417.82 978.352  17
 -15   1   1 624.924 1225.57  29
  15   3  -1-513.660 1560.82  37
  15  -3  -1-27.0873 1630.69  37
  15  -3  -1 1892.91 1310.09  16
 -15   3   1-1498.56 1398.61  13
 -15  -3   1 674.248 1310.16  13
 -15   3   1 204.069 1695.08  46
 -15  -3   1-1299.86 1706.35  46
 -15  -3   1 231.358 719.633  45
 -15  -3   1-221.494 1031.81  17
 -15   3   1 271.276 1001.20  17
 -15   3   1 66.4878 933.701  29
  15   5  -1 75.9614 737.643  16
  15  -5  -1 256.430 251.101  16
 -15   5   0 317.006 892.840  29
 -15  -5   1-1061.23 685.155  10
 -15   5   1-59.8836 1781.45  13
 -15  -5   1-1246.26 923.671  13
 -15   5   1 1071.87 686.276  46
 -15  -5   1-2138.62 1582.59  45
 -15  -5   1-1835.27 1522.51  17
 -15   5   1 165.046 443.472  17
  15   7  -1-92.6248 1904.99  16
 -15  -7   1-292.950 1352.82  10
 -15   7   1-164.523 1491.85  13
 -15  -7   1 517.706 1128.00  13
 -15   7   1 750.613 885.938  46
 -15  -7   1-1842.48 1870.72  45
 -15  -7   1 1107.86 1074.24  17
  15   9  -1-96.2366 2125.33  16
 -15  -9   1 70.4484 1130.12  10
 -15   9   1 892.963 1690.66  13
 -15  -9   1 3494.13 2636.11  45
 -15  -9   1 1242.41 574.129  17
  15  11  -1 1713.67 1614.40  16
 -15  11   1 587.659 175.201  13
  15  13  -1 1133.91 1075.42  24
 -15  13   1 659.828 156.986  13
  15  15  -1-2256.26 2470.81  24
 -15 -17   1-1314.86 1880.00  29
  16   0  -1-838.961 1773.46  16
 -16   0   1 1930.81 1063.54  13
 -16   0   1 2864.20 2072.58  17
 -16   0   1 2597.65 1561.42  29
  16   2  -1-1555.06 167.676  16
  16  -2  -1-1501.56 228.350  16
 -16  -2   0-405.516 323.652  45
 -16   2   1-1401.75 1671.05  13
 -16  -2   1-31.7844 1375.41  13
 -16  -2   1-2226.54 1552.67  17
 -16   2   1-1760.64 1986.09  29
  16   4  -1-1643.34 2404.53  16
 -16   4   0 401.468 937.316  29
 -16   4   1 440.545 1298.63  13
 -16  -4   1 1110.17 1332.72  13
 -16  -4   1 1053.31 1104.82  17
  16   6  -1-2503.91 1963.03  24
  16   6  -1-1211.32 1619.86  16
 -16   6   1 678.051 1232.85  13
 -16  -6   1 215.210 858.282  13
  16   8  -1-100.005 2108.98  24
 -16   8   1 376.940 913.770  13
  16  10  -1 4334.87 2836.11  24
 -16  10   1 290.615 561.368  13
  16  12  -1 842.570 1125.45  24
 -16 -12   1-335.260 731.419  22
 -16  12   1-64.4187 1385.82  13
 -16 -14   0 210.846 1088.04  45
 -16 -14   1 1504.42 894.134  22
 -16 -16   1-7202.97 3570.55  22
 -16 -16   1-20418.5 5218.36  29
 -17   1   0 3.72211 993.150  29
 -17   1   1-124.706 754.795  13
 -17  -1   1-740.961 854.811  13
 -17   1   1-364.390 471.489  29
 -17  -1   1-20.2181 1652.21  29
 -17   3   0 728.018 1405.08  29
 -17   3   1 1369.58 1138.31  13
 -17  -3   1 1862.61 2053.28  13
 -17  -3   1 986.977 195.763  29
 -17   5   1-2792.33 2372.16  13
 -17  -7   0-1104.97 1172.82  45
 -17   7   1-1566.17 1603.78  13
 -17   9   1-432.042 1638.73  13
 -17 -13   1 2083.80 2913.98  29
 -18   0   0-1245.86 3014.17  29
 -18  -2   0 255.951 1855.81  29
 -18   2   1-247.791 1418.44  13
 -18  -2   1-2489.47 1628.84  29
 -18  -4   0 16.8973 1663.34  29
 -18   4   1-2385.99 1719.94  13
 -18  -4   1 439.956 1620.59  29
 -18  -6   0 1199.43 2228.76  29
 -18   6   1 1927.56 2148.08  13
 -18  -6   1 6426.71 5118.53  29
 -18  -8   1-24.0479 111.614  29
   0   0   0    0.00    0.00   0

TITL ET1_Ac in Cmc2(1)
REM Cmc2(1) (#36 in standard setting)
CELL 0.71073  15.311347  23.948273   7.265414  90.0000  90.0000  90.0000
ZERR    4.00   0.004048   0.006165   0.023404   0.0000   0.0000   0.0000
LATT -7
SYMM -x,-y, z+1/2
SYMM  x,-y, z+1/2
SYMM -x, y, z
SFAC C H N O
UNIT 116.00 84.00 4.00 4.00
SIZE 0.10 0.14 0.22
TREF
HKLF 4
END
;
_shelx_hkl_checksum              93153
_olex2_submission_special_instructions 'No special instructions were received'
_chemical_properties_physical    Moisture-sensitive
_exptl_crystal_preparation       solvatochromic

############################################################################

data_et1_meoh_0_57gpa
_database_code_depnum_ccdc_archive 'CCDC 2333955'
loop_
_audit_author_name
_audit_author_address
'Szymon Sobczak'
;Department of Materials Chemistry, Adam Mickiewicz University
Poland
;
_audit_update_record             
;
2024-02-20 deposited with the CCDC. 2024-02-20 downloaded from the CCDC.
;
_audit_creation_date             2024-02-15
_audit_creation_method           
;
Olex2 1.5
(compiled 2023.08.24 svn.re1ec1418 for OlexSys, GUI svn.r6817)
;
_shelx_SHELXL_version_number     2018/3

_audit_contact_author_address    
; Faculty of Chemistry 
  Adam Mickiewicz University  
  Uniwersytetu Pozna\'nskiego 8
  61-614 Pozna\'n
  Poland 
;
_audit_contact_author_email      
;
szymon.sobczak@amu.edu.pl
;
_audit_contact_author_name       'Sobczak Szymon'
_audit_contact_author_phone      ?

# TITLE AND AUTHOR LIST  

_publ_contact_author_id_orcid    
;
'0000-0001-8234-2503'
'0000-0002-1439-7278'
;
_publ_section_references         
;
Dolomanov, O.V., Bourhis, L.J., Gildea, R.J, Howard, J.A.K. & Puschmann, H.
 (2009), J. Appl. Cryst. 42, 339-341.

Sheldrick, G.M. (2015). Acta Cryst. C71, 3-8.
;

# start Validation Reply Form

_vrf_PLAT029_et1_meoh_0_57gpa    
;
PROBLEM: _diffrn_measured_fraction_theta_full value Low .      0.399 Why?   

RESPONSE: The generated Alerts A, B and C are the typical high-pressure 
crystallography warnings. A single crystal of ET(1) solvate was obtained using 
in-situ high-pressure crystallization technique in a diamond-anvil 
cell (DAC). The DAC imposes severe restrictions on which reflections 
can be collected,resulting in incomplete data set and, as a result, 
in missing reflections, poor data/parameter ratio and low-bond precision.
;

_vrf_PLAT088_et1_meoh_0_57gpa    
;
PROBLEM: Poor Data / Parameter Ratio ....................       4.59 Note     

RESPONSE:The data/parameter ratio is affected by the access limits of the DAC, 
particularly disadvantageous for low-symmetry crystals.
;

_vrf_PLAT340_et1_meoh_0_57gpa    
;
PROBLEM: Low Bond Precision on  C-C Bonds ...............    0.01877 Ang.     

RESPONSE: See the respond for PLAT029
;
_vrf_PLAT414_et1_meoh_0_57gpa    
;
PROBLEM: Short Intra D-H..H-X       H4M      ..H4MA     .       1.87 Ang.  
                                                      x,y,z  =      1_555 Check 

RESPONSE: See the respond for PLAT029
;

_chemical_name_common            
;
ET(1)*4CH3OH
;
_chemical_name_systematic        
;
4-(2,4,6-triphenylpyridinium-1-yl)-phenolate tetramethanol solvate
;
_chemical_formula_moiety         'C29 H21 N O, 4(C H4 O)'
_chemical_formula_sum            'C33 H37 N O5'
_chemical_formula_weight         527.63
_chemical_melting_point          ?
loop_
_atom_type_symbol
_atom_type_description
_atom_type_scat_dispersion_real
_atom_type_scat_dispersion_imag
_atom_type_scat_source
C C 0.0033 0.0016 'International Tables Vol C Tables 4.2.6.8 and 6.1.1.4'
H H 0.0000 0.0000 'International Tables Vol C Tables 4.2.6.8 and 6.1.1.4'
N N 0.0061 0.0033 'International Tables Vol C Tables 4.2.6.8 and 6.1.1.4'
O O 0.0106 0.0060 'International Tables Vol C Tables 4.2.6.8 and 6.1.1.4'

_shelx_space_group_comment       
;
The symmetry employed for this shelxl refinement is uniquely defined
by the following loop, which should always be used as a source of
symmetry information in preference to the above space-group names.
They are only intended as comments.
;
_space_group_crystal_system      monoclinic
_space_group_IT_number           14
_space_group_name_H-M_alt        'P 1 21/n 1'
_space_group_name_Hall           '-P 2yn'
loop_
_space_group_symop_operation_xyz
'x, y, z'
'-x+1/2, y+1/2, -z+1/2'
'-x, -y, -z'
'x-1/2, -y-1/2, z-1/2'

_cell_length_a                   10.4704(11)
_cell_length_b                   19.80(3)
_cell_length_c                   13.3135(15)
_cell_angle_alpha                90
_cell_angle_beta                 95.819(9)
_cell_angle_gamma                90
_cell_volume                     2746(4)
_cell_formula_units_Z            4
_cell_measurement_reflns_used    3200
_cell_measurement_temperature    293(2)
_cell_measurement_theta_max      25.0630
_cell_measurement_theta_min      2.2000
_shelx_estimated_absorpt_T_max   0.991
_shelx_estimated_absorpt_T_min   0.968
_exptl_absorpt_coefficient_mu    0.085
_exptl_absorpt_correction_T_max  0.999
_exptl_absorpt_correction_T_min  0.999
_exptl_absorpt_correction_type   analytical
_exptl_absorpt_process_details   
;
CrysAlisPro 1.171.42.49 (Rigaku Oxford Diffraction, 2022)
Analytical numeric absorption correction using a multifaceted crystal
model based on expressions derived by R.C. Clark & J.S. Reid.
(Clark, R. C. & Reid, J. S. (1995). Acta Cryst. A51, 887-897)
Empirical absorption correction using spherical harmonics,
implemented in SCALE3 ABSPACK scaling algorithm.
;
_exptl_absorpt_special_details   
;
Data were collected at room temperature (295(2) K) and pressure of 0.57(2) GPa
(570000 kPa).
;
_exptl_crystal_colour            'clear orangish yellow'
_exptl_crystal_colour_lustre     clear
_exptl_crystal_colour_modifier   orangish
_exptl_crystal_colour_primary    yellow
_exptl_crystal_density_diffrn    1.276
_exptl_crystal_density_meas      ?
_exptl_crystal_density_method    ?
_exptl_crystal_description       block
_exptl_crystal_F_000             1128
loop_
_exptl_crystal_face_index_h
_exptl_crystal_face_index_k
_exptl_crystal_face_index_l
_exptl_crystal_face_perp_dist
-12 0 12 0.0776
1 -2 18 0.1626
-12 0 12 0.0896
-12 2 -10 0.1636
12 0 -12 0.0332
-8 0 17 0.1046
0 28 1 0.0537
8 1 -16 0.0950
0 -25 -2 0.0422

_exptl_crystal_preparation       'crystallized in DAC,solvatochromic'
_exptl_crystal_size_max          0.39
_exptl_crystal_size_mid          0.116
_exptl_crystal_size_min          0.104
_exptl_oxdiff_absorpt_process_details 
;
Gaussian integration over a grid
of 16 x 16 x 16 points =  4096 total grid points
  Based upon method of Burnham (1966)

 Data corrected for diamond-anvil cell absorption
 Note that exptl_absorpt_correction_tmin and _tmax
 the total correction factors applied to the intensities
 The individual factors are: 
         range of dac transmission factors (min-max)      0.396     0.455
         range of gasket transmission (min-max)           0.917     1.000
         range of P media transmission (min-max)          1.000     1.000

 thickness of diamond anvil 1: 19.500 mm, mu =  0.0202 mm-1
       thickness of platten 1:  0.000 mm, mu =  0.0000 mm-1

 thickness of diamond anvil 2: 19.500 mm, mu =  0.0202 mm-1
       thickness of platten 2:  0.000 mm, mu =  0.0000 mm-1

    Gasket shadowing corrections were made based upon
    Gasket thickness = 300.0 microns, radius = 300.0 microns
    Gasket absorption coeff =        21.00 mm-1
    REFLECTION WAS CONSIDERED TOTALLY OBSCURED IF 
 FRACTION CRYSTAL ILLUMINATED WAS LESS THAN 0.00

    Non-absorbing pressure medium
;
_exptl_transmission_factor_max   ?
_exptl_transmission_factor_min   ?
_diffrn_reflns_av_R_equivalents  0.1418
_diffrn_reflns_av_unetI/netI     0.0879
_diffrn_reflns_Laue_measured_fraction_full 0.399
_diffrn_reflns_Laue_measured_fraction_max 0.226
_diffrn_reflns_limit_h_max       14
_diffrn_reflns_limit_h_min       -14
_diffrn_reflns_limit_k_max       5
_diffrn_reflns_limit_k_min       -5
_diffrn_reflns_limit_l_max       17
_diffrn_reflns_limit_l_min       -18
_diffrn_reflns_number            22964
_diffrn_reflns_point_group_measured_fraction_full 0.399
_diffrn_reflns_point_group_measured_fraction_max 0.226
_diffrn_reflns_theta_full        25.242
_diffrn_reflns_theta_max         26.396
_diffrn_reflns_theta_min         4.601
_diffrn_ambient_pressure         570000
_diffrn_ambient_temperature      293(2)
_diffrn_detector_area_resol_mean 8.0169
_diffrn_detector_type            EosS2
_diffrn_measured_fraction_theta_full 0.399
_diffrn_measured_fraction_theta_max 0.226
_diffrn_measurement_details      
;
List of Runs (angles in degrees, time in seconds):

  # Type    Start    End  Width  t~exp~   \w     \q     \k     \f   Frames
#--------------------------------------------------------------------------
  1  \w    -19.00   3.50   0.75   35.00    --  -28.48 -57.00  30.00   30
  2  \w    -27.00  36.00   0.75   35.00    --  -28.48 -13.00   3.00   84
  3  \w    -57.00 -21.00   0.75   35.00    --  -28.48  77.00 -30.00   48
  4  \w    -44.00 -11.00   0.75   35.00    --  -28.48  19.00   0.00   44
  5  \w    -19.00   3.50   0.75   35.00    --  -28.48 -57.00-150.00   30
  6  \w    -55.00   8.00   0.75   35.00    --  -28.48  67.00 157.00   84
  7  \w    -19.00  17.00   0.75   35.00    --  -28.48 -39.00  12.00   48
  8  \w    -19.00  17.00   0.75   35.00    --  -28.48 -39.00-167.00   48
  9  \w    -44.00  19.00   0.75   35.00    --  -28.48  19.00-180.00   84
 10  \w    -89.00 -26.00   0.75   35.00    --  -28.48 135.00 -57.00   84
 11  \w     -8.00  19.00   0.75   35.00    --  -28.48 -38.00-180.00   36
 12  \w    -10.00   9.50   0.75   35.00    --   29.42  77.00 -60.00   26
 13  \w     -3.00  18.00   0.75   35.00    --   29.42  57.00 150.00   28
 14  \w     -3.00  18.00   0.75   35.00    --   29.42  57.00 -30.00   28
 15  \w    -44.00  19.00   0.75   35.00    --  -28.48  39.00 167.00   84
 16  \w    -19.00  44.00   0.75   35.00    --  -28.48 -19.00-180.00   84
 17  \w    -24.00  39.00   0.75   35.00    --  -28.48 -26.00   8.00   84
 18  \w    -89.00 -26.00   0.75   35.00    --  -28.48 135.00 123.00   84
 19  \w     20.00  56.00   0.75   35.00    --   29.42 -77.00-150.00   48
 20  \w     -3.00  30.00   0.75   35.00    --   29.42  57.00 -60.00   44
 21  \w      0.75  60.00   0.75   35.00    --   29.42 -81.00-151.00   79
 22  \w    -38.00 -11.00   0.75   35.00    --   29.42  19.00   0.00   36
 23  \w     -9.25  44.00   0.75   35.00    --   29.42 -39.00  12.00   71
 24  \w    -18.00   7.50   0.75   35.00    --   29.42  38.00   0.00   34
 25  \w    -26.00   0.25   0.75   35.00    --   29.42   0.00   0.00   35
 26  \w    -17.00  19.00   0.75   35.00    --   29.42  39.00 167.00   48
 27  \w    -17.00  19.00   0.75   35.00    --   29.42  39.00 -12.00   48
 28  \w     30.50  87.50   0.75   35.00    --   29.42-135.00  57.00   76
;
_diffrn_measurement_device       'four-circle diffractometer'
_diffrn_measurement_device_type  'New Xcalibur, EosS2'
_diffrn_measurement_method       '\w scans'
_diffrn_radiation_type           MoK\a
_diffrn_radiation_wavelength     0.71073
_diffrn_source                   ?
_reflns_Friedel_coverage         0.000
_reflns_Friedel_fraction_full    .
_reflns_Friedel_fraction_max     .
_reflns_number_gt                801
_reflns_number_total             1643
_reflns_special_details          
;
 Reflections were merged by SHELXL according to the crystal
 class for the calculation of statistics and refinement.
 
 _reflns_Friedel_fraction is defined as the number of unique
 Friedel pairs measured divided by the number that would be
 possible theoretically, ignoring centric projections and
 systematic absences.
;
_reflns_threshold_expression     'I > 2\s(I)'
_computing_cell_refinement       'CrysAlisPro 1.171.42.49 (Rigaku OD, 2022)'
_computing_data_collection       'CrysAlisPro 1.171.42.49 (Rigaku OD, 2022)'
_computing_data_reduction        'CrysAlisPro 1.171.42.49 (Rigaku OD, 2022)'
_computing_molecular_graphics    'Olex2 1.5 (Dolomanov et al., 2009)'
_computing_publication_material  'Olex2 1.5 (Dolomanov et al., 2009)'
_computing_structure_refinement  'SHELXL 2018/3 (Sheldrick, 2015)'
_computing_structure_solution    'SHELXT  (Sheldrick, 2015)'
_refine_diff_density_max         0.162
_refine_diff_density_min         -0.175
_refine_diff_density_rms         0.039
_refine_ls_extinction_coef       .
_refine_ls_extinction_expression Fc^*^=kFc[1+0.001xFc^2^\l^3^/sin(2\q)]^-1/4^
_refine_ls_extinction_method     'SHELXL-2018/3 (Sheldrick 2018)'
_refine_ls_goodness_of_fit_ref   1.035
_refine_ls_hydrogen_treatment    constr
_refine_ls_matrix_type           full
_refine_ls_number_parameters     358
_refine_ls_number_reflns         1643
_refine_ls_number_restraints     618
_refine_ls_R_factor_all          0.1681
_refine_ls_R_factor_gt           0.0857
_refine_ls_restrained_S_all      1.467
_refine_ls_shift/su_max          0.000
_refine_ls_shift/su_mean         0.000
_refine_ls_structure_factor_coef Fsqd
_refine_ls_weighting_details     
'w=1/[\s^2^(Fo^2^)+(0.1734P)^2^+1.5201P] where P=(Fo^2^+2Fc^2^)/3'
_refine_ls_weighting_scheme      calc
_refine_ls_wR_factor_gt          0.2285
_refine_ls_wR_factor_ref         0.2956
_refine_special_details          ?
_olex2_refinement_description    
;
1. Others
 Fixed Uiso: H10'(0.08) H9'(0.068) H5'(0.065) H6'(0.067) H13'(0.076)
 H16(0.069) H16'(0.079) H15'(0.062) H2MA(0.211) H2MB(0.211) H2MC(0.211)
 H11'(0.08) H1M(0.2) H6(0.079) H5(0.059) H15(0.069) H4M(0.281) H3M(0.221)
 H13(0.091) H9(0.082) H7(0.073) H2(0.067) H2'(0.054) H11(0.128) H1MA(0.137)
 H1MB(0.137) H1MC(0.137) H12(0.121) H3MA(0.182) H3MB(0.182) H3MC(0.182)
 H2M(0.187) H4MA(0.179) H4MB(0.179) H4MC(0.179) H10(0.092) H12'(0.083)
 Fixed X: H10'(0.775817) H9'(0.842013) H5'(1.29675) H6'(1.500672)
 H13'(0.864053) H16(0.43263) H16'(0.63607) H15'(0.817636) H2MA(0.799685)
 H2MB(0.844372) H2MC(0.937281) H11'(0.745938) H1M(1.087951) H6(1.384803)
 H5(1.181075) H15(0.614993) H4M(1.049596) H3M(1.24222) H13(0.977611)
 H9(0.659031) H7(1.541652) H2(1.050244) H2'(1.07642) H11(0.666672)
 H1MA(0.994756) H1MB(0.938433) H1MC(0.88872) H12(0.87533) H3MA(1.149625)
 H3MB(1.047434) H3MC(1.186425) H2M(0.812095) H4MA(0.938911) H4MB(0.894372)
 H4MC(0.838565) H10(0.558718) H12'(0.790725)
 Fixed Y: H10'(0.460934) H9'(0.381787) H5'(0.236392) H6'(0.193766)
 H13'(0.244911) H16(0.283962) H16'(0.382821) H15'(0.324081) H2MA(0.043865)
 H2MB(0.022636) H2MC(0.063383) H11'(0.434944) H1M(-0.035586) H6(0.014648)
 H5(0.059656) H15(0.229351) H4M(0.440925) H3M(0.379692) H13(0.169366)
 H9(0.144866) H7(0.084121) H2(0.126501) H2'(0.240417) H11(0.083799) H1MA(-
 0.045028) H1MB(0.027691) H1MC(-0.03226) H12(0.12196) H3MA(0.291062)
 H3MB(0.321407) H3MC(0.305453) H2M(0.114136) H4MA(0.460859) H4MB(0.526195)
 H4MC(0.45564) H10(0.097604) H12'(0.325677)
 Fixed Z: H10'(0.485869) H9'(0.378796) H5'(0.478346) H6'(0.520601)
 H13'(0.601393) H16(0.309687) H16'(0.119353) H15'(0.178833) H2MA(0.381193)
 H2MB(0.492672) H2MC(0.430019) H11'(0.65242) H1M(0.25174) H6(0.399652)
 H5(0.356942) H15(0.375733) H4M(0.27835) H3M(0.191722) H13(0.084494)
 H9(0.222287) H7(0.477291) H2(0.255758) H2'(0.503079) H11(-0.062259)
 H1MA(0.10994) H1MB(0.120477) H1MC(0.18286) H12(-0.062712) H3MA(0.181992)
 H3MB(0.247571) H3MC(0.297078) H2M(0.537071) H4MA(0.162671) H4MB(0.215757)
 H4MC(0.242083) H10(0.076868) H12'(0.702688)
;
_atom_sites_solution_hydrogens   geom
_atom_sites_solution_primary     ?
_atom_sites_solution_secondary   ?
loop_
_atom_site_label
_atom_site_type_symbol
_atom_site_fract_x
_atom_site_fract_y
_atom_site_fract_z
_atom_site_U_iso_or_equiv
_atom_site_adp_type
_atom_site_occupancy
_atom_site_site_symmetry_order
_atom_site_calc_flag
_atom_site_refinement_flags_posn
_atom_site_refinement_flags_adp
_atom_site_refinement_flags_occupancy
_atom_site_disorder_assembly
_atom_site_disorder_group
O1 O 0.4112(5) 0.3744(10) 0.1763(4) 0.079(11) Uani 1 1 d . . . . .
C4 C 1.2172(8) 0.1520(10) 0.4160(7) 0.041(9) Uani 1 1 d D . . . .
N1 N 0.8507(5) 0.2380(9) 0.3197(4) 0.052(7) Uani 1 1 d D . . . .
C10' C 0.7921(8) 0.4173(12) 0.5098(7) 0.067(9) Uani 1 1 d D . . . .
H10' H 0.775817 0.460934 0.485869 0.080 Uiso 1 1 calc R U . . .
C9' C 0.8328(11) 0.3698(10) 0.4452(8) 0.056(8) Uani 1 1 d D . . . .
H9' H 0.842013 0.381787 0.378796 0.068 Uiso 1 1 calc R U . . .
C5' C 1.3144(7) 0.1917(11) 0.4630(5) 0.054(10) Uani 1 1 d D . . . .
H5' H 1.296750 0.236392 0.478346 0.065 Uiso 1 1 calc R U . . .
C6' C 1.4364(9) 0.1670(11) 0.4878(8) 0.056(11) Uani 1 1 d D . . . .
H6' H 1.500672 0.193766 0.520601 0.067 Uiso 1 1 calc R U . . .
C13' C 0.8454(8) 0.2881(12) 0.5765(6) 0.063(10) Uani 1 1 d D . . . .
H13' H 0.864053 0.244911 0.601393 0.076 Uiso 1 1 calc R U . . .
C16 C 0.5104(7) 0.2931(11) 0.2844(6) 0.057(12) Uani 1 1 d D . . . .
H16 H 0.432630 0.283962 0.309687 0.069 Uiso 1 1 calc R U . . .
C17 C 0.5147(7) 0.3407(11) 0.2082(6) 0.060(12) Uani 1 1 d D . . . .
C16' C 0.6313(6) 0.3512(12) 0.1705(6) 0.066(10) Uani 1 1 d D . . . .
H16' H 0.636070 0.382821 0.119353 0.079 Uiso 1 1 calc R U . . .
C15' C 0.7405(7) 0.3165(10) 0.2060(6) 0.051(4) Uani 1 1 d D U . . .
H15' H 0.817636 0.324081 0.178833 0.062 Uiso 1 1 calc R U . . .
C2M C 0.8494(18) 0.0571(15) 0.4426(12) 0.141(11) Uani 1 1 d D U . . .
H2MA H 0.799685 0.043865 0.381193 0.211 Uiso 1 1 calc R U . . .
H2MB H 0.844372 0.022636 0.492672 0.211 Uiso 1 1 calc R U . . .
H2MC H 0.937281 0.063383 0.430019 0.211 Uiso 1 1 calc R U . . .
C11' C 0.7744(13) 0.4030(12) 0.6085(9) 0.067(10) Uani 1 1 d D . . . .
H11' H 0.745938 0.434944 0.652420 0.080 Uiso 1 1 calc R U . . .
C14 C 0.7334(6) 0.2710(11) 0.2818(5) 0.051(7) Uani 1 1 d D . . . .
O1M O 1.0539(9) -0.0002(16) 0.2315(7) 0.13(3) Uani 1 1 d D U . . .
H1M H 1.087951 -0.035586 0.251740 0.200 Uiso 1 1 calc R U . . .
C3 C 1.0891(6) 0.1784(10) 0.3857(5) 0.042(9) Uani 1 1 d D . . . .
C6 C 1.3665(8) 0.0592(12) 0.4148(7) 0.066(10) Uani 1 1 d D . . . .
H6 H 1.384803 0.014648 0.399652 0.079 Uiso 1 1 calc R U . . .
C5 C 1.2450(9) 0.0862(10) 0.3907(7) 0.049(9) Uani 1 1 d D . . . .
H5 H 1.181075 0.059656 0.356942 0.059 Uiso 1 1 calc R U . . .
C1 C 0.9005(7) 0.1871(10) 0.2649(5) 0.047(7) Uani 1 1 d D . . . .
C15 C 0.6184(6) 0.2596(12) 0.3226(5) 0.057(12) Uani 1 1 d D . . . .
H15 H 0.614993 0.229351 0.375733 0.069 Uiso 1 1 calc R U . . .
O4M O 1.0025(10) 0.4717(17) 0.2932(7) 0.19(3) Uani 1 1 d D U . . .
H4M H 1.049596 0.440925 0.278350 0.281 Uiso 1 1 calc DR U . . .
O3M O 1.1729(10) 0.3815(14) 0.2153(10) 0.15(2) Uani 1 1 d D U . . .
H3M H 1.242220 0.379692 0.191722 0.221 Uiso 1 1 calc R U . . .
C13 C 0.8928(9) 0.1551(14) 0.0831(5) 0.075(5) Uani 1 1 d D U . . .
H13 H 0.977611 0.169366 0.084494 0.091 Uiso 1 1 calc R U . . .
C1' C 0.9153(6) 0.2547(11) 0.4121(5) 0.043(8) Uani 1 1 d D . . . .
C9 C 0.7032(8) 0.1405(13) 0.1654(7) 0.068(14) Uani 1 1 d D U . . .
H9 H 0.659031 0.144866 0.222287 0.082 Uiso 1 1 calc R U . . .
C7 C 1.4593(12) 0.1013(11) 0.4621(9) 0.061(11) Uani 1 1 d D . . . .
H7 H 1.541652 0.084121 0.477291 0.073 Uiso 1 1 calc R U . . .
C2 C 1.0173(6) 0.1593(13) 0.2959(5) 0.056(10) Uani 1 1 d D . . . .
H2 H 1.050244 0.126501 0.255758 0.067 Uiso 1 1 calc R U . . .
C8 C 0.8294(7) 0.1627(12) 0.1679(5) 0.059(5) Uani 1 1 d D U . . .
C2' C 1.0329(6) 0.2265(10) 0.4422(5) 0.045(9) Uani 1 1 d D . . . .
H2' H 1.076420 0.240417 0.503079 0.054 Uiso 1 1 calc R U . . .
C11 C 0.7077(11) 0.1042(17) -0.0048(8) 0.107(5) Uani 1 1 d D U . . .
H11 H 0.666672 0.083799 -0.062259 0.128 Uiso 1 1 calc R U . . .
C1M C 0.9624(14) -0.013(2) 0.1558(9) 0.09(3) Uani 1 1 d D U . . .
H1MA H 0.994756 -0.045028 0.109940 0.137 Uiso 1 1 calc R U . . .
H1MB H 0.938433 0.027691 0.120477 0.137 Uiso 1 1 calc R U . . .
H1MC H 0.888720 -0.032260 0.182860 0.137 Uiso 1 1 calc R U . . .
C12 C 0.8324(11) 0.1262(15) -0.0052(7) 0.101(5) Uani 1 1 d D U . . .
H12 H 0.875330 0.121960 -0.062712 0.121 Uiso 1 1 calc R U . . .
C3M C 1.1367(15) 0.3209(14) 0.2369(12) 0.12(2) Uani 1 1 d D U . . .
H3MA H 1.149625 0.291062 0.181992 0.182 Uiso 1 1 calc R U . . .
H3MB H 1.047434 0.321407 0.247571 0.182 Uiso 1 1 calc R U . . .
H3MC H 1.186425 0.305453 0.297078 0.182 Uiso 1 1 calc R U . . .
O2M O 0.8040(9) 0.1139(13) 0.4752(7) 0.125(11) Uani 1 1 d D U . . .
H2M H 0.812095 0.114136 0.537071 0.187 Uiso 1 1 calc R U . . .
C4M C 0.9135(15) 0.479(2) 0.2245(11) 0.12(3) Uani 1 1 d D U . . .
H4MA H 0.938911 0.460859 0.162671 0.179 Uiso 1 1 calc R U . . .
H4MB H 0.894372 0.526195 0.215757 0.179 Uiso 1 1 calc R U . . .
H4MC H 0.838565 0.455640 0.242083 0.179 Uiso 1 1 calc R U . . .
C10 C 0.6436(10) 0.1118(14) 0.0786(7) 0.077(16) Uani 1 1 d D U . . .
H10 H 0.558718 0.097604 0.076868 0.092 Uiso 1 1 calc R U . . .
C12' C 0.8022(13) 0.3376(11) 0.6366(9) 0.069(11) Uani 1 1 d D . . . .
H12' H 0.790725 0.325677 0.702688 0.083 Uiso 1 1 calc R U . . .
C8' C 0.8604(9) 0.3049(10) 0.4763(6) 0.045(8) Uani 1 1 d D . . . .

loop_
_atom_site_aniso_label
_atom_site_aniso_U_11
_atom_site_aniso_U_22
_atom_site_aniso_U_33
_atom_site_aniso_U_23
_atom_site_aniso_U_13
_atom_site_aniso_U_12
O1 0.052(3) 0.09(4) 0.090(4) -0.007(7) 0.003(2) 0.003(6)
C4 0.050(4) 0.02(3) 0.054(5) 0.000(9) 0.018(3) -0.002(7)
N1 0.051(3) 0.06(2) 0.051(3) -0.014(6) 0.012(2) -0.002(6)
C10' 0.080(5) 0.03(3) 0.085(5) -0.024(10) 0.006(5) 0.009(12)
C9' 0.081(7) 0.03(2) 0.057(5) -0.006(8) 0.004(5) 0.014(11)
C5' 0.057(4) 0.04(3) 0.068(5) -0.018(10) 0.011(3) -0.006(8)
C6' 0.053(5) 0.05(3) 0.065(6) -0.007(11) 0.007(4) -0.010(9)
C13' 0.087(5) 0.05(3) 0.057(4) -0.001(8) 0.022(4) 0.033(12)
C16 0.047(4) 0.05(4) 0.075(5) -0.008(10) 0.021(3) -0.011(8)
C17 0.052(4) 0.07(4) 0.059(4) -0.005(9) 0.007(3) -0.015(7)
C16' 0.052(4) 0.09(3) 0.060(4) 0.007(9) 0.015(3) 0.002(7)
C15' 0.050(3) 0.049(12) 0.056(4) -0.015(6) 0.015(3) -0.007(6)
C2M 0.147(12) 0.15(3) 0.129(11) 0.025(16) 0.039(9) -0.006(17)
C11' 0.069(6) 0.05(3) 0.085(6) -0.029(11) 0.013(5) 0.013(14)
C14 0.049(3) 0.06(2) 0.047(4) -0.015(8) 0.013(3) -0.004(7)
O1M 0.153(8) 0.06(8) 0.177(8) 0.047(17) -0.057(6) -0.062(15)
C3 0.051(3) 0.03(3) 0.050(4) 0.002(7) 0.012(3) 0.002(7)
C6 0.065(5) 0.04(3) 0.099(6) -0.003(12) 0.012(4) 0.012(10)
C5 0.063(5) 0.02(3) 0.062(6) -0.009(10) 0.013(4) 0.004(8)
C1 0.053(4) 0.04(2) 0.048(4) -0.002(7) 0.011(3) -0.004(7)
C15 0.050(4) 0.06(4) 0.063(4) -0.009(9) 0.012(3) -0.009(7)
O4M 0.168(9) 0.25(9) 0.145(8) 0.010(15) 0.028(5) 0.006(17)
O3M 0.078(6) 0.18(6) 0.190(10) 0.074(17) 0.058(5) 0.031(14)
C13 0.094(5) 0.075(13) 0.057(4) 0.003(6) 0.006(3) 0.010(8)
C1' 0.048(3) 0.03(2) 0.057(4) -0.011(7) 0.012(3) -0.008(7)
C9 0.066(4) 0.04(4) 0.092(6) -0.019(10) -0.003(4) -0.001(9)
C7 0.068(6) 0.05(3) 0.070(7) 0.008(12) 0.018(4) 0.004(10)
C2 0.045(4) 0.06(3) 0.066(4) -0.019(9) 0.009(3) 0.004(8)
C8 0.063(4) 0.056(13) 0.058(4) -0.008(6) 0.002(3) 0.003(7)
C2' 0.051(4) 0.03(3) 0.052(4) -0.014(8) 0.005(3) -0.005(8)
C11 0.124(6) 0.099(13) 0.090(5) -0.014(8) -0.024(5) 0.004(8)
C1M 0.133(10) 0.03(9) 0.107(8) 0.020(16) -0.005(6) 0.005(18)
C12 0.131(6) 0.097(13) 0.073(5) -0.015(8) 0.007(5) 0.004(8)
C3M 0.095(10) 0.18(6) 0.095(8) 0.010(18) 0.025(7) -0.01(2)
O2M 0.096(5) 0.17(3) 0.107(6) 0.020(11) -0.003(5) 0.009(12)
C4M 0.115(10) 0.10(10) 0.143(12) 0.08(2) 0.017(7) -0.018(19)
C10 0.088(6) 0.03(5) 0.104(6) -0.010(11) -0.023(4) -0.005(11)
C12' 0.087(8) 0.05(3) 0.071(7) -0.014(9) 0.036(6) 0.019(13)
C8' 0.047(4) 0.03(2) 0.060(5) -0.005(7) 0.009(4) 0.004(9)

_geom_special_details            
;
 All esds (except the esd in the dihedral angle between two l.s. planes)
 are estimated using the full covariance matrix.  The cell esds are taken
 into account individually in the estimation of esds in distances, angles
 and torsion angles; correlations between esds in cell parameters are only
 used when they are defined by crystal symmetry.  An approximate (isotropic)
 treatment of cell esds is used for estimating esds involving l.s. planes.
;
loop_
_geom_bond_atom_site_label_1
_geom_bond_atom_site_label_2
_geom_bond_distance
_geom_bond_site_symmetry_2
_geom_bond_publ_flag
O1 C17 1.306(17) . ?
C4 C5' 1.384(13) . ?
C4 C3 1.458(13) . ?
C4 C5 1.384(16) . ?
N1 C14 1.437(15) . ?
N1 C1 1.376(16) . ?
N1 C1' 1.383(10) . ?
C10' H10' 0.9300 . ?
C10' C9' 1.372(14) . ?
C10' C11' 1.376(12) . ?
C9' H9' 0.9300 . ?
C9' C8' 1.371(15) . ?
C5' H5' 0.9300 . ?
C5' C6' 1.376(12) . ?
C6' H6' 0.9300 . ?
C6' C7 1.374(16) . ?
C13' H13' 0.9300 . ?
C13' C12' 1.371(14) . ?
C13' C8' 1.399(11) . ?
C16 H16 0.9300 . ?
C16 C17 1.388(14) . ?
C16 C15 1.365(12) . ?
C17 C16' 1.381(10) . ?
C16' H16' 0.9300 . ?
C16' C15' 1.376(12) . ?
C15' H15' 0.9300 . ?
C15' C14 1.361(13) . ?
C2M H2MA 0.9600 . ?
C2M H2MB 0.9600 . ?
C2M H2MC 0.9600 . ?
C2M O2M 1.31(2) . ?
C11' H11' 0.9300 . ?
C11' C12' 1.372(16) . ?
C14 C15 1.389(9) . ?
O1M H1M 0.8200 . ?
O1M C1M 1.344(12) . ?
C3 C2 1.398(10) . ?
C3 C2' 1.382(14) . ?
C6 H6 0.9300 . ?
C6 C5 1.387(12) . ?
C6 C7 1.381(14) . ?
C5 H5 0.9300 . ?
C1 C2 1.366(13) . ?
C1 C8 1.504(12) . ?
C15 H15 0.9300 . ?
O4M H4M 0.8200 . ?
O4M C4M 1.246(12) . ?
O3M H3M 0.8200 . ?
O3M C3M 1.30(2) . ?
C13 H13 0.9300 . ?
C13 C8 1.375(10) . ?
C13 C12 1.400(13) . ?
C1' C2' 1.374(11) . ?
C1' C8' 1.466(17) . ?
C9 H9 0.9300 . ?
C9 C8 1.390(12) . ?
C9 C10 1.379(12) . ?
C7 H7 0.9300 . ?
C2 H2 0.9300 . ?
C2' H2' 0.9300 . ?
C11 H11 0.9300 . ?
C11 C12 1.377(13) . ?
C11 C10 1.363(12) . ?
C1M H1MA 0.9600 . ?
C1M H1MB 0.9600 . ?
C1M H1MC 0.9600 . ?
C12 H12 0.9300 . ?
C3M H3MA 0.9600 . ?
C3M H3MB 0.9600 . ?
C3M H3MC 0.9600 . ?
O2M H2M 0.8200 . ?
C4M H4MA 0.9600 . ?
C4M H4MB 0.9600 . ?
C4M H4MC 0.9600 . ?
C10 H10 0.9300 . ?
C12' H12' 0.9300 . ?

loop_
_geom_angle_atom_site_label_1
_geom_angle_atom_site_label_2
_geom_angle_atom_site_label_3
_geom_angle
_geom_angle_site_symmetry_1
_geom_angle_site_symmetry_3
_geom_angle_publ_flag
C5' C4 C3 122.4(14) . . ?
C5' C4 C5 118.8(12) . . ?
C5 C4 C3 118.7(12) . . ?
C1 N1 C14 120.2(8) . . ?
C1 N1 C1' 118.0(9) . . ?
C1' N1 C14 121.8(12) . . ?
C9' C10' H10' 118.7 . . ?
C9' C10' C11' 122.5(18) . . ?
C11' C10' H10' 118.7 . . ?
C10' C9' H9' 119.2 . . ?
C8' C9' C10' 121.5(14) . . ?
C8' C9' H9' 119.2 . . ?
C4 C5' H5' 119.1 . . ?
C6' C5' C4 121.9(16) . . ?
C6' C5' H5' 119.1 . . ?
C5' C6' H6' 121.3 . . ?
C7 C6' C5' 117.3(16) . . ?
C7 C6' H6' 121.3 . . ?
C12' C13' H13' 121.3 . . ?
C12' C13' C8' 117.5(16) . . ?
C8' C13' H13' 121.3 . . ?
C17 C16 H16 119.5 . . ?
C15 C16 H16 119.5 . . ?
C15 C16 C17 121.0(8) . . ?
O1 C17 C16 119.8(8) . . ?
O1 C17 C16' 122.7(14) . . ?
C16' C17 C16 117.6(11) . . ?
C17 C16' H16' 118.9 . . ?
C15' C16' C17 122.3(13) . . ?
C15' C16' H16' 118.9 . . ?
C16' C15' H15' 120.7 . . ?
C14 C15' C16' 118.6(8) . . ?
C14 C15' H15' 120.7 . . ?
H2MA C2M H2MB 109.5 . . ?
H2MA C2M H2MC 109.5 . . ?
H2MB C2M H2MC 109.5 . . ?
O2M C2M H2MA 109.5 . . ?
O2M C2M H2MB 109.5 . . ?
O2M C2M H2MC 109.5 . . ?
C10' C11' H11' 122.9 . . ?
C12' C11' C10' 114.2(19) . . ?
C12' C11' H11' 122.9 . . ?
C15' C14 N1 116.9(7) . . ?
C15' C14 C15 120.8(11) . . ?
C15 C14 N1 122.2(12) . . ?
C1M O1M H1M 109.5 . . ?
C2 C3 C4 122.7(11) . . ?
C2' C3 C4 121.8(8) . . ?
C2' C3 C2 115.5(9) . . ?
C5 C6 H6 121.3 . . ?
C7 C6 H6 121.3 . . ?
C7 C6 C5 117.4(16) . . ?
C4 C5 C6 121.1(14) . . ?
C4 C5 H5 119.5 . . ?
C6 C5 H5 119.5 . . ?
N1 C1 C8 120.6(10) . . ?
C2 C1 N1 120.7(9) . . ?
C2 C1 C8 118.7(12) . . ?
C16 C15 C14 119.6(12) . . ?
C16 C15 H15 120.2 . . ?
C14 C15 H15 120.2 . . ?
C4M O4M H4M 109.5 . . ?
C3M O3M H3M 109.5 . . ?
C8 C13 H13 119.4 . . ?
C8 C13 C12 121.3(11) . . ?
C12 C13 H13 119.4 . . ?
N1 C1' C8' 119.7(9) . . ?
C2' C1' N1 120.4(11) . . ?
C2' C1' C8' 119.9(8) . . ?
C8 C9 H9 120.1 . . ?
C10 C9 H9 120.1 . . ?
C10 C9 C8 119.9(9) . . ?
C6' C7 C6 123.5(16) . . ?
C6' C7 H7 118.2 . . ?
C6 C7 H7 118.2 . . ?
C3 C2 H2 118.8 . . ?
C1 C2 C3 122.5(13) . . ?
C1 C2 H2 118.8 . . ?
C13 C8 C1 120.1(8) . . ?
C13 C8 C9 118.9(10) . . ?
C9 C8 C1 120.6(7) . . ?
C3 C2' H2' 118.7 . . ?
C1' C2' C3 122.6(8) . . ?
C1' C2' H2' 118.7 . . ?
C12 C11 H11 119.6 . . ?
C10 C11 H11 119.6 . . ?
C10 C11 C12 120.9(14) . . ?
O1M C1M H1MA 109.5 . . ?
O1M C1M H1MB 109.5 . . ?
O1M C1M H1MC 109.5 . . ?
H1MA C1M H1MB 109.5 . . ?
H1MA C1M H1MC 109.5 . . ?
H1MB C1M H1MC 109.5 . . ?
C13 C12 H12 120.8 . . ?
C11 C12 C13 118.3(11) . . ?
C11 C12 H12 120.8 . . ?
O3M C3M H3MA 109.5 . . ?
O3M C3M H3MB 109.5 . . ?
O3M C3M H3MC 109.5 . . ?
H3MA C3M H3MB 109.5 . . ?
H3MA C3M H3MC 109.5 . . ?
H3MB C3M H3MC 109.5 . . ?
C2M O2M H2M 109.5 . . ?
O4M C4M H4MA 109.5 . . ?
O4M C4M H4MB 109.5 . . ?
O4M C4M H4MC 109.5 . . ?
H4MA C4M H4MB 109.5 . . ?
H4MA C4M H4MC 109.5 . . ?
H4MB C4M H4MC 109.5 . . ?
C9 C10 H10 119.7 . . ?
C11 C10 C9 120.7(12) . . ?
C11 C10 H10 119.7 . . ?
C13' C12' C11' 126.1(16) . . ?
C13' C12' H12' 116.9 . . ?
C11' C12' H12' 116.9 . . ?
C9' C8' C13' 118.1(15) . . ?
C9' C8' C1' 122.8(11) . . ?
C13' C8' C1' 118.9(15) . . ?

loop_
_geom_hbond_atom_site_label_D
_geom_hbond_atom_site_label_H
_geom_hbond_atom_site_label_A
_geom_hbond_distance_DH
_geom_hbond_distance_HA
_geom_hbond_distance_DA
_geom_hbond_angle_DHA
_geom_hbond_site_symmetry_A
_geom_hbond_publ_flag
O1M H1M O1 0.82 2.02 2.78(4) 152.9 2_645 yes

loop_
_geom_torsion_atom_site_label_1
_geom_torsion_atom_site_label_2
_geom_torsion_atom_site_label_3
_geom_torsion_atom_site_label_4
_geom_torsion
_geom_torsion_site_symmetry_1
_geom_torsion_site_symmetry_2
_geom_torsion_site_symmetry_3
_geom_torsion_site_symmetry_4
_geom_torsion_publ_flag
O1 C17 C16' C15' 178.6(15) . . . . ?
C4 C5' C6' C7 1.3(16) . . . . ?
C4 C3 C2 C1 -176.1(15) . . . . ?
C4 C3 C2' C1' 176.4(15) . . . . ?
N1 C14 C15 C16 179.1(14) . . . . ?
N1 C1 C2 C3 3(2) . . . . ?
N1 C1 C8 C13 132(2) . . . . ?
N1 C1 C8 C9 -55(2) . . . . ?
N1 C1' C2' C3 -3(2) . . . . ?
N1 C1' C8' C9' -58.4(18) . . . . ?
N1 C1' C8' C13' 127.2(13) . . . . ?
C10' C9' C8' C13' 0.2(18) . . . . ?
C10' C9' C8' C1' -174.2(8) . . . . ?
C10' C11' C12' C13' 1(2) . . . . ?
C9' C10' C11' C12' 1(2) . . . . ?
C5' C4 C3 C2 141.7(14) . . . . ?
C5' C4 C3 C2' -35.4(16) . . . . ?
C5' C4 C5 C6 2.2(15) . . . . ?
C5' C6' C7 C6 -1.1(19) . . . . ?
C16 C17 C16' C15' 0(2) . . . . ?
C17 C16 C15 C14 -3(2) . . . . ?
C17 C16' C15' C14 -1(2) . . . . ?
C16' C15' C14 N1 -177.4(14) . . . . ?
C16' C15' C14 C15 0.0(19) . . . . ?
C15' C14 C15 C16 2(2) . . . . ?
C11' C10' C9' C8' -1.0(19) . . . . ?
C14 N1 C1 C2 174.4(14) . . . . ?
C14 N1 C1 C8 -3.5(18) . . . . ?
C14 N1 C1' C2' -174.2(14) . . . . ?
C14 N1 C1' C8' 3(2) . . . . ?
C3 C4 C5' C6' -177.4(9) . . . . ?
C3 C4 C5 C6 177.9(8) . . . . ?
C5 C4 C5' C6' -1.9(14) . . . . ?
C5 C4 C3 C2 -33.8(18) . . . . ?
C5 C4 C3 C2' 149.2(12) . . . . ?
C5 C6 C7 C6' 1.4(18) . . . . ?
C1 N1 C14 C15' -76.0(17) . . . . ?
C1 N1 C14 C15 106.7(16) . . . . ?
C1 N1 C1' C2' 7.3(18) . . . . ?
C1 N1 C1' C8' -175.3(13) . . . . ?
C15 C16 C17 O1 -176.8(15) . . . . ?
C15 C16 C17 C16' 2(2) . . . . ?
C1' N1 C14 C15' 105.6(13) . . . . ?
C1' N1 C14 C15 -72(2) . . . . ?
C1' N1 C1 C2 -7.1(18) . . . . ?
C1' N1 C1 C8 175.0(14) . . . . ?
C7 C6 C5 C4 -2.0(15) . . . . ?
C2 C3 C2' C1' -0.9(18) . . . . ?
C2 C1 C8 C13 -46(3) . . . . ?
C2 C1 C8 C9 127(2) . . . . ?
C8 C1 C2 C3 -179.1(15) . . . . ?
C8 C13 C12 C11 -1(3) . . . . ?
C8 C9 C10 C11 1(3) . . . . ?
C2' C3 C2 C1 1(2) . . . . ?
C2' C1' C8' C9' 119.0(15) . . . . ?
C2' C1' C8' C13' -55.4(16) . . . . ?
C12 C13 C8 C1 173.6(19) . . . . ?
C12 C13 C8 C9 1(3) . . . . ?
C12 C11 C10 C9 -2(4) . . . . ?
C10 C9 C8 C1 -173.4(18) . . . . ?
C10 C9 C8 C13 -1(3) . . . . ?
C10 C11 C12 C13 2(4) . . . . ?
C12' C13' C8' C9' 0.9(16) . . . . ?
C12' C13' C8' C1' 175.5(10) . . . . ?
C8' C13' C12' C11' -1(2) . . . . ?
C8' C1' C2' C3 179.2(13) . . . . ?

_shelx_res_file                  
;
TITL et1_meoh_0_57_a.res in P2(1)/n
    et1_meoh_0_57gpa.res
    created by SHELXL-2018/3 at 16:26:51 on 13-Feb-2024
REM Old TITL ET1_MeOh_0_57 in P21/n #14
REM SHELXT solution in P2(1)/n: R1 0.309, Rweak 0.401, Alpha 0.161
REM <I/s> 0.675 for 169 systematic absences, Orientation as input
REM Formula found by SHELXT: C3 N12 O4
CELL 0.71073 10.4704 19.8012 13.3135 90 95.819 90
ZERR 4 0.0011 0.0305 0.0015 0 0.009 0
LATT 1
SYMM 0.5-X,0.5+Y,0.5-Z
SFAC C H N O
UNIT 132 148 4 20
EQIV $1 1.5-X,-0.5+Y,0.5-Z
SADI O4M C4M C2M O2M O1M C1M C3M O3M
DELU O1M C1M
SIMU O1M C1M
ISOR C11 C10 C9 C13 C12 C8
ISOR 0.01 0.02 C11 C12 C13 C8
DELU C2M O2M
DELU O4M C4M
DELU C3M O3M
SIMU O3M C3M
SIMU O4M C4M
SIMU O2M C2M
DFIX 1.9 H4M O4M
SADI C9 C10 C11 C10 C12 C11 C13 C12 C8 C13 C9 C8 C13' C8' C9' C8' C9' C10' =
 C10' C11' C11' C12' C12' C13' C15 C16 C16 C17 C17 C16' C16' C15' C15' C14 =
 C15 C14 C5 C4 C6 C5 C7 C6 C6' C7 C5' C6' C5' C4
SADI C8 C1 C8' C1' C4 C3
SADI C2' C3 C3 C2 C2 C1 C1' C2'
SADI N1 C1' N1 C1
RIGU N1 O1 C17 C16 C16' C15 C15' C14 C1 C1' C2 C8 C2' C8' C3 C13 C9 C9' =
 C13' C4 C12 C10 C10' C12' C5' C5 C11 C11' C6' C6 C7
ISOR 0.01 0.02 C2M
ISOR 0.01 0.02 C15'

L.S. 75
PLAN  2
SIZE 0.104 0.116 0.39
CONF
HTAB O1M O1_$1
list 4
MORE -1
BOND $H
fmap 2
acta 30
OMIT -11 1 1
OMIT -3 0 13
OMIT 0 1 1
OMIT 0 2 3
OMIT 1 1 1
OMIT 1 3 10
OMIT 4 5 7
OMIT 5 3 11
OMIT 9 5 5
OMIT 10 4 9
OMIT 11 2 2
REM <olex2.extras>
REM <HklSrc "%.\\et1_meoh_0_57GPa.hkl">
REM </olex2.extras>

WGHT    0.173400    1.520100
EXTI    0.050837
FVAR       3.95928
O1    4    0.411219    0.374385    0.176290    11.00000    0.05164    0.09410 =
         0.09033   -0.00712    0.00341    0.00344
C4    1    1.217220    0.152038    0.416034    11.00000    0.05019    0.01982 =
         0.05443    0.00037    0.01769   -0.00160
N1    3    0.850727    0.237980    0.319670    11.00000    0.05134    0.05629 =
         0.05074   -0.01418    0.01231   -0.00238
C10'  1    0.792083    0.417329    0.509785    11.00000    0.08013    0.03401 =
         0.08546   -0.02408    0.00613    0.00875
AFIX  43
H10'  2    0.775817    0.460934    0.485869    11.00000   -1.20000
AFIX   0
C9'   1    0.832845    0.369752    0.445204    11.00000    0.08113    0.03098 =
         0.05651   -0.00576    0.00366    0.01363
AFIX  43
H9'   2    0.842013    0.381787    0.378796    11.00000   -1.20000
AFIX   0
C5'   1    1.314394    0.191742    0.463046    11.00000    0.05742    0.03818 =
         0.06789   -0.01785    0.01093   -0.00582
AFIX  43
H5'   2    1.296750    0.236392    0.478346    11.00000   -1.20000
AFIX   0
C6'   1    1.436359    0.167031    0.487787    11.00000    0.05290    0.04942 =
         0.06528   -0.00700    0.00688   -0.01035
AFIX  43
H6'   2    1.500672    0.193766    0.520601    11.00000   -1.20000
AFIX   0
C13'  1    0.845402    0.288063    0.576508    11.00000    0.08724    0.04762 =
         0.05742   -0.00148    0.02199    0.03282
AFIX  43
H13'  2    0.864053    0.244911    0.601393    11.00000   -1.20000
AFIX   0
C16   1    0.510370    0.293141    0.284362    11.00000    0.04723    0.05205 =
         0.07507   -0.00781    0.02096   -0.01067
AFIX  43
H16   2    0.432630    0.283962    0.309687    11.00000   -1.20000
AFIX   0
C17   1    0.514714    0.340741    0.208213    11.00000    0.05214    0.06826 =
         0.05865   -0.00500    0.00718   -0.01488
C16'  1    0.631261    0.351225    0.170515    11.00000    0.05161    0.08816 =
         0.06042    0.00708    0.01460    0.00153
AFIX  43
H16'  2    0.636070    0.382821    0.119353    11.00000   -1.20000
AFIX   0
C15'  1    0.740513    0.316534    0.206040    11.00000    0.05012    0.04947 =
         0.05623   -0.01533    0.01481   -0.00701
AFIX  43
H15'  2    0.817636    0.324081    0.178833    11.00000   -1.20000
AFIX   0

C2M   1    0.849373    0.057149    0.442581    11.00000    0.14733    0.15111 =
         0.12895    0.02451    0.03919   -0.00634
AFIX 137
H2MA  2    0.799685    0.043865    0.381193    11.00000   -1.50000
H2MB  2    0.844372    0.022636    0.492672    11.00000   -1.50000
H2MC  2    0.937281    0.063383    0.430019    11.00000   -1.50000
AFIX   0

C11'  1    0.774352    0.403021    0.608522    11.00000    0.06942    0.04618 =
         0.08521   -0.02907    0.01318    0.01321
AFIX  43
H11'  2    0.745938    0.434944    0.652420    11.00000   -1.20000
AFIX   0
C14   1    0.733382    0.270959    0.281798    11.00000    0.04948    0.05750 =
         0.04736   -0.01451    0.01327   -0.00417

O1M   4    1.053905   -0.000165    0.231459    11.00000    0.15250    0.05562 =
         0.17717    0.04673   -0.05740   -0.06243
AFIX  83
H1M   2    1.087951   -0.035586    0.251740    11.00000   -1.50000
AFIX   0

C3    1    1.089099    0.178415    0.385670    11.00000    0.05106    0.02666 =
         0.05019    0.00153    0.01162    0.00248
C6    1    1.366508    0.059250    0.414755    11.00000    0.06542    0.03504 =
         0.09877   -0.00317    0.01210    0.01181
AFIX  43
H6    2    1.384803    0.014648    0.399652    11.00000   -1.20000
AFIX   0
C5    1    1.244960    0.086223    0.390673    11.00000    0.06261    0.02447 =
         0.06162   -0.00936    0.01312    0.00404
AFIX  43
H5    2    1.181075    0.059656    0.356942    11.00000   -1.20000
AFIX   0
C1    1    0.900470    0.187134    0.264894    11.00000    0.05287    0.04086 =
         0.04833   -0.00209    0.01067   -0.00406
C15   1    0.618380    0.259608    0.322641    11.00000    0.04992    0.06050 =
         0.06288   -0.00862    0.01164   -0.00946
AFIX  43
H15   2    0.614993    0.229351    0.375733    11.00000   -1.20000
AFIX   0

O4M   4    1.002504    0.471671    0.293165    11.00000    0.16805    0.25170 =
         0.14493    0.01036    0.02752    0.00562
AFIX  83
H4M   2    1.049596    0.440925    0.278350    11.00000   -1.50000
AFIX   0

O3M   4    1.172934    0.381509    0.215310    11.00000    0.07794    0.18330 =
         0.19030    0.07356    0.05783    0.03098
AFIX  83
H3M   2    1.242220    0.379692    0.191722    11.00000   -1.50000
AFIX   0

C13   1    0.892850    0.155062    0.083123    11.00000    0.09384    0.07488 =
         0.05731    0.00251    0.00578    0.01042
AFIX  43
H13   2    0.977611    0.169366    0.084494    11.00000   -1.20000
AFIX   0
C1'   1    0.915295    0.254689    0.412091    11.00000    0.04787    0.02529 =
         0.05704   -0.01078    0.01205   -0.00754
C9    1    0.703177    0.140452    0.165445    11.00000    0.06619    0.04497 =
         0.09208   -0.01898   -0.00282   -0.00064
AFIX  43
H9    2    0.659031    0.144866    0.222287    11.00000   -1.20000
AFIX   0
C7    1    1.459276    0.101268    0.462053    11.00000    0.06781    0.04588 =
         0.07037    0.00797    0.01832    0.00382
AFIX  43
H7    2    1.541652    0.084121    0.477291    11.00000   -1.20000
AFIX   0
C2    1    1.017273    0.159342    0.295889    11.00000    0.04508    0.05788 =
         0.06639   -0.01918    0.00884    0.00421
AFIX  43
H2    2    1.050244    0.126501    0.255758    11.00000   -1.20000
AFIX   0
C8    1    0.829362    0.162689    0.167874    11.00000    0.06297    0.05569 =
         0.05781   -0.00847    0.00167    0.00328
C2'   1    1.032891    0.226541    0.442217    11.00000    0.05089    0.03097 =
         0.05231   -0.01371    0.00489   -0.00535
AFIX  43
H2'   2    1.076420    0.240417    0.503079    11.00000   -1.20000
AFIX   0
C11   1    0.707692    0.104167   -0.004841    11.00000    0.12353    0.09947 =
         0.08956   -0.01405   -0.02408    0.00384
AFIX  43
H11   2    0.666672    0.083799   -0.062259    11.00000   -1.20000
AFIX   0

C1M   1    0.962423   -0.013384    0.155782    11.00000    0.13302    0.02942 =
         0.10721    0.02030   -0.00490    0.00550
AFIX 137
H1MA  2    0.994756   -0.045028    0.109940    11.00000   -1.50000
H1MB  2    0.938433    0.027691    0.120477    11.00000   -1.50000
H1MC  2    0.888720   -0.032260    0.182860    11.00000   -1.50000
AFIX   0

C12   1    0.832365    0.126174   -0.005226    11.00000    0.13147    0.09731 =
         0.07286   -0.01481    0.00683    0.00386
AFIX  43
H12   2    0.875330    0.121960   -0.062712    11.00000   -1.20000
AFIX   0

C3M   1    1.136741    0.320899    0.236898    11.00000    0.09536    0.17643 =
         0.09461    0.01014    0.02510   -0.00928
AFIX 137
H3MA  2    1.149625    0.291062    0.181992    11.00000   -1.50000
H3MB  2    1.047434    0.321407    0.247571    11.00000   -1.50000
H3MC  2    1.186425    0.305453    0.297078    11.00000   -1.50000
AFIX   0

O2M   4    0.804011    0.113909    0.475162    11.00000    0.09610    0.16935 =
         0.10660    0.02043   -0.00316    0.00917
AFIX 147
H2M   2    0.812095    0.114136    0.537071    11.00000   -1.50000
AFIX   0

C4M   1    0.913473    0.479013    0.224472    11.00000    0.11547    0.09942 =
         0.14319    0.07575    0.01743   -0.01848
AFIX 137
H4MA  2    0.938911    0.460859    0.162671    11.00000   -1.50000
H4MB  2    0.894372    0.526195    0.215757    11.00000   -1.50000
H4MC  2    0.838565    0.455640    0.242083    11.00000   -1.50000
AFIX   0

C10   1    0.643560    0.111827    0.078563    11.00000    0.08793    0.03197 =
         0.10362   -0.00954   -0.02306   -0.00487
AFIX  43
H10   2    0.558718    0.097604    0.076868    11.00000   -1.20000
AFIX   0
C12'  1    0.802215    0.337575    0.636629    11.00000    0.08657    0.05479 =
         0.07093   -0.01376    0.03568    0.01876
AFIX  43
H12'  2    0.790725    0.325677    0.702688    11.00000   -1.20000
AFIX   0
C8'   1    0.860364    0.304898    0.476301    11.00000    0.04686    0.02800 =
         0.06014   -0.00496    0.00898    0.00377
HKLF 4


REM  et1_meoh_0_57_a.res in P2(1)/n
REM wR2 = 0.2956, GooF = S = 1.035, Restrained GooF = 1.467 for all data
REM R1 = 0.0857 for 801 Fo > 4sig(Fo) and 0.1681 for all 1643 data
REM 358 parameters refined using 618 restraints

END

WGHT      0.1750      1.4410

REM Highest difference peak  0.162,  deepest hole -0.175,  1-sigma level  0.039
Q1    1   0.9463 -0.0504  0.2612  11.00000  0.05    0.16
Q2    1   0.9151  0.1355 -0.0243  11.00000  0.05    0.15
;
_shelx_res_checksum              20731
_shelx_hkl_file                  
;
   0   0  -2 15260.2 1018.64   7
   0   0   2 13495.8 875.413   9
   0   0   2 14590.5 1001.10  10
   0   0   2 15138.4 1060.69   6
   0   0  -2 15530.5 900.371   2
   0   0  -2 15206.0 1013.29  26
   0   0   2 14984.5 996.726  23
   0   0   2 15031.4 990.802  28
   0   0  -2 14993.8 957.606  17
   0   0   2 14853.3 998.838  18
   0   0   2 15485.2 1007.56  15
   0   0  -3-326.484 285.326   7
   0   0   3-271.361 237.785  10
   0   0   3-290.393 274.402   9
   0   0   3-550.563 451.046   6
   0   0  -3-138.696 167.500   2
   0   0  -3 110.754 111.339   4
   0   0   3-56.6332 81.6830   3
   0   0   3-396.302 331.200  23
   0   0   3-122.937 159.817  21
   0   0  -3 13.8727 100.780  26
   0   0   3 26.6365 103.432  28
   0   0   3-137.322 120.077  19
   0   0   3-308.889 307.268  18
   0   0   3-6.87260 67.0632  16
   0   0   3-266.484 288.823  15
   0   0  -3-146.830 210.752  17
   0   0  -4 101506. 4215.21  13
   0   0  -4 103750. 3775.95   7
   0   0   4 101946. 3388.24   9
   0   0   4 100420. 3797.96  10
   0   0   4 106208. 2909.38   3
   0   0  -4 94446.2 3191.11   2
   0   0   4 97538.9 3908.97   6
   0   0  -4 103904. 2254.39   4
   0   0   4 110609. 3857.30  28
   0   0   4 95381.6 3611.02  23
   0   0   4 99623.4 2615.22  21
   0   0  -4 103272. 3842.81  26
   0   0   4 105894. 2247.38  16
   0   0  -4 104133. 3624.66  17
   0   0   4 100325. 3730.24  15
   0   0   4 101479. 2516.26  19
   0   0   4 107578. 3823.95  18
   0   0  -5-181.666 328.813   7
   0   0   5-91.1625 168.696   9
   0   0  -5-309.328 481.677  13
   0   0   5-18.5748 151.840  10
   0   0  -5-17.4286 92.1045   4
   0   0  -5-29.1439 236.050   2
   0   0   5-262.511 312.040   6
   0   0   5 230.821 253.525  28
   0   0  -5-42.0233 337.015  26
   0   0   5 276.360 323.023  23
   0   0   5-142.208 204.510  21
   0   0   5 101.490 140.217  19
   0   0   5-77.8992 77.8036  16
   0   0   5 167.470 235.736  15
   0   0   5-97.2161 212.428  18
   0   0  -5-46.8208 327.078  17
   0   0  -6 320.192 568.880  13
   0   0   6 612.275 383.115  10
   0   0   6 390.780 279.930   9
   0   0  -6 677.197 237.447   7
   0   0   6 386.967 568.331   6
   0   0  -6 489.640 119.702   4
   0   0  -6 238.305 344.414   2
   0   0   6 327.016 325.574  23
   0   0  -6 644.256 102.665  26
   0   0   6 33.8312 111.117  28
   0   0   6 479.630 164.876  21
   0   0  -6 227.723 471.412  17
   0   0   6 553.691 103.649  19
   0   0   6 716.706 117.174  16
   0   0   6 579.467 145.712  15
   0   0   6-161.063 548.958  18
   0   0  -7-229.923 214.631   7
   0   0   7-376.772 313.634   9
   0   0  -7-607.310 837.915  13
   0   0   7-192.095 357.256  10
   0   0   7-581.779 731.372   6
   0   0  -7-176.172 126.614   2
   0   0  -7 16.2911 46.5468   4
   0   0   7-301.936 527.558  23
   0   0   7 16.6573 96.3648  28
   0   0  -7-503.926 440.402  26
   0   0   7-148.179 277.595  21
   0   0   7-602.674 542.119  18
   0   0  -7 156.818 224.526  17
   0   0   7-396.406 702.622  15
   0   0   7-52.0275 211.417  19
   0   0   7-154.193 237.476  16
   0   0  -8 11162.6 1740.36  13
   0   0  -8 10048.5 1635.39   7
   0   0   8 10950.0 1589.82   9
   0   0   8 10990.6 1863.14  10
   0   0   8 11990.1 1959.69   6
   0   0  -8 10502.4 1430.90   2
   0   0  -8 9974.36 1777.13  26
   0   0   8 9572.90 1608.12  23
   0   0   8 10588.0 1229.37  21
   0   0   8 11289.6 1712.17  28
   0   0   8 11786.7 1365.39  19
   0   0   8 11558.0 1052.54  16
   0   0   8 12253.9 1864.38  15
   0   0  -8 9864.79 1555.67  17
   0   0   8 13376.5 1845.02  18
   0   0  -9-260.908 931.961  13
   0   0   9 228.176 579.326  10
   0   0  -9 458.996 750.013   7
   0   0   9 19.8052 306.452   9
   0   0  -9 725.628 602.127   2
   0   0   9 33.2069 705.169   6
   0   0   9 21.8595 286.821  21
   0   0   9 131.123 613.723  23
   0   0   9-289.039 451.976  28
   0   0  -9 329.478 417.144  26
   0   0   9-43.2193 543.869  15
   0   0  -9-73.0670 500.457  17
   0   0   9 313.768 608.612  18
   0   0  10 12016.7 1809.70   9
   0   0 -10 10135.6 1950.22   7
   0   0  10 13689.3 2273.47  10
   0   0 -10 3497.52 2339.30  13
   0   0 -10 10729.8 1748.16   2
   0   0 -10 9267.36 2122.93   1
   0   0  10 12010.4 2320.45   6
   0   0 -10 11108.1 1974.16  26
   0   0  10 12986.5 2127.47  28
   0   0  10 12483.2 2103.23  23
   0   0  10 14406.1 2109.24  15
   0   0  10 13951.3 2212.02  18
   0   0 -10 10462.9 1969.13  17
   0   0 -11 699.401 1254.82  13
   0   0  11-265.949 185.699   9
   0   0 -11-266.914 175.669   7
   0   0  11 459.179 454.483  10
   0   0 -11-452.431 478.826   2
   0   0  11-946.142 727.981   6
   0   0 -11 640.924 559.191   1
   0   0  11 118.562 325.635  28
   0   0  11-316.751 863.760  23
   0   0 -11 252.566 127.438  26
   0   0  11-122.392 438.434  18
   0   0  11 110.963 280.547  15
   0   0 -11-462.844 197.133  17
   0   0 -12 56.8815 781.181  13
   0   0  12 2124.25 1114.27   9
   0   0 -12 3081.03 1534.74   7
   0   0  12 1513.12 1013.50  10
   0   0  12 1275.04 2914.59   6
   0   0 -12 275.921 1215.78   1
   0   0  12 573.980 978.321  23
   0   0  12 2016.83 720.171  28
   0   0 -12-17.5089 696.034  26
   0   0  12 1196.35 1670.32  18
   0   0  12 311.470 754.532  15
   0   0 -12 299.857 856.567  17
   0   0  13-493.553 663.179  10
   0   0 -13-1278.43 721.794   7
   0   0  13-303.199 169.100   9
   0   0 -13 777.797 1397.65  13
   0   0  13 121.900 652.546   6
   0   0 -13 32.5910 984.127   1
   0   0  13-1.87164 605.008  23
   0   0 -13 169.358 871.550  26
   0   0  13 1459.65 961.133  18
   0   0  13-36.7994 748.287  15
   0   0 -13 83.8666 456.415  17
   0   0 -14-2882.58 1298.17   7
   0   0  14 576.628 1454.41  10
   0   0 -14 124.639 1642.30  13
   0   0 -14 358.994 662.515   1
   0   0  14-21.5267 681.930   6
   0   0 -14-46.7176 1136.59  26
   0   0  14 29.6956 948.073  15
   0   0  14-442.254 533.178  18
   0   0 -15 0.25876 914.249   1
   0   0  15 255.943 958.772   6
   0   0 -15-3094.79 1399.38   7
   0   0 -15-623.125 1982.54  13
   0   0  15 93.1869 251.603  15
   0   0 -16 473.008 2291.97   1
   0   0  16-136.751 1585.35   6
   0   0 -16-991.932 823.963   7
   0   0  16 403.886 743.702  15
   0   0  17 364.177 1846.18   6
   0   0 -17-6137.85 2342.97   1
   0   1  -1 570.431 144.107   1
   0  -1   1 664.552 184.208   6
   0   1   2 9768.30 928.894   9
   0  -1   2 11471.2 831.585   9
   0   1   2 10793.6 969.790  10
   0  -1  -2 11958.4 1061.77  13
   0   1  -2 11482.5 893.282   7
   0  -1   2 12038.3 932.579  10
   0  -1   2 11432.5 937.409   6
   0   1  -2 10980.2 793.284   2
   0   1   2 12176.7 1054.64   6
   0   1  -2 11432.8 905.191   1
   0  -1  -2 10949.2 901.782   2
   0  -1   2 11644.4 895.277  23
   0   1   2 11564.1 1020.24  23
   0  -1  -2 11393.6 1020.81  26
   0  -1   2 11655.1 885.983  28
   0  -1   2 11804.7 742.510  25
   0  -1   2 11743.9 903.273  18
   0  -1  -2 10844.3 947.370  17
   0   1  -2 11668.1 868.386  17
   0   1   2 10772.7 996.549  15
   0  -1   2 10770.5 880.101  15
   0   1   2 11590.8 997.375  18
   0  -1   3 100.810 155.967   9
   0   1   3 212.666 185.926   9
   0  -1  -3 510.290 188.332  13
   0   1  -3 354.963 207.978   7
   0   1   3 401.177 132.039  10
   0  -1   3 490.597 86.9706  10
   0   1  -3 665.304 284.526   2
   0   1  -3 437.189 207.173   1
   0  -1   3-31.5016 259.106   6
   0   1   3 211.641 215.484   6
   0  -1  -3 645.339 303.106   2
   0   1   3 144.404 194.300  23
   0  -1   3 534.440 178.881  21
   0   1   3 536.049 323.436  28
   0  -1   3 750.963 387.891  28
   0  -1  -3 842.878 381.108  26
   0   1   3 503.444 170.122  21
   0  -1   3 412.798 43.7003  22
   0  -1   3 192.257 187.955  23
   0  -1   3 372.789 109.937  25
   0   1  -3 361.926 179.949  26
   0  -1   3 124.590 225.780  15
   0  -1   3 472.079 286.543  18
   0  -1  -3 623.559 299.080  17
   0   1   3 346.175 108.249  15
   0   1   3 531.720 280.904  18
   0   1  -3 345.709 183.893  17
   0   1   4 85181.6 3254.58   9
   0  -1   4 85884.2 3487.91  10
   0   1   4 80760.6 3533.86  10
   0  -1  -4 89839.8 4106.16  13
   0  -1   4 85797.4 3121.99   9
   0   1  -4 87904.0 3480.79   7
   0   1   4 88478.3 3797.83   6
   0  -1   4 88643.5 3737.89   6
   0  -1  -4 91199.8 3369.17   2
   0   1  -4 90921.0 3129.48   2
   0  -1   4 87989.5 2314.02   3
   0   1  -4 87510.4 3529.10   1
   0  -1   4 88799.0 2628.69  21
   0  -1   4 92816.2 3512.34  28
   0   1   4 86418.5 3557.68  23
   0   1  -4 90780.9 3556.63  26
   0   1   4 87719.5 2779.63  21
   0  -1  -4 88735.0 3864.64  26
   0   1   4 85440.1 3688.55  28
   0  -1   4 87895.1 2138.21  22
   0  -1   4 82181.0 3379.03  23
   0  -1   4 86613.2 3493.03  15
   0   1   4 90782.3 3664.27  18
   0  -1   4 89635.2 3507.68  18
   0  -1   4 86272.7 2361.00  16
   0  -1  -4 89491.8 3571.67  17
   0   1   4 85400.5 2604.01  16
   0   1   4 83912.0 3472.65  15
   0   1  -4 92386.3 3402.87  17
   0   1  -5-260.971 303.550   7
   0   1   5-20.6698 288.406  10
   0  -1   5 520.309 221.179   9
   0  -1   5 415.135 242.227  10
   0   1   5 432.853 240.827   9
   0  -1  -5-250.415 361.997  13
   0  -1   5 377.106 191.219   6
   0  -1   5 377.640 163.340   3
   0   1  -5-0.96750 279.877   2
   0   1  -5 65.0234 220.451   1
   0  -1  -5 308.761 290.614   2
   0   1   5 420.811 272.029   6
   0  -1   5 234.194 232.502  28
   0  -1   5 461.347 162.721  21
   0   1   5 436.340 180.028  23
   0  -1  -5 607.011 460.454  26
   0  -1   5 368.833 159.367  23
   0   1  -5 846.981 338.546  26
   0   1   5 597.757 360.621  28
   0   1   5 444.333 234.261  21
   0  -1  -5 608.398 380.366  17
   0  -1   5 391.174 181.241  15
   0  -1   5 441.641 227.931  16
   0   1  -5 595.057 335.234  17
   0   1   5 488.510 200.922  16
   0   1   5-113.087 186.312  15
   0  -1   5 505.462 222.439  18
   0   1   5 395.661 282.275  18
   0   1   5 294.252 67.9787  19
   0   1  -6 38844.2 2767.77   7
   0  -1  -6 37686.1 2902.84   7
   0   1   6 39470.0 3000.59  10
   0  -1   6 40297.9 2566.82   9
   0   1   6 36390.8 2532.69   9
   0  -1  -6 39088.5 3182.00  13
   0  -1   6 38861.6 2918.97  10
   0  -1   6 40743.0 1980.66   3
   0   1  -6 39280.1 2484.89   2
   0  -1  -6 40007.7 1790.35   4
   0  -1  -6 38494.3 2566.39   2
   0   1   6 39390.5 3071.27   6
   0  -1   6 38116.3 3053.05   6
   0   1  -6 37614.6 2805.89   1
   0  -1  -6 38750.4 3023.95  26
   0   1   6 41077.4 2941.48  23
   0  -1   6 40976.1 2881.13  23
   0  -1   6 39657.2 2097.51  21
   0   1   6 40120.1 2144.11  21
   0   1  -6 37939.0 2793.69  26
   0   1  -6 37809.1 2666.48  17
   0  -1   6 41763.6 2855.36  18
   0  -1   6 39526.4 2875.28  15
   0   1   6 41897.8 2916.87  15
   0  -1  -6 38695.9 2758.16  17
   0   1   6 40599.6 1808.15  16
   0   1   6 38272.1 1995.45  19
   0   1   6 43413.3 2904.42  18
   0  -1  -7 9289.95 1472.47   7
   0  -1   7 10253.3 1678.33  10
   0  -1   7 10181.2 1413.50   9
   0  -1  -7 11345.2 1818.10  13
   0   1   7 9894.68 1734.89  10
   0   1  -7 9907.05 1467.97   7
   0   1   7 10789.6 1482.08   9
   0  -1   7 9340.94 1577.78   6
   0  -1  -7 10384.0 1502.99   2
   0   1  -7 8285.00 1484.49   1
   0  -1  -7 10716.3 956.505   4
   0   1   7 9255.53 1585.80   6
   0   1  -7 10505.2 1401.42   2
   0  -1   7 10157.5 1583.30  23
   0  -1   7 11322.2 1669.85  28
   0   1  -7 9983.57 1496.91  26
   0  -1  -7 9406.12 1578.79  26
   0   1   7 10405.2 1151.39  21
   0   1   7 11097.6 1574.51  23
   0   1   7 9911.69 1524.82  28
   0  -1   7 9426.59 1173.31  21
   0   1   7 10065.6 1063.82  19
   0   1   7 10152.9 939.606  16
   0  -1  -7 10631.9 1637.39  17
   0   1   7 9076.66 1456.87  15
   0   1  -7 10794.1 1655.62  17
   0  -1   7 9037.91 1513.43  15
   0  -1   7 11002.5 1583.15  18
   0   1   7 11532.8 1683.46  18
   0  -1   8 829.250 448.518  10
   0   1   8 85.9025 352.821   9
   0  -1  -8 507.756 376.509   7
   0  -1  -8 745.158 390.223  13
   0   1   8 201.521 354.712  10
   0   1  -8 68.5808 353.223  13
   0   1  -8 1425.52 746.227   7
   0  -1   8 439.900 270.923   9
   0   1   8 977.611 640.280   6
   0   1  -8 274.021 245.897   2
   0   1  -8 581.888 584.736   1
   0  -1  -8 404.836 165.652   4
   0  -1   8 66.6833 482.755   6
   0  -1  -8-445.458 276.355   2
   0   1   8 159.905 421.820  23
   0   1   8 560.148 445.902  28
   0   1   8 535.407 369.296  21
   0  -1  -8 37.7833 478.761  26
   0  -1   8 233.753 436.465  28
   0  -1   8 828.995 615.661  23
   0   1  -8 770.758 514.365  26
   0  -1   8-559.373 588.363  15
   0   1  -8-50.2317 265.617  17
   0   1   8 257.777 476.322  15
   0   1   8 82.8895 343.639  18
   0  -1  -8 961.941 241.572  17
   0   1   8 448.069 39.7037  16
   0  -1   8-74.5090 555.599  18
   0   1   8 237.509 188.897  19
   0  -1   9-322.401 262.925  10
   0   1   9-316.702 554.208  10
   0   1  -9 940.228 2926.84  13
   0  -1  -9 300.322 720.265   7
   0  -1  -9-256.667 245.755  13
   0  -1   9 191.151 887.303   9
   0   1   9 323.542 396.450   9
   0  -1   9 263.612 520.707   6
   0  -1  -9 298.647 396.042   2
   0   1   9 202.764 455.146   6
   0  -1  -9 1411.56 1085.11  26
   0   1   9-500.438 141.916  23
   0  -1   9 90.2112 949.097  28
   0  -1   9-172.834 536.774  23
   0   1   9-267.568 602.317  28
   0   1  -9 83.4077 547.928  26
   0   1   9-86.0417 171.076  21
   0   1   9 343.741 438.521  15
   0   1   9 60.8541 141.495  19
   0  -1  -9 138.375 229.545  17
   0  -1   9-744.202 238.644  15
   0   1   9-1019.57 774.358  18
   0  -1   9 292.439 746.652  18
   0  -1  10 11893.6 2512.23  10
   0  -1  10 8560.99 1458.63   9
   0   1 -10 6909.23 3002.07  13
   0  -1 -10 7331.50 1831.02   7
   0   1 -10 9710.26 2035.99   7
   0   1  10 8715.57 1829.27  10
   0  -1 -10 2721.23 2350.89  13
   0   1  10 9448.74 1670.18   9
   0   1 -10 9053.24 1606.34   2
   0  -1  10 8737.48 2063.13   6
   0  -1 -10 9041.35 1543.45   2
   0   1 -10 9103.43 1956.91   1
   0   1  10 10575.6 2269.42   6
   0  -1  10 8725.12 1700.51  23
   0  -1 -10 9652.24 2182.63  26
   0   1  10 7159.23 1919.02  23
   0   1  10 12420.4 2096.84  28
   0  -1  10 10591.0 1848.87  28
   0   1 -10 10766.9 2053.20  17
   0   1  10 11164.1 1855.45  15
   0  -1  10 9034.70 1629.24  18
   0  -1  10 11418.2 1846.80  15
   0  -1 -10 9534.54 1835.93  17
   0   1  10 10525.2 1954.79  18
   0   1  11 681.059 613.979  10
   0   1  11 751.165 679.320   9
   0   1 -11 281.261 697.006   7
   0  -1 -11 356.727 489.685   7
   0   1 -11-529.428 953.175  13
   0  -1  11 96.1568 618.304   9
   0  -1  11-577.615 818.491  10
   0  -1 -11 99.0784 694.609  13
   0   1 -11 275.051 521.919   2
   0   1  11-1468.56 478.612   6
   0   1 -11-81.4508 323.048   1
   0  -1  11 769.856 1213.02   6
   0  -1 -11-321.376 329.648   2
   0   1 -11-625.716 404.950  26
   0  -1  11 2335.77 1280.29  28
   0   1  11-243.478 198.872  23
   0  -1  11-423.917 776.843  23
   0  -1 -11-421.718 700.686  26
   0   1  11-463.533 373.141  18
   0   1 -11 1599.53 794.777  17
   0  -1  11 150.433 932.739  18
   0  -1 -11 820.745 875.588  17
   0   1  11 362.821 660.187  15
   0  -1  11-537.598 500.877  15
   0   1 -12 23.2845 1341.02  13
   0   1  12 2415.63 1257.59   9
   0  -1 -12-199.160 1177.19  13
   0   1 -12 3129.89 1332.53   7
   0   1  12 1820.38 1427.29  10
   0  -1 -12 1469.43 1129.99   7
   0  -1  12 1536.01 1092.37  10
   0  -1  12 1229.63 899.503   9
   0  -1 -12 2504.26 1351.42   1
   0   1  12 397.634 1862.56   6
   0   1 -12 797.703 1619.24   1
   0  -1  12 646.323 1456.41   6
   0   1  12 16.3269 579.235  23
   0  -1 -12 148.454 1219.28  26
   0  -1  12 2936.34 1290.03  28
   0   1 -12 24.8391 483.267  26
   0  -1  12 626.669 900.966  23
   0   1  12 1033.09 1091.85  15
   0  -1  12 2265.65 1498.58  18
   0  -1  12 744.733 1060.77  15
   0  -1 -12 146.579 753.212  17
   0   1 -12 454.985 1342.27  17
   0   1  12 3142.30 1311.23  18
   0   1 -13 705.150 1626.64  13
   0  -1  13 1311.81 608.867  10
   0  -1 -13 2262.73 1337.05   7
   0  -1 -13 94.3329 1629.37  13
   0   1  13 1906.09 333.444   9
   0   1 -13 0.18280 440.804   7
   0  -1  13 1392.97 1161.02   9
   0   1 -13 906.893 2046.38   1
   0  -1  13-13.9239 802.779   6
   0  -1 -13 712.949 1225.18   1
   0   1  13 278.182 1110.84   6
   0  -1  13 2095.14 953.468  28
   0  -1  13 241.927 486.348  23
   0   1 -13-3.08240 376.846  26
   0   1  13 454.972 1007.31  15
   0  -1  13 582.952 1314.81  15
   0   1 -13 397.226 1269.24  17
   0  -1 -13 462.226 1237.40  17
   0   1  13 3492.16 1660.24  18
   0  -1  13 686.032 246.987  18
   0   1 -14-77.2219 1020.63   7
   0   1 -14-2626.75 1398.93  13
   0  -1 -14-2659.50 1242.72   7
   0  -1  14-317.355 695.513  10
   0  -1  14-173.950 1443.53   6
   0   1  14 289.614 1380.20   6
   0  -1 -14 552.858 941.067   1
   0   1 -14-4310.81 1687.41   1
   0  -1  14-82.6115 643.788  23
   0  -1  14-2390.26 1199.88  28
   0   1 -14 10.2620 810.615  26
   0  -1  14 776.914 317.599  15
   0   1  14 1838.35 1572.91  15
   0  -1  14-925.594 883.449  18
   0   1  14 989.377 1222.08  18
   0  -1 -15-3417.18 1448.60   7
   0   1 -15 0.22266 257.898   7
   0  -1  15 102.037 280.824  10
   0   1 -15-397.148 1184.47  13
   0   1 -15 274.443 1344.08   1
   0   1  15 664.032 1379.92   6
   0  -1  15-87.0820 951.607   6
   0  -1 -15 1623.03 1111.44   1
   0   1 -15-189.085 1565.33  26
   0  -1  15-40.5882 1014.57  23
   0   1  15 43.5633 654.014  15
   0  -1  15 1157.11 1237.92  15
   0   1 -16-1835.60 1241.23   1
   0   1 -16 1131.26 1579.54   7
   0  -1 -16 773.976 812.810   1
   0  -1  16 126.884 1387.91   6
   0   1  16 139.888 1838.34   6
   0   1 -16 2317.23 1476.40  13
   0  -1  16-223.887 750.606  15
   0  -1  17 35.7932 1571.60   6
   0   1 -17 1889.91 2716.13   1
   0  -2   3 431800. 7220.40  10
   0   2  -3 447537. 7166.98   7
   0  -2   3 436644. 7152.26   9
   0  -2   3 448346. 7641.08   6
   0   2  -3 430826. 7272.09   1
   0  -2   3 439523. 6477.09  25
   0  -2   3 446729. 7096.95  28
   0  -2   3 438284. 7209.31  23
   0  -2   3 447239. 7198.08  18
   0  -2   3 437604. 7238.08  15
   0   2  -3 448358. 6992.21  17
   0   2  -4 167.905 180.744   7
   0  -2   4-187.246 224.210   9
   0  -2   4 46.4416 193.514  10
   0   2   4 122.283 399.406   6
   0  -2   4 357.586 232.560   6
   0   2  -4 256.023 263.977   1
   0   2  -4 153.862 46.3612   2
   0  -2   4 83.7329 291.148  28
   0  -2   4 197.543 188.482  22
   0  -2   4 212.391 197.870  23
   0  -2   4 57.9371 136.697  25
   0  -2   4-516.888 431.198  15
   0  -2   4 97.4768 209.957  18
   0  -2  -4 108.071 99.6177  17
   0   2  -4 103.125 209.232  17
   0   2   4 420.221 294.687  18
   0   2   4-266.196 306.999  15
   0  -2   5 2721.90 658.907   9
   0   2   5 4053.96 853.993  10
   0  -2  -5 3405.67 880.254  13
   0   2  -5 3685.36 809.542   7
   0   2   5 4146.98 910.079   9
   0  -2   5 3518.74 766.213  10
   0  -2   5 2790.38 703.835   6
   0  -2  -5 3288.91 668.419   2
   0   2  -5 2805.90 710.648   1
   0  -2   5 3458.60 539.985   3
   0   2   5 2487.94 634.528   6
   0   2  -5 3654.95 764.630   2
   0  -2   5 3658.76 516.405  22
   0  -2  -5 2901.94 864.203  26
   0   2  -5 3150.65 778.419  26
   0  -2   5 3574.55 803.007  23
   0  -2   5 2976.45 635.918  25
   0  -2   5 3752.59 874.836  28
   0   2   5 3737.00 874.776  18
   0  -2   5 3162.97 742.745  15
   0  -2   5 3835.67 771.118  18
   0   2  -5 3730.25 808.618  17
   0   2   5 3179.35 721.290  15
   0  -2  -5 3811.99 841.780  17
   0  -2   6 1238.20 606.845   9
   0  -2   6 1648.89 765.195  10
   0   2  -6 710.456 395.880   7
   0   2   6 1205.92 296.923   9
   0   2   6 222.489 245.746  10
   0  -2  -6 539.556 601.392  13
   0  -2   6 1608.53 427.480   3
   0   2   6-80.4855 779.449   6
   0  -2   6 858.938 439.799   6
   0   2  -6 972.789 634.398   1
   0   2  -6 1051.28 430.413   2
   0  -2  -6 1153.79 613.146   2
   0   2   6 1196.46 307.728  21
   0   2  -6 874.687 318.263  26
   0  -2  -6 1218.46 483.067  26
   0  -2   6 933.799 487.803  28
   0   2   6 787.138 368.690  23
   0  -2   6 1339.96 393.815  22
   0  -2   6 1544.67 677.760  23
   0   2   6 653.439 318.655  15
   0   2  -6 1121.66 510.670  17
   0   2   6 798.117 369.824  18
   0  -2   6 1935.83 754.559  18
   0  -2  -6 1036.98 375.480  17
   0  -2   6 1262.94 663.119  15
   0  -2   7 10425.1 1460.13   9
   0   2  -7 12039.7 1658.09   7
   0   2   7 10594.1 1473.70   9
   0  -2   7 11127.2 1718.27  10
   0  -2  -7 9217.73 2058.14  13
   0   2   7 10294.0 1720.27  10
   0  -2  -7 11245.2 1611.57   2
   0   2   7 10695.7 1559.15   6
   0   2  -7 9935.94 1455.80   2
   0   2  -7 9860.55 1674.27   1
   0  -2   7 8842.21 1813.32   6
   0  -2   7 10592.5 1069.16   3
   0   2   7 11091.3 1788.46  23
   0  -2   7 11390.7 1686.76  28
   0   2   7 10983.2 1279.48  21
   0  -2  -7 10989.5 1845.13  26
   0   2  -7 10377.8 1579.23  26
   0  -2   7 11665.1 1642.01  23
   0  -2  -7 10087.7 1696.70  17
   0   2   7 12119.5 1719.92  18
   0   2  -7 10144.0 1537.53  17
   0  -2   7 10622.6 1655.19  15
   0  -2   7 11866.4 1609.81  18
   0   2   7 10524.0 1184.72  19
   0   2   7 10411.7 1115.46  16
   0   2   7 10261.0 1593.68  15
   0  -2  -8 12436.7 1948.99   7
   0  -2  -8 14229.5 2414.65  13
   0  -2   8 13515.3 1846.25   9
   0   2   8 13589.9 1851.45   9
   0   2   8 13258.7 2032.75  10
   0  -2   8 12514.9 1911.21  10
   0   2  -8 13927.1 2033.40   7
   0   2  -8 14059.8 1746.01   2
   0  -2   8 15082.1 2229.98   6
   0  -2  -8 15563.2 1895.13   2
   0   2   8 12923.7 2294.21   6
   0  -2   8 14078.7 1432.29   3
   0   2  -8 14321.6 2007.93   1
   0  -2  -8 13821.0 1233.96   4
   0  -2   8 12252.6 1873.41  23
   0   2  -8 11988.4 1899.78  26
   0  -2   8 15417.1 2154.70  28
   0  -2  -8 12448.7 2174.94  26
   0   2   8 13702.1 1532.88  21
   0   2   8 15675.3 2321.07  23
   0   2  -8 12287.0 1848.02  17
   0   2   8 13979.4 1423.35  19
   0  -2  -8 13168.4 1888.09  17
   0   2   8 13867.3 2033.11  15
   0  -2   8 13305.2 1904.67  18
   0   2   8 15338.5 2075.99  18
   0   2   8 15426.0 1290.25  16
   0  -2   8 13910.8 2030.71  15
   0  -2   9 1833.49 785.531   9
   0  -2   9 1217.70 581.862  10
   0   2   9 1033.84 811.208   9
   0  -2  -9 658.963 586.969  13
   0   2  -9 1585.01 707.477  13
   0   2   9 916.399 547.133  10
   0  -2  -9 1730.83 1049.31   7
   0   2  -9 292.977 210.660   7
   0   2  -9 1527.90 700.585   2
   0  -2   9 1446.43 929.810   6
   0  -2  -9 2190.01 795.346   2
   0   2   9 1586.76 1122.09   6
   0   2  -9 1093.32 855.841   1
   0  -2   9 974.599 465.595  23
   0  -2  -9 389.743 631.921  26
   0   2  -9 1178.97 735.154  26
   0   2   9 1082.50 524.713  21
   0  -2   9 602.153 508.791  28
   0   2   9 732.008 420.291  18
   0  -2   9 2370.82 818.611  18
   0   2   9 817.456 625.431  15
   0  -2  -9 2430.06 1046.16  17
   0   2  -9 1221.47 690.060  17
   0   2   9 1171.37 429.728  19
   0  -2   9 1164.24 592.766  15
   0  -2 -10 226.046 1019.76  13
   0  -2  10 51.0682 627.156   9
   0   2 -10 1321.37 975.689   7
   0   2  10 491.621 277.506   9
   0   2 -10 539.591 811.309  13
   0  -2  10 806.149 502.367  10
   0  -2 -10-671.628 968.931   7
   0   2 -10 544.893 459.352   2
   0   2  10 309.742 266.579   6
   0   2 -10-211.517 735.719   1
   0  -2  10 2189.22 1202.41   6
   0  -2 -10 327.367 552.613   2
   0  -2  10 2242.93 1005.61  28
   0   2 -10 1006.54 971.442  26
   0  -2  10 1289.71 960.360  23
   0  -2  10 66.4813 571.012  15
   0  -2 -10-112.388 779.603  17
   0   2  10 1075.83 814.541  15
   0   2 -10 257.903 407.758  17
   0  -2  10 321.262 622.744  18
   0   2  10 1087.60 684.188  18
   0   2 -11 376.744 340.492   7
   0  -2 -11 268.122 1147.30   7
   0  -2 -11 9.30353 1072.87  13
   0  -2  11 390.510 649.414   9
   0   2 -11 293.086 1044.78  13
   0   2  11-339.169 460.392   9
   0  -2  11 996.730 721.380  10
   0  -2  11-1919.08 1142.46   6
   0   2  11 826.472 669.737   6
   0   2 -11 373.584 430.265   1
   0  -2 -11 87.0107 355.739   2
   0   2 -11-423.994 431.955   2
   0  -2  11 461.234 997.123  23
   0  -2  11 1459.24 1171.77  28
   0   2 -11-2132.25 1041.87  26
   0   2  11 484.836 405.932  18
   0  -2  11-1034.16 895.762  18
   0   2 -11 149.306 159.483  17
   0   2  11-134.177 201.328  15
   0  -2  11 1001.74 972.079  15
   0  -2 -11 144.382 412.806  17
   0   2 -12 483.786 1150.79  13
   0   2 -12 669.125 1007.58   7
   0  -2 -12 1082.30 566.510   7
   0  -2  12 503.352 966.902  10
   0   2  12 732.860 752.806   9
   0  -2  12 228.069 1092.69   9
   0  -2  12-216.584 1088.70   6
   0   2 -12-261.009 934.691   1
   0   2  12-63.6438 761.890   6
   0  -2  12 1645.58 1209.60  28
   0   2 -12 155.001 853.351  26
   0  -2  12-121.987 230.060  23
   0  -2 -12 262.918 1018.83  17
   0  -2  12-293.663 467.303  15
   0   2  12-392.867 419.306  18
   0   2  12 200.060 502.601  15
   0   2 -12 212.938 826.820  17
   0  -2  12-619.828 945.274  18
   0   2 -13 256.534 1055.11   7
   0  -2 -13 1410.25 1354.46   7
   0   2 -13 353.879 1292.26  13
   0   2  13 2153.17 709.829   9
   0  -2  13 3170.71 1386.09  10
   0  -2 -13 160.055 1278.73   1
   0   2 -13 495.809 555.548   1
   0   2  13-1209.11 1206.04   6
   0  -2  13 197.755 250.180   6
   0   2 -13-38.2961 587.309  26
   0  -2  13 262.548 754.846  23
   0  -2  13 1657.63 161.632  28
   0   2  13 1560.54 1519.94  15
   0  -2  13 2302.52 1301.61  18
   0   2  13 814.699 1234.37  18
   0  -2  13 1634.26 1261.01  15
   0   2 -13 15.5506 955.459  17
   0  -2 -13 35.8806 1211.25  17
   0  -2  14 430.934 826.838  10
   0   2 -14 616.259 1262.61  13
   0  -2 -14-1142.58 890.958   1
   0   2 -14-2985.11 1395.10   1
   0  -2  14 213.349 1450.13   6
   0   2  14-46.3541 1236.19   6
   0   2 -14-1812.27 1034.61   7
   0  -2  14-209.763 491.262  23
   0   2 -14 18.0316 980.511  26
   0  -2  14-2843.45 1230.50  28
   0  -2  14-309.563 517.714  18
   0  -2  14 1305.94 1316.53  15
   0  -2  15 173.239 307.557  10
   0   2 -15-3235.24 1634.89  13
   0  -2  15-755.317 719.550   6
   0   2 -15 2638.98 1397.52   1
   0   2 -15 1163.90 1196.64   7
   0  -2  15 85.8335 497.089  23
   0   2 -15 22.5458 775.411  26
   0  -2  15-1460.96 1740.40  15
   0  -2  16-923.053 429.584   6
   0   2 -16-2432.47 1416.95   1
   0   2 -16-1033.84 859.720   7
   0  -2  16-0.25828 1468.21  23
   0   2 -16 11.6443 1276.62  26
   0  -2  16-1879.52 1038.67  15
   0   2 -17-0.35142 2185.16  13
   0   2 -17 984.773 960.275   1
   0   2 -17-4657.65 1859.05   7
   0  -2  17 123.149 1097.40   6
   0   2 -17 91.2281 2900.84  26
   0  -2  17-1047.59 1775.56  15
   0   3  -4 124662. 2310.77  12
   0  -3   4 114765. 4351.36  10
   0  -3   4 108095. 4550.82   6
   0   3  -4 121161. 4550.97   1
   0  -3   4 124898. 4678.83  23
   0  -3   4 124217. 4377.19  28
   0   3  -5 67951.9 2028.93  12
   0  -3   5 70846.3 3771.70  10
   0   3  -5 68130.6 3626.04   7
   0   3  -5 75145.4 3857.65   1
   0  -3   5 73896.0 4050.49   6
   0  -3   5 72285.1 3799.11  23
   0  -3   5 63726.3 3050.23  25
   0   3  -5 66192.5 3473.53  17
   0  -3   5 70660.4 3834.15  15
   0  -3   5 65449.5 3491.08  18
   0  -3   6 5812.63 1316.73   9
   0  -3   6 4606.71 1141.43  10
   0   3  -6 4608.39 1216.34   7
   0   3  -6 4653.02 1647.50   1
   0  -3   6 4267.34 896.204  25
   0  -3   6 4301.84 797.909  22
   0  -3   6 5366.39 1417.75  15
   0   3  -6 5024.93 1158.86  17
   0  -3   7 4609.60 1194.57  10
   0  -3   7 5172.03 1210.48   9
   0  -3   7 4824.60 782.088   3
   0  -3   7 3521.09 1050.97   6
   0   3   7 6467.32 1446.76   6
   0   3  -7 4731.64 1101.11   7
   0   3  -7 5168.57 1123.19   1
   0  -3   7 5711.74 1278.65  28
   0  -3   7 4788.68 1068.22  23
   0   3  -7 4835.02 1124.47  26
   0  -3   7 4201.97 682.811  22
   0   3   7 6021.45 1296.39  18
   0   3   7 4308.15 1156.79  15
   0  -3   7 4319.25 1167.49  15
   0  -3   7 4079.96 1075.97  18
   0   3  -7 4955.58 1159.70  17
   0  -3  -7 4855.00 1072.23  17
   0   3  -8 1141.74 592.317   7
   0  -3   8 985.016 491.901   9
   0  -3   8 993.327 298.751  10
   0   3   8 855.265 548.965   9
   0   3  -8 501.891 748.472   1
   0  -3  -8 1212.70 715.734   2
   0   3   8 1299.77 945.521   6
   0  -3   8 863.361 301.246   3
   0  -3   8 885.697 889.083   6
   0  -3   8 1446.79 527.993  28
   0  -3   8 607.091 370.284  23
   0   3  -8 1149.11 411.129  26
   0  -3   8 293.441 139.850  15
   0   3   8 780.404 718.211  18
   0   3   8 802.415 337.667  15
   0  -3  -8 1206.27 746.066  17
   0  -3   8 1538.68 690.638  18
   0   3  -8 419.390 396.363  17
   0   3  -9 3534.28 1215.15   7
   0  -3   9 3640.06 1227.55  10
   0  -3   9 4830.90 1189.55   9
   0   3   9 4732.41 1367.94   9
   0  -3  -9 4305.94 1387.48   7
   0  -3   9 3647.83 1399.31   6
   0   3   9 6005.38 1782.55   6
   0   3  -9 3293.98 1197.17   1
   0  -3  -9 3811.82 1037.42   2
   0  -3   9 3964.05 1097.46  28
   0   3   9 4244.71 988.158  21
   0   3  -9 4737.81 1136.96  26
   0  -3   9 4141.37 1518.93  23
   0   3  -9 5076.70 1291.25  17
   0  -3   9 6112.28 1464.29  18
   0   3   9 4277.61 930.221  19
   0   3   9 7365.27 1568.89  15
   0  -3   9 6520.46 1401.43  15
   0   3   9 3826.51 1016.67  18
   0  -3  -9 4665.81 1276.21  17
   0  -3 -10 2218.17 1272.98   7
   0  -3  10 1875.84 883.224   9
   0  -3  10 1768.46 1149.95  10
   0   3  10 1987.78 785.517   9
   0  -3 -10 1300.54 446.733   2
   0   3  10 1161.52 707.861   6
   0  -3  10 994.628 973.217   6
   0   3 -10 2689.28 888.245   7
   0   3 -10 75.0053 569.685   1
   0   3 -10 2134.23 1065.33  26
   0  -3  10 2341.32 1145.32  28
   0   3  10 1246.25 881.177  18
   0  -3 -10 2685.88 1388.10  17
   0  -3  10 2382.73 1006.37  15
   0  -3  10 1196.14 941.671  18
   0   3  10 2238.61 1009.30  15
   0   3 -10 1640.59 924.062  17
   0  -3  11 668.907 721.896   9
   0   3 -11 288.179 753.342  13
   0   3  11 110.233 610.505   9
   0  -3 -11 1896.54 1196.68   7
   0  -3  11-289.009 529.294  10
   0  -3  11 2196.96 1168.47   6
   0   3  11 615.073 787.210   6
   0  -3 -11 399.572 779.894   2
   0   3 -11 1041.49 841.785   7
   0   3 -11 26.5992 1114.03   1
   0   3 -11 1808.19 1194.27  26
   0  -3  11 505.536 736.210  23
   0  -3  11 1059.15 974.823  28
   0   3  11-73.8099 684.732  18
   0  -3  11 194.609 492.893  18
   0  -3  11 203.216 400.198  15
   0  -3 -11 863.933 597.975  17
   0   3 -11-376.465 593.453  17
   0   3  11 886.212 927.640  15
   0   3 -12-181.737 372.658  13
   0  -3  12 1238.23 1485.85   9
   0  -3  12-402.989 127.066  10
   0   3 -12 244.519 592.560   1
   0   3 -12 495.937 890.293   7
   0  -3  12 326.523 1179.39   6
   0  -3  12 1.81886 1392.26  23
   0   3 -12 7.42364 358.704  26
   0  -3  12 541.675 250.322  28
   0  -3  12-191.526 331.668  15
   0  -3  12 719.827 773.123  18
   0   3 -12-205.334 576.297  17
   0  -3  13 2345.44 863.418  10
   0   3 -13 614.248 2078.99  13
   0   3 -13 281.089 169.337   7
   0  -3  13 450.110 1613.16   6
   0   3 -13 2001.03 1322.33   1
   0  -3  13 186.873 194.632  23
   0   3 -13-69.6556 707.347  26
   0  -3  13 3033.91 1573.44  28
   0  -3  13 357.099 873.644  15
   0   3 -13 93.0496 530.343  17
   0  -3  13 1854.35 1388.20  18
   0  -3  14 2091.08 1523.23  10
   0   3 -14 60.3290 919.923  13
   0  -3  14 1454.83 1008.77   6
   0   3 -14 163.327 934.664   7
   0   3 -14 675.173 1296.62   1
   0  -3  14-1206.42 1083.01  28
   0   3 -14-21.7319 1269.61  26
   0  -3  14 157.449 820.141  23
   0  -3  14 1389.44 1336.81  15
   0  -3  15 194.962 882.268  10
   0   3 -15-733.838 1727.26  13
   0   3 -15-886.731 765.994   7
   0  -3  15 31.2182 1135.21   6
   0   3 -15-176.363 521.932  26
   0  -3  15 6.51007 518.357  23
   0  -3  15 38.3735 905.018  15
   0   3 -16 469.742 1303.44  13
   0   3 -16-40.7299 540.881  26
   0  -3  16 515.765 1574.06  23
   0  -3  16 266.192 2055.12   6
   0   3 -16-2304.72 1361.16   1
   0   3 -17 2283.56 1506.38  13
   0  -3  17 864.038 1853.99   6
   0   3 -17 0.30162 1547.59   1
   0  -4   6 17179.2 2121.17  10
   0   4  -6 16562.6 1025.58  12
   0   4  -6 15429.3 2067.55   1
   0  -4   6 17371.5 2320.72   6
   0  -4   6 17526.2 2240.88  23
   0  -4   6 18071.3 2034.82  28
   0  -4   7 292.233 162.965  10
   0   4  -7 290.589 162.933  12
   0   4  -7 1260.04 740.957   1
   0  -4   7-113.150 563.766   6
   0   4  -7-302.969 217.255   7
   0  -4   7 345.761 301.066  23
   0  -4   7 751.144 707.209  28
   0  -4   7 566.118 268.886  25
   0  -4   7 350.272 214.047  15
   0   4  -8 3189.41 561.974  12
   0  -4   8 3013.41 912.518  10
   0  -4   8 3248.65 786.374   3
   0  -4   8 3187.74 1136.37   6
   0   4  -8 3455.89 847.201   7
   0   4  -8 3772.05 1018.09   1
   0  -4   8 2995.44 757.681  25
   0  -4   8 2931.99 709.963  22
   0   4  -8 2896.55 1061.62  26
   0  -4   8 3039.67 1024.98  23
   0  -4   8 4113.63 1183.56  28
   0  -4   8 3571.57 1255.06  15
   0  -4   9 306.536 513.089  10
   0   4  -9 68.0093 207.596   1
   0   4  -9-648.417 694.044   7
   0  -4   9-138.692 409.101   6
   0  -4   9 638.424 321.891  28
   0  -4   9 265.652 448.545  23
   0   4  -9-816.756 543.378  26
   0  -4   9 1063.54 752.942  15
   0  -4  10 2111.01 1172.80  10
   0  -4  10 1764.39 1161.30   6
   0   4 -10 656.878 812.142   7
   0   4 -10 834.172 897.558   1
   0  -4  10 683.294 457.294  28
   0   4 -10 1403.97 716.887  26
   0  -4  10 833.845 899.769  23
   0  -4  10 2350.57 916.849  15
   0  -4  11 4836.16 1519.20  10
   0   4 -11 1560.42 1503.86   1
   0   4 -11 5539.54 1755.87   7
   0  -4  11 2817.40 866.571   6
   0  -4  11 3904.27 1004.83  28
   0  -4  11 4506.71 1573.32  23
   0   4 -11 4056.96 1377.36  26
   0  -4  11 4120.02 1471.89  15
   0   4 -12 748.585 423.089  13
   0  -4  12-31.9831 437.324  10
   0  -4  12-263.592 666.298   6
   0   4 -12-1405.40 816.732   7
   0   4 -12-705.300 1255.88   1
   0  -4  12 703.086 971.434  28
   0  -4  12 350.476 237.850  23
   0   4 -12-45.1283 1306.68  26
   0  -4  12 378.336 1262.77  15
   0  -4  13-767.290 1003.02  10
   0   4 -13 190.466 1008.43  13
   0   4 -13-39.4417 641.627  26
   0  -4  13 59.0985 633.982  23
   0  -4  13 526.470 292.527  28
   0  -4  13-840.539 695.180   6
   0   4 -13-1352.13 1263.69   1
   0   4 -13-1378.38 854.550   7
   0   4 -14-389.088 1361.12  13
   0  -4  14 17.2617 379.571  10
   0   4 -14 119.535 624.989  26
   0  -4  14 125.549 1209.57  23
   0  -4  14 201.031 962.206  28
   0   4 -14 301.861 1029.15   1
   0  -4  14 96.0895 1172.24   6
   0   4 -15-412.410 1233.69  13
   0   4 -15-12.9083 1280.77  26
   0  -4  15-1785.74 1071.27  23
   0  -4  15 203.718 436.630   6
   0   4 -15-215.915 973.371   1
   0   4 -16 0.29854 1474.35  13
   0   4 -16-3436.41 1617.19   1
   0  -4  16-1.82504 1132.21   6
   0  -5   9 1763.58 650.362  10
   0  -5   9 1771.16 592.984  23
   0  -5   9 3386.51 1123.54  28
   0  -5   9 2345.80 863.702  25
   0   5  -9 2983.87 1010.05  26
   0  -5   9 2493.28 1390.21   6
   0   5  -9 729.493 635.674   1
   0  -5  10 15065.0 2524.91  10
   0  -5  10 16496.0 2543.33  28
   0   5 -10 14442.8 2255.14  26
   0  -5  10 16431.8 2507.54  23
   0  -5  10 15896.0 2305.56   6
   0   5 -10 12824.4 2234.35   1
   0  -5  11-1865.11 1258.94  10
   0  -5  11-311.984 910.269  23
   0   5 -11 1264.51 1460.31  26
   0  -5  11-812.966 662.214  28
   0  -5  11 55.5675 627.797   6
   0   5 -11-1012.73 1058.31   1
   0  -5  12 371.139 714.604  10
   0  -5  12 281.367 759.078  28
   0   5 -12-7.81846 484.626  26
   0  -5  12-117.069 947.594  23
   0  -5  12-341.149 436.838   6
   0   5 -12 976.712 700.830   1
   0   5 -13-454.428 375.318  13
   0  -5  13-437.248 557.822   6
   0   5 -13-30.3379 862.596  26
   0  -5  13 120.441 650.778  23
   1   0 -17-3788.43 1784.24   1
  -1   0  17-272.929 2286.04   6
   1   0 -16-983.655 887.125   1
  -1   0  16-2839.09 1536.31   6
  -1   0  16-4700.64 1990.22  18
  -1   0  15 146.798 1041.96   6
   1   0 -15-1058.69 995.202   1
  -1   0  15 253.911 872.475  10
   1   0 -15-2280.80 1158.41   7
   1   0 -15 310.265 709.526  13
  -1   0  15 458.826 546.536  18
  -1   0  15 295.289 919.581  15
  -1   0  14-341.585 1424.58   6
   1   0 -14 194.773 872.775   1
  -1   0  14-782.575 728.611  10
   1   0 -14 1712.78 1558.83   7
   1   0 -14-2678.99 1389.23  13
  -1   0  14-376.083 645.184  18
  -1   0  14 562.846 815.489  15
   1   0 -13 497.702 1017.61  13
  -1   0  13 1705.48 1184.89  10
   1   0 -13 2166.90 1190.43   7
   1   0 -13 1584.99 1465.49   1
  -1   0  13 1320.17 1338.04   6
   1   0 -13-24.4958 1037.63  26
  -1   0  13 64.5904 461.363  28
  -1   0  13-17.5695 464.797  23
  -1   0  13 128.961 467.652  18
  -1   0  13 356.664 523.294  15
  -1   0  12 454.577 642.647  10
   1   0 -12 304.360 498.872   7
   1   0 -12 626.974 1363.00  13
   1   0 -12 232.136 396.471   1
  -1   0  12 774.139 751.932   6
  -1   0  12 1835.60 1241.58  28
  -1   0  12 412.701 315.894  23
   1   0 -12-943.104 1069.09  26
  -1   0  12 1339.46 904.774  15
   1   0 -12 121.057 280.165  17
  -1   0  12 299.680 568.774  18
   1   0 -11 279.084 623.093  13
   1   0 -11 565.448 883.755   7
  -1   0  11 815.681 373.813   9
  -1   0  11 1584.04 800.882  10
   1   0 -11 743.843 944.887   1
  -1   0  11 525.754 433.278   6
   1   0 -11 843.197 616.218  26
  -1   0  11 54.4382 348.473  28
  -1   0  11 254.679 740.205  23
  -1   0  11 188.679 624.164  18
   1   0 -11-258.931 308.687  17
  -1   0  11 396.138 682.099  15
  -1   0  10 667.418 734.997   9
   1   0 -10-137.059 347.546  13
   1   0 -10-1260.37 656.791   7
  -1   0  10-10.0558 544.060  10
   1   0 -10 85.7582 330.038   2
   1   0 -10-37.2705 416.472   1
  -1   0  10-1509.25 1257.70   6
   1   0 -10-861.074 731.293  26
  -1   0  10 36.6077 319.031  21
  -1   0  10-646.774 708.909  28
  -1   0  10-124.477 622.223  23
   1   0 -10 25.7385 612.511  17
  -1   0  10 891.786 882.900  18
  -1   0  10-953.043 590.331  15
  -1   0   9 5341.66 1102.73   9
   1   0  -9 4640.07 1607.45  13
  -1   0   9 4113.18 1063.81  10
   1   0  -9 3903.90 1075.55   7
   1   0  -9 6265.15 1173.00   2
  -1   0   9 6085.59 1334.00   6
  -1   0   9 4458.38 1336.73  28
  -1   0   9 4293.06 943.938  21
   1   0  -9 5128.00 1466.09  26
  -1   0   9 5475.70 1219.22  23
  -1   0   9 7888.25 1627.09  18
  -1   0   9 4971.27 1087.59  19
   1   0  -9 5112.94 1097.84  17
  -1   0   9 5606.61 1300.48  15
  -1   0   8-186.524 240.105   9
   1   0  -8 135.818 489.665   7
   1   0  -8 555.304 726.563  13
  -1   0   8-385.679 495.113  10
  -1   0   8 376.801 697.543   6
   1   0  -8-456.848 371.344   2
   1   0  -8 951.909 684.711  26
  -1   0   8-19.7062 279.248  23
  -1   0   8 17.4812 217.385  21
  -1   0   8 146.595 260.356  28
  -1   0   8 54.5903 216.483  19
   1   0  -8 72.6994 302.627  17
  -1   0   8-157.075 282.020  18
  -1   0   8-113.414 197.521  15
  -1   0   7 15722.0 2076.71  10
  -1   0   7 14742.1 1539.70   9
   1   0  -7 12446.0 1579.90   7
   1   0  -7 14360.3 2034.16  13
  -1   0   7 14969.2 1972.35   6
  -1   0   7 12735.4 1491.24   3
   1   0  -7 14518.3 1120.41   5
   1   0  -7 14390.9 1425.25   2
  -1   0   7 14391.0 1564.34  21
   1   0  -7 13770.5 1718.16  26
  -1   0   7 14053.3 1724.73  23
  -1   0   7 14634.8 1792.44  15
  -1   0   7 16881.0 1978.30  18
   1   0  -7 13890.6 1604.86  17
  -1   0   7 14231.4 1518.22  19
  -1   0   6-331.647 611.065  10
   1   0  -6-510.231 665.092  13
  -1   0   6 52.5869 219.533   9
   1   0  -6-502.828 485.848   7
   1   0  -6-396.762 424.112   2
   1   0  -6-341.130 238.156   5
  -1   0   6 119.651 451.190   6
  -1   0   6-236.663 407.708   3
   1   0  -6-84.2391 88.1637  26
  -1   0   6 21.4054 549.633  28
  -1   0   6-337.020 343.134  21
  -1   0   6-530.249 531.730  23
  -1   0   6-578.311 590.215  18
  -1   0   6-110.404 316.540  19
   1   0  -6-810.227 513.814  17
  -1   0   6-196.795 332.991  15
   1   0  -5 6011.06 1004.57  13
   1   0  -5 5253.30 826.472   7
  -1   0   5 5834.91 773.287   9
  -1   0   5 5501.38 1018.31  10
  -1   0   5 6142.94 860.269   3
   1   0  -5 6645.76 783.389   2
  -1   0   5 6461.17 1020.97   6
   1   0  -5 6491.92 681.765   5
  -1   0   5 2054.88 1049.75  28
   1   0  -5 5748.05 924.064  26
  -1   0   5 6293.42 937.212  23
  -1   0   5 6247.21 927.097  21
  -1   0   5 6402.76 1091.20  18
  -1   0   5 6354.14 873.319  19
   1   0  -5 6014.84 854.634  17
  -1   0   5 6418.76 979.607  15
   1   0  -4 226.587 189.538   7
  -1   0   4 52.0169 38.5193   9
  -1   0   4 316.094 257.117  10
  -1   0   4 404.378 342.602   6
  -1   0   4 0.95050 119.694   3
   1   0  -4 160.844 146.858   2
  -1   0   4-80.9878 152.657  21
   1   0  -4-103.851 118.476  26
  -1   0   4-153.015 139.593  23
  -1   0   4 162.400 224.457  28
  -1   0   4 54.1844 145.237  19
  -1   0   4 312.314 340.031  18
  -1   0   4 142.249 189.707  15
   1   0  -4 239.235 215.596  17
  -1   0   3 86095.1 2030.26   9
   1   0  -3 91907.3 2657.26   7
  -1   0   3 87197.7 3420.04  10
   1   0  -3 90550.4 1958.30   8
  -1   0   3 84718.5 3029.27   6
  -1   0   3 89672.0 2865.34   3
   1   0  -3 87886.0 1860.70   2
   1   0  -3 92263.6 2717.75  26
  -1   0   3 83391.5 3212.46  28
  -1   0   3 89634.6 2926.16  21
   1   0  -3 89719.3 1905.94  27
   1   0  -3 89423.6 1993.21  24
  -1   0   3 85414.6 2552.08  23
  -1   0   3 91555.2 2929.13  19
  -1   0   3 93986.7 3496.28  18
  -1   0   3 87266.4 2552.32  15
   1   0  -3 89218.4 2293.96  17
   1   0  -2 83.4994 77.1528   8
  -1   0   2-89.1219 91.7586  10
   1   0  -2 104.783 44.9917  11
   1   0  -2 81.6029 64.6977   7
  -1   0   2-12.5820 62.4064   3
  -1   0   2 31.7066 44.8675   6
   1   0  -2 37.1320 23.1314  27
  -1   0   2 8.10439 35.6625  21
   1   0  -2 143.466 64.5874  24
  -1   0   2 129.027 28.2910  28
   1   0  -2 22.9069 39.1238  26
  -1   0   2 51.8706 73.0679  23
  -1   0   2 35.6339 43.1833  19
  -1   0   2 55.0778 80.6444  18
  -1   0   2 27.1192 10.7477  15
  -1   0   1 92239.2 2319.88  10
   1   0  -1 98053.9 2013.39  11
   1   0  -1 98350.0 2081.04   8
  -1   0   1 91038.5 2321.76   3
  -1   0   1 95612.2 2370.36  21
   1   0  -1 98574.3 2130.73  24
   1   0  -1 97153.3 2071.41  27
  -1   0   1 93347.5 2284.38  28
  -1   0   1 91441.8 2293.26  18
   1   0  -1 99315.1 2359.72  20
  -1   0   1 88481.3 2312.93  19
   1   0   0 23.3503 37.3592  12
   1   0   0-19.3657 73.0211   8
   1   0   0 10.0244 21.7105   9
  -1   0   0 2.76751 59.1202   3
  -1   0   0 16.8938 63.3187   2
   1   0   0 46.6463 41.2755  27
  -1   0   0-17.2685 63.2825  21
   1   0   0 53.3649 39.1783  20
  -1   0   0 91.5385 76.8147  19
   1   0   0 82.9740 74.6256  16
  -1   0  -1 7151.57 675.403  13
   1   0   1 6753.42 578.243   8
   1   0   1 6671.10 643.513   9
  -1   0  -1 7071.45 636.178   7
   1   0   1 6781.27 570.652   6
  -1   0  -1 6828.42 667.366   2
  -1   0  -1 6605.94 629.481  26
   1   0   1 6634.39 621.598  23
   1   0   1 6733.33 578.730  27
   1   0   1 6755.29 616.510  16
  -1   0  -1 6488.41 642.760  17
   1   0   1 6793.92 536.051  14
   1   0   1 6838.66 617.953  15
   1   0   2-54.5438 174.955   9
   1   0   2-42.7060 71.4320   8
  -1   0  -2-86.5219 49.5032   7
   1   0   2 44.1850 45.6844  10
  -1   0  -2-12.7347 70.1342  13
  -1   0  -2-111.533 88.5208   2
  -1   0  -2-46.7131 54.4537   4
   1   0   2 16.4544 114.049   6
   1   0   2-54.3788 96.1725  23
  -1   0  -2-74.0408 152.074  26
   1   0   2-45.8368 80.6112  28
   1   0   2-52.4177 69.0310  24
   1   0   2-51.0105 66.4454  27
   1   0   2 73.6771 45.5403  15
   1   0   2-103.802 134.747  16
  -1   0  -2 15.1279 145.091  17
   1   0   2-38.6711 59.5981  18
  -1   0  -3 7106.06 1126.42   7
   1   0   3 6422.97 737.360  10
   1   0   3 6856.75 632.839   8
   1   0   3 6973.57 1033.01   9
  -1   0  -3 6789.34 1175.64  13
   1   0   3 7598.11 1124.11   6
  -1   0  -3 6355.35 747.641   4
  -1   0  -3 7468.30 1043.80   2
   1   0   3 6251.88 639.828  24
   1   0   3 6469.22 719.135  28
  -1   0  -3 7550.32 1116.39  26
   1   0   3 7407.38 1094.16  23
   1   0   3 6523.67 628.465  27
  -1   0  -3 7737.80 1111.79  17
   1   0   3 6583.86 816.205  16
   1   0   3 6484.24 701.133  18
   1   0   3 8040.13 1157.37  15
   1   0   4-146.702 95.9486   8
  -1   0  -4 174.300 192.141   7
   1   0   4-177.170 216.392  10
   1   0   4-61.9698 404.530   9
  -1   0  -4-108.936 376.445  13
   1   0   4-32.1602 253.959   6
  -1   0  -4-42.4624 115.211   4
  -1   0  -4 130.317 384.350   2
   1   0   4-121.252 106.706  27
   1   0   4-105.294 228.810  28
   1   0   4-105.046 139.737  24
   1   0   4-134.997 219.378  23
  -1   0  -4-259.329 378.365  26
  -1   0  -4-13.6135 303.464  17
   1   0   4-278.268 414.465  15
   1   0   4-139.548 221.655  16
   1   0   4 36.4033 120.068  18
   1   0   5 258.574 224.485   9
  -1   0  -5-96.3386 129.695  13
   1   0   5 80.4115 28.3537   8
  -1   0  -5-78.4127 326.079   7
   1   0   5-180.235 254.506  10
  -1   0  -5 55.9827 100.503   4
  -1   0  -5 447.735 159.247   2
   1   0   5 130.702 331.300   6
  -1   0  -5 233.774 291.678  26
   1   0   5 261.221 419.920  23
   1   0   5 658.798 387.132  28
   1   0   5 189.711 101.487  24
  -1   0  -5-575.094 414.509  17
   1   0   5-163.912 204.362  16
   1   0   5-1.42510 271.673  15
   1   0   5-140.286 278.089  18
  -1   0  -6 1766.75 1262.64  13
   1   0   6 72.2643 91.4369   8
  -1   0  -6 709.058 817.969   7
   1   0   6 82.7196 440.628   9
   1   0   6 263.223 336.053  10
  -1   0  -6 678.225 434.100   4
  -1   0  -6 1240.73 882.862   2
   1   0   6 1486.78 885.254   6
  -1   0  -6 1136.76 986.829  26
   1   0   6 329.290 539.623  28
   1   0   6 895.316 739.374  23
   1   0   6 315.195 309.701  16
   1   0   6 1328.70 755.571  18
  -1   0  -6 322.534 367.184  17
   1   0   6 492.463 713.333  15
   1   0   7 90902.9 4464.24   9
   1   0   7 82826.8 4402.42  10
  -1   0  -7 85306.8 5179.38  13
  -1   0  -7 82423.1 4792.60   7
   1   0   7 96523.2 4914.33   6
  -1   0  -7 73421.2 4212.79   2
  -1   0  -7 76946.6 3302.11   4
   1   0   7 82091.3 2553.10  21
   1   0   7 86231.8 4768.23  23
  -1   0  -7 81386.5 4923.82  26
  -1   0  -7 80715.1 4643.54  17
   1   0   7 91703.9 4733.31  15
   1   0   7 84984.6 3326.25  16
   1   0   7 92710.9 4308.88  18
   1   0   8-458.246 663.447   9
   1   0   8-47.2786 418.771  10
  -1   0  -8-861.910 704.435  13
  -1   0  -8 68.0850 452.265   7
   1   0   8 60.8368 115.127  11
  -1   0  -8-51.8189 221.820   4
   1   0   8-409.520 508.516   6
  -1   0  -8-336.868 615.660   2
  -1   0  -8 266.811 718.421  26
   1   0   8 372.091 350.200  23
   1   0   8-98.1261 460.756  28
   1   0   8 181.568 39.5626  16
  -1   0  -8-1018.84 706.736  17
   1   0   8 806.256 317.759  15
   1   0   8 427.368 296.223  18
  -1   0  -9-197.502 836.462  13
  -1   0  -9 1450.46 666.028   7
   1   0   9 494.060 600.847   9
   1   0   9 314.228 534.963  10
   1   0   9 692.928 678.997   6
  -1   0  -9 329.277 368.408   1
  -1   0  -9-156.097 555.307   2
   1   0   9 551.650 699.119  23
   1   0   9 669.621 355.828  28
  -1   0  -9 582.303 122.998  26
  -1   0  -9 95.5734 623.178  17
   1   0   9 151.585 302.656  18
   1   0   9 92.6638 193.296  16
   1   0   9 698.391 638.202  15
  -1   0 -10 512.139 738.279   7
   1   0  10-861.257 531.219   9
  -1   0 -10 128.756 1480.97  13
   1   0  10 523.860 776.786  10
   1   0  10 788.987 214.474   6
  -1   0 -10-2158.54 968.178   1
  -1   0 -10 278.892 700.685   2
   1   0  10 1.20701 512.083  23
   1   0  10 491.733 339.233  28
  -1   0 -10 39.2621 559.547  26
   1   0  10-246.973 317.051  15
   1   0  10-590.429 919.854  18
  -1   0 -10-36.1082 421.981  17
   1   0  11 2734.49 1175.75  10
   1   0  11 5075.65 1443.00   9
  -1   0 -11 2611.56 1307.80   7
  -1   0 -11 1496.35 1997.46  13
   1   0  11 280.364 1407.45   6
  -1   0 -11 3372.85 1210.33   2
  -1   0 -11 3190.68 1886.14   1
   1   0  11 987.993 1576.61  23
  -1   0 -11 408.915 1401.70  26
   1   0  11 3677.98 1013.64  18
  -1   0 -11 4136.54 1409.27  17
   1   0  11 1217.79 1198.54  15
   1   0  12 61.9134 537.124  10
  -1   0 -12-780.833 1089.04  13
  -1   0 -12-744.687 1002.24   7
   1   0  12-269.408 698.771   9
  -1   0 -12 269.523 770.905   1
  -1   0 -12-163.772 314.736   2
   1   0  12-323.406 857.206   6
  -1   0 -12 46.2855 1060.68  26
   1   0  12-119.461 753.283  23
   1   0  12 1685.75 1299.85  18
  -1   0 -12-171.929 929.192  17
   1   0  12-229.806 614.725  15
   1   0  13 422.077 523.204   9
  -1   0 -13 230.631 1302.26  13
  -1   0 -13 311.476 436.471   7
   1   0  13 66.7765 188.960   6
  -1   0 -13 1347.42 511.682   1
  -1   0 -13 678.669 1112.03  26
   1   0  13 186.867 211.160  15
  -1   0 -13-99.7908 339.115  17
   1   0  14 1656.84 1441.01   9
  -1   0 -14-493.675 807.290  13
  -1   0 -14 99.0641 589.725   7
   1   0  14 435.217 814.569   6
  -1   0 -14 1763.80 1127.29   1
   1   0  14 290.884 1059.26  23
  -1   0 -14-42.2151 619.029  26
   1   0  14-747.169 600.874  15
  -1   0 -14-177.692 1577.40  17
  -1   0 -15-1248.28 1010.64   1
   1   0  15 220.201 1342.43   6
  -1   0 -15-1075.50 871.470   7
  -1   0 -15-363.498 591.494  13
   1   0  15-39.6999 899.415  15
  -1   0 -15-343.425 1128.83  17
   1   0  16-484.148 946.213   6
  -1   0 -16 744.826 829.829   1
  -1   0 -16 391.224 1098.02   7
   1   0  16 603.440 1004.88  15
   1   0  17 209.595 1786.79   6
  -1   0 -17 0.33017 1216.25   1
  -1  -1  17-337.604 602.969   6
   1   1 -17-695.527 849.721  13
  -1   1  16-211.585 920.786   6
  -1  -1  16 182.705 757.565   6
   1  -1 -16 0.26244 1094.25   1
   1   1 -16 503.214 1915.39   1
  -1  -1  16 1315.90 1444.83  10
   1   1 -16-3310.26 1723.19  13
  -1  -1  16-476.620 780.752  15
  -1  -1  16 11.7372 278.394  18
   1   1 -15 134.598 1224.18  13
  -1  -1  15 296.310 714.189  10
   1   1 -15 584.156 1106.34   1
   1   1 -15-255.351 411.863   7
  -1  -1  15 324.211 952.767   6
  -1   1  15 72.2553 967.981   6
   1  -1 -15 516.991 623.183   1
   1   1 -15 1.01868 1414.81  26
  -1   1  15 99.1306 573.384  18
  -1  -1  15 354.630 1298.54  15
  -1  -1  15 29.9143 427.091  18
   1   1 -14 48.5545 1706.96  13
  -1  -1  14 523.331 760.093  10
   1  -1 -14-77.8298 795.159  13
   1   1 -14-1083.82 777.466   7
   1  -1 -14-2203.40 1080.17   7
  -1   1  14-563.910 968.415   6
  -1  -1  14-3146.28 1440.49   6
   1  -1 -14-1580.07 1011.72   1
   1   1 -14-0.21574 839.903   1
  -1  -1  14 49.1228 1004.01  23
  -1  -1  14 696.379 1478.30  28
   1   1 -14-1438.58 969.235  26
  -1  -1  14-1684.81 1018.42  18
  -1  -1  14-1348.74 1087.97  15
  -1   1  14 439.808 1054.18  18
  -1   1  14-543.943 1030.22  15
   1  -1 -13 210.917 562.321   7
   1  -1 -13 652.380 586.741  13
  -1  -1  13-1060.00 969.194  10
  -1   1  13-749.257 1018.33  10
   1   1 -13 343.348 635.199  13
   1   1 -13-225.900 468.335   7
   1  -1 -13-239.381 599.123   1
  -1  -1  13 1236.80 1273.36   6
  -1   1  13 768.800 527.679   6
   1   1 -13 461.787 1496.54   1
   1   1 -13-12.1598 782.687  26
  -1  -1  13 901.792 725.974  28
  -1  -1  13-304.130 542.053  23
  -1   1  13 930.942 1079.34  18
  -1  -1  13-69.1047 382.008  15
  -1  -1  13-648.612 851.111  18
  -1   1  13-210.744 268.568  15
   1  -1 -12-347.025 601.723   7
  -1   1  12-35.2823 292.446  10
   1  -1 -12-582.535 1063.61  13
  -1  -1  12 1294.12 1155.17  10
   1   1 -12 1627.63 1900.17  13
   1   1 -12-584.339 627.804   7
  -1   1  12-1313.48 746.220   6
   1  -1 -12 52.1920 992.593   1
  -1  -1  12 1426.21 906.415   6
   1   1 -12 336.253 1481.40   1
  -1  -1  12-349.868 856.495  23
  -1  -1  12 130.520 1002.72  28
   1   1 -12 40.5504 581.946  26
  -1   1  12 622.276 1347.18  18
   1  -1 -12 97.8869 890.798  17
  -1   1  12-183.181 582.817  15
  -1  -1  12-516.030 471.098  15
  -1  -1  12-113.285 919.556  18
   1   1 -12 144.168 484.625  17
   1   1 -11-328.385 498.945   7
  -1  -1  11 337.921 292.731  10
  -1   1  11 402.486 583.885   9
  -1   1  11 473.134 473.058  10
   1  -1 -11-430.206 745.382   7
   1  -1 -11 1102.45 1125.51  13
  -1  -1  11 726.195 652.851   9
   1   1 -11-552.736 380.866  13
  -1  -1  11-223.974 993.531   6
  -1   1  11-78.6540 544.915   6
   1   1 -11 97.8851 526.949   1
  -1  -1  11 402.301 676.233  28
   1  -1 -11 1334.42 1225.40  26
  -1   1  11 1953.07 1295.98  28
  -1   1  11-211.515 966.626  23
  -1  -1  11 118.242 389.012  23
   1   1 -11 211.718 716.396  26
   1  -1 -11 534.695 559.231  17
  -1   1  11 89.9872 556.941  18
  -1  -1  11 1.03652 135.865  18
  -1   1  11-340.244 744.791  15
   1   1 -11 1328.37 1039.15  17
  -1  -1  11 1328.09 823.281  15
  -1  -1  10 1774.51 617.226   9
   1  -1 -10 1227.47 1022.82   7
   1   1 -10-362.537 474.468  13
   1  -1 -10-40.3344 645.064  13
  -1   1  10 2693.54 1257.81  10
  -1  -1  10 2708.79 1107.67  10
   1   1 -10 989.199 679.642   7
  -1   1  10 1899.72 786.172   9
   1  -1 -10 1433.32 474.003   2
  -1  -1  10 2131.59 893.272   6
   1   1 -10 1200.03 892.428   1
   1   1 -10 2862.53 909.170   2
  -1   1  10 3473.06 1129.16   6
  -1  -1  10 1912.94 953.033  28
  -1  -1  10 2136.22 643.484  21
  -1   1  10 2403.40 883.762  21
  -1   1  10 2752.68 1038.92  28
   1   1 -10 1434.50 980.804  26
  -1  -1  10 2126.86 892.937  23
  -1   1  10 2300.65 922.598  23
   1  -1 -10 2404.41 1070.16  26
  -1   1  10 2190.00 554.283  15
   1  -1 -10 2086.30 864.122  17
  -1  -1  10 259.585 934.562  18
  -1   1  10 2183.55 859.383  19
  -1   1  10 2768.75 1038.19  18
   1   1 -10 1623.69 372.248  17
  -1  -1  10 1164.44 502.658  15
  -1   1   9 230.571 168.617   9
   1  -1  -9 929.246 409.059   7
  -1  -1   9 630.826 558.440   9
   1   1  -9-311.913 569.119  13
  -1  -1   9 925.190 485.552  10
   1  -1  -9 17.8428 1088.72  13
   1   1  -9 559.132 452.273   7
  -1   1   9 414.543 830.177  10
  -1   1   9-35.3502 221.963   6
   1   1  -9 643.073 353.527   1
   1  -1  -9-148.234 541.971   2
   1   1  -9 650.845 506.599   2
  -1  -1   9 175.249 698.157   6
  -1  -1   9 41.2420 233.942   3
  -1  -1   9 323.463 355.476  21
  -1   1   9 392.038 432.665  23
  -1  -1   9 19.2777 142.275  23
  -1   1   9 314.279 350.351  21
   1  -1  -9 494.895 434.985  26
   1   1  -9 165.603 534.197  26
  -1   1   9-274.798 585.394  28
  -1  -1   9 203.634 490.963  28
   1   1  -9 98.0838 366.775  17
  -1   1   9 269.876 795.966  15
  -1  -1   9 412.880 746.768  18
   1  -1  -9 608.266 524.407  17
  -1   1   9-45.9192 688.578  18
  -1   1   9-137.829 129.536  19
  -1  -1   9 488.724 787.278  15
  -1  -1   8 333.543 135.200   9
  -1  -1   8 608.161 626.031  10
   1  -1  -8 427.830 561.713  13
  -1   1   8 155.455 384.954  10
  -1   1   8 567.860 345.879   9
   1  -1  -8 167.297 320.452   7
   1   1  -8 1334.88 653.176   7
   1   1  -8 216.293 422.462  13
  -1  -1   8 741.160 489.419   3
   1  -1  -8 778.132 411.342   2
  -1   1   8 11.2944 484.641   6
   1   1  -8 458.338 222.361   5
   1   1  -8-656.167 640.164   1
   1   1  -8 896.414 474.480   2
  -1  -1   8-48.1254 113.103   6
  -1  -1   8 162.881 245.085  23
   1  -1  -8 420.083 571.221  26
  -1   1   8 97.9907 259.140  21
  -1  -1   8 30.2947 235.484  21
  -1   1   8-210.196 614.246  28
  -1  -1   8 293.516 259.037  28
  -1   1   8 1076.22 465.781  23
   1   1  -8 948.879 567.284  26
  -1  -1   8 246.646 412.624  15
  -1   1   8 349.193 600.476  18
  -1  -1   8 352.808 566.328  18
  -1   1   8 586.098 417.565  15
   1   1  -8 304.391 187.728  14
   1   1  -8 205.402 277.478  17
   1  -1  -8 710.146 513.189  17
  -1   1   8 368.914 249.114  19
   1  -1  -7 2066.74 955.335  13
   1   1  -7 2658.65 829.527   7
  -1  -1   7 2660.99 844.024  10
  -1   1   7 2846.20 702.603   9
   1  -1  -7 1979.66 610.165   7
  -1  -1   7 2401.70 639.070   9
  -1   1   7 1657.49 476.578  10
   1  -1  -7 1787.28 465.559   2
  -1  -1   7 2046.50 728.048   6
   1   1  -7 2621.09 615.903   2
   1   1  -7 2246.18 622.826   1
  -1   1   7 2412.23 623.564   6
  -1  -1   7 2677.41 599.497   3
  -1  -1   7 2549.00 683.557  21
  -1  -1   7 1603.90 455.287  23
   1  -1  -7 2400.68 755.705  26
  -1   1   7 2641.08 693.129  23
  -1  -1   7 345.598 720.623  28
  -1   1   7 666.140 717.998  28
  -1   1   7 2539.50 685.701  21
   1   1  -7 2041.60 628.749  26
  -1   1   7 2782.95 601.700  19
  -1  -1   7 2057.80 678.178  15
  -1   1   7 2501.07 745.552  18
  -1  -1   7 2513.38 621.990  19
  -1  -1   7 3508.31 964.752  18
  -1   1   7 2661.51 689.255  15
   1   1  -7 2647.39 405.761  14
   1  -1  -7 2348.75 631.329  17
  -1   1   7 2533.72 287.165  16
   1   1  -7 2301.13 494.028  17
   1   1  -6 5326.44 974.077   7
  -1  -1   6 5600.59 865.255   9
   1  -1  -6 5672.23 940.531   7
   1  -1  -6 4923.69 943.351  13
  -1   1   6 5437.72 818.126   9
  -1  -1   6 5227.05 1073.74  10
  -1   1   6 5027.13 1081.54  10
   1   1  -6 4604.09 736.037   2
  -1  -1   6 5817.85 1207.00   6
  -1  -1   6 5658.75 870.661   3
   1   1  -6 4471.35 952.908   1
  -1   1   6 4845.83 1197.91   6
   1  -1  -6 5889.79 875.897   2
  -1   1   6 5124.46 864.996  21
   1   1  -6 4989.98 959.444  26
   1  -1  -6 5826.67 1115.01  26
  -1  -1   6 5000.10 901.834  23
  -1  -1   6 1454.37 1077.04  28
  -1   1   6 1219.96 956.943  28
  -1   1   6 5994.72 968.863  23
  -1  -1   6 5684.06 887.985  21
  -1   1   6 5692.56 923.070  15
   1  -1  -6 5002.84 792.381  17
  -1   1   6 6257.45 1121.49  18
  -1   1   6 5964.26 453.274  16
   1   1  -6 5522.70 595.966  14
   1   1  -6 5429.77 906.870  17
  -1  -1   6 5759.48 1030.27  18
  -1  -1   6 5396.89 856.992  19
  -1  -1   6 6060.50 1009.63  15
  -1   1   6 6048.97 914.023  19
  -1   1   5 2908.01 510.712   9
   1   1  -5 2869.86 450.508  14
  -1  -1   5 2621.02 454.310   9
   1  -1  -5 2777.33 718.243  13
  -1   1   5 2587.98 733.875  10
   1   1  -5 2473.54 577.204   7
  -1  -1   5 2589.87 679.855  10
   1  -1  -5 2576.86 481.547   5
   1   1  -5 2565.54 678.174   1
  -1   1   5 2190.58 530.091   6
  -1  -1   5 2977.90 595.161   3
  -1  -1   5 2919.95 576.577   6
   1   1  -5 3072.82 517.457   2
   1  -1  -5 2701.93 531.608   2
  -1  -1   5 3082.63 676.299  21
  -1   1   5 2932.79 643.746  21
  -1  -1   5 982.871 707.506  28
  -1   1   5 594.415 651.132  28
  -1  -1   5 2738.27 614.220  23
   1   1  -5 2834.35 634.471  26
  -1   1   5 2924.81 670.324  23
   1  -1  -5 2940.08 747.501  26
  -1  -1   5 2450.73 638.970  15
  -1  -1   5 2928.06 614.242  19
  -1   1   5 2944.07 699.326  18
   1   1  -5 2609.15 545.720  17
  -1  -1   5 2573.59 655.481  18
  -1   1   5 2364.81 499.188  15
  -1   1   5 2661.15 584.550  19
   1  -1  -5 2144.59 485.792  17
   1   1  -4 18208.9 1440.99   7
  -1  -1   4 18551.9 1734.89  10
   1   1  -4 18956.5 810.722   8
   1  -1  -4 17852.3 1761.46  13
  -1  -1   4 17663.3 1199.13   9
  -1   1   4 18515.7 1747.92  10
  -1   1   4 18294.1 1267.16   9
   1   1  -4 17622.1 1518.65   1
  -1   1   4 18598.0 1706.52   6
   1   1  -4 18074.5 1146.62   2
  -1  -1   4 18323.9 1638.21   6
  -1   1   4 17770.1 1551.63   3
   1  -1  -4 18755.8 1261.94   2
  -1  -1   4 18344.2 1400.48   3
   1  -1  -4 17581.7 1253.82   5
  -1  -1   4 18438.6 1487.48  21
   1   1  -4 18761.4 1448.67  26
  -1   1   4 19506.7 1874.30  28
  -1   1   4 18378.2 1517.13  23
   1  -1  -4 17799.1 1580.80  26
  -1  -1   4 19513.0 1755.42  28
  -1  -1   4 19311.4 1464.27  23
  -1   1   4 19530.9 1570.48  21
  -1   1   4 19440.6 1502.17  15
   1   1  -4 18737.7 1314.16  17
  -1   1   4 18206.0 1808.32  18
   1  -1  -4 19220.1 1410.25  17
   1   1  -4 18601.8 1127.76  14
  -1  -1   4 18903.6 1719.41  18
  -1  -1   4 18583.3 1467.65  19
  -1  -1   4 18189.1 1428.67  15
  -1   1   3 18608.2 1640.54  10
   1  -1  -3 18922.3 1527.43  13
   1   1  -3 17929.6 1237.75   7
  -1  -1   3 17401.5 1003.78   9
  -1  -1   3 17781.1 1505.37  10
  -1   1   3 18026.2 1183.71   9
   1  -1  -3 19896.8 1278.45   5
   1   1  -3 17709.4 1316.95   1
  -1  -1   3 17635.8 1354.60   6
  -1   1   3 18086.8 1424.79   3
   1  -1  -3 17695.6 1071.43   2
  -1   1   3 17056.3 1389.47   6
  -1  -1   3 17011.8 1301.56  21
  -1   1   3 18526.1 1589.17  28
  -1  -1   3 18860.6 1542.49  28
  -1   1   3 19124.3 1446.41  21
  -1  -1   3 17132.3 1161.08  23
   1  -1  -3 17901.2 1397.97  26
  -1  -1   3 17680.5 1549.59  18
   1   1  -3 17780.1 1072.25  14
  -1   1   3 17833.0 1627.98  18
  -1  -1   3 16692.8 1150.97  15
  -1   1   3 17550.1 1228.49  15
   1  -1  -3 18254.9 1214.42  17
   1   1  -3 17897.5 1081.69  17
  -1  -1   3 17648.6 1314.05  19
  -1   1   2 107131. 3361.47  10
   1   1  -2 104195. 2693.37  12
  -1  -1   2 112740. 3295.72  10
   1  -1  -2 110388. 2900.66  13
  -1   1   2 105202. 2986.12   6
  -1   1   2 102736. 3104.16   3
   1  -1  -2 111978. 2908.63   5
   1   1  -2 114691. 2609.04   1
  -1  -1   2 106846. 2793.90   6
  -1   1   2 104762. 3329.14  28
  -1   1   2 93977.1 2994.42  21
  -1  -1   2 106728. 2321.42  23
  -1  -1   2 111248. 3187.63  28
  -1  -1   2 100717. 2890.42  21
   1   1  -2 107276. 2324.75  20
  -1   1   2 108672. 3391.37  18
   1   1  -2 111392. 2552.29  14
  -1  -1   2 109608. 3192.74  18
  -1  -1   2 103942. 2969.62  19
  -1   1   1 6932.01 717.122  10
   1  -1  -1 7110.37 708.689   8
  -1  -1   1 7545.72 705.473  10
  -1   1   1 7674.11 750.672   3
   1  -1  -1 7422.96 722.224   5
  -1  -1   1 7243.47 707.500  21
  -1  -1   1 7402.25 693.103  28
   1   1  -1 7115.29 588.919  20
  -1   1   1 6725.65 701.774  28
  -1   1   1 8039.41 788.914  21
  -1   1   1 6627.25 703.160  18
   1   1  -1 7132.21 664.050  14
  -1  -1   1 7118.28 705.471  19
  -1  -1   1 6579.52 660.263  18
   1  -1   0 5039.57 535.256  11
   1  -1   0 5436.04 584.882   8
  -1   1   0 4889.16 546.596   3
   1  -1   0 5471.42 634.693   5
  -1   1   0 4922.82 525.194   4
   1  -1   0 5313.09 548.655  25
   1  -1   0 5018.17 556.733  22
  -1   1   0 4951.55 558.717  21
   1  -1   0 5308.06 550.326  16
   1  -1   1 2360.41 392.343   9
   1  -1   1 2313.25 373.352   8
  -1   1  -1 2173.04 376.212   7
   1   1   1 2307.13 426.077   9
   1  -1   1 2308.40 345.030  11
  -1  -1  -1 2337.23 432.738   2
  -1   1  -1 2244.46 379.658   4
  -1   1  -1 2469.76 384.036   1
  -1   1  -1 2392.61 400.495   2
   1  -1   1 2452.08 358.505   6
   1  -1   1 2061.84 360.943  25
   1  -1   1 2439.07 401.995  23
  -1  -1  -1 2087.72 410.295  26
   1  -1   1 2315.32 379.624  22
   1  -1   1 2349.40 392.485  15
   1  -1   1 2411.35 346.276  20
  -1   1  -1 2203.21 383.757  17
   1  -1   1 2082.90 361.181  16
  -1  -1  -1 2121.54 408.300  17
   1   1   1 2180.85 415.767  16
   1   1   1 2620.92 470.277  15
  -1  -1  -2 312.678 205.544  13
   1  -1   2 408.024 195.111   9
   1  -1   2 283.365 148.396   8
   1  -1   2 282.550 133.926  11
  -1   1  -2 426.250 207.781   7
   1  -1   2 327.359 136.342  10
   1   1   2 343.789 145.486   9
  -1   1  -2 287.747 145.544   2
  -1  -1  -2 318.333 179.552   2
   1  -1   2 320.766 160.980   6
  -1   1  -2 320.462 187.444   1
   1   1   2 368.534 104.612   6
  -1   1  -2 287.186 114.906   4
   1  -1   2 344.013 122.586  28
   1  -1   2 253.479 121.912  23
   1  -1   2 322.756 172.070  25
   1  -1   2 138.824 114.653  22
  -1  -1  -2 212.315 102.891  26
   1   1   2 194.819 148.840  23
  -1  -1  -2 374.608 235.515  17
   1  -1   2 289.624 108.095  16
   1   1   2 184.763 53.4397  15
   1   1   2 260.696 166.731  16
  -1   1  -2 347.734 220.243  17
   1  -1   2 139.337 86.6244  15
  -1   1  -3 1650.16 590.302   7
   1   1   3 1508.82 498.026   9
  -1  -1  -3 1349.89 523.962  13
   1  -1   3 1650.15 370.408  11
   1  -1   3 1478.14 361.242   8
   1  -1   3 1586.13 422.970  10
   1  -1   3 1719.46 665.841   9
  -1   1  -3 942.353 258.234   4
   1   1   3 1201.41 322.347   6
  -1   1  -3 2588.30 754.094   1
   1  -1   3 1419.46 580.098   6
  -1  -1  -3 976.000 431.821   2
  -1   1  -3 1448.50 520.076   2
   1  -1   3 1605.89 545.107  25
   1  -1   3 1796.64 522.202  22
  -1   1  -3 1833.38 548.953  26
  -1  -1  -3 1243.32 399.935  26
   1   1   3 883.840 326.431  23
   1  -1   3 1116.29 462.994  23
   1   1   3 910.882 295.938  18
  -1   1  -3 1613.21 623.910  17
  -1  -1  -3 1332.02 524.721  17
   1   1   3 1415.13 552.548  15
   1  -1   3 1454.48 442.100  16
   1   1   3 1293.94 381.290  16
   1  -1   3 813.473 196.518  18
   1  -1   3 2256.29 703.462  15
   1  -1   4 3766.60 630.831  10
   1  -1   4 4253.49 479.070  11
   1   1   4 4117.11 735.602  10
   1   1   4 4300.97 749.675   9
   1  -1   4 4357.58 567.533   8
  -1   1  -4 4089.57 880.682   7
  -1  -1  -4 4085.27 831.374  13
   1  -1   4 3740.63 645.674   9
   1  -1   4 4023.32 801.780   6
   1   1   4 4069.69 804.346   6
  -1   1  -4 3823.97 727.307   2
  -1   1  -4 3766.65 614.513   4
  -1   1  -4 4347.49 725.467   1
  -1  -1  -4 3947.36 833.913   2
  -1  -1  -4 3786.35 803.765  26
   1  -1   4 3892.61 640.316  28
   1   1   4 3369.93 710.179  23
   1  -1   4 4414.45 490.855  27
  -1   1  -4 4551.49 856.626  26
   1  -1   4 3656.27 747.740  23
  -1  -1  -4 3595.88 785.564  17
   1  -1   4 3366.64 554.579  16
   1   1   4 4359.52 663.715  16
  -1   1  -4 3665.52 730.994  17
   1   1   4 4108.23 832.648  15
   1  -1   4 3843.33 658.045  18
   1   1   4 4237.47 699.988  18
   1  -1   4 3319.99 721.771  15
   1   1   5 36171.4 2565.26   9
   1  -1   5 35071.1 2516.05   9
   1   1   5 37014.1 2528.20  10
   1  -1   5 34574.9 2304.87  10
  -1  -1  -5 37627.0 3062.84  13
  -1   1  -5 35421.5 2651.73   7
   1  -1   5 35991.5 1475.55  11
   1  -1   5 34188.5 2647.71   6
  -1   1  -5 35357.5 2661.00   1
   1   1   5 34372.8 2728.78   6
  -1   1  -5 34355.1 2046.09   4
  -1  -1  -5 35959.3 2637.52   2
  -1   1  -5 33767.8 2395.63   2
   1   1   5 33357.2 2576.07  23
  -1  -1  -5 35060.4 2837.11  26
  -1   1  -5 34812.8 2637.93  26
   1  -1   5 37190.8 1462.41  27
   1  -1   5 37628.8 2329.95  28
   1   1   5 36356.8 1467.91  21
   1  -1   5 36253.2 2663.28  23
  -1  -1  -5 34066.7 2721.11  17
   1  -1   5 37427.4 2278.33  18
   1   1   5 36390.6 2049.02  16
   1  -1   5 36238.5 2670.37  15
  -1   1  -5 34064.7 2513.64  17
   1   1   5 35048.1 2635.67  15
   1   1   5 37436.9 2348.24  18
   1  -1   5 33591.7 1981.60  16
  -1  -1  -6 1810.50 1315.88  13
  -1   1  -6 1650.99 1021.64   7
   1  -1   6 910.606 592.793  10
   1   1   6 260.504 149.184   8
  -1  -1  -6 1575.50 1024.98   7
   1  -1   6 1246.95 711.653   9
   1   1   6 47.8498 409.446   9
   1  -1   6 630.816 254.309  11
   1   1   6 925.649 487.915  10
  -1   1  -6 1097.53 1160.60   1
   1   1   6 92.5071 462.218   6
  -1  -1  -6 814.238 532.252   4
  -1   1  -6 1190.34 612.034   4
   1  -1   6 1139.62 1023.85   6
  -1   1  -6 989.290 754.484   2
  -1  -1  -6 989.138 734.918   2
   1   1   6 1635.60 862.856  23
   1  -1   6 563.474 257.514  27
   1   1   6 422.544 235.453  21
   1  -1   6 612.873 241.526  24
   1  -1   6 1749.43 797.581  28
  -1   1  -6 2242.91 1081.58  26
   1  -1   6 1513.32 937.648  23
   1   1   6 419.160 535.252  28
  -1  -1  -6 926.944 857.961  26
   1  -1   6 1726.51 895.439  18
  -1  -1  -6 1011.17 783.089  17
   1   1   6 695.626 563.098  18
   1  -1   6 724.247 459.112  16
   1   1   6 498.913 374.141  16
   1  -1   6 1749.97 842.137  15
   1   1   6 240.583 534.256  15
   1   1   6 355.082 163.535  19
  -1   1  -6 2466.59 1004.02  17
   1  -1   7 19126.6 1136.80  11
  -1   1  -7 20457.2 2426.68   7
   1  -1   7 19234.6 2106.91  10
   1   1   7 19390.7 2142.50  10
  -1   1  -7 20597.5 2425.08  13
   1   1   7 20159.8 2072.59   9
  -1  -1  -7 19109.8 2610.01  13
   1   1   7 19801.6 1106.57   8
  -1  -1  -7 19287.3 2234.89   7
   1  -1   7 19812.6 2048.07   9
  -1   1  -7 16935.4 1626.02   4
  -1  -1  -7 16819.3 1570.40   4
   1  -1   7 22476.8 2350.44   6
  -1   1  -7 18785.2 2037.63   2
   1   1   7 21019.2 2389.19   6
  -1  -1  -7 19628.2 2247.85   2
  -1   1  -7 20150.7 2421.97   1
  -1   1  -7 19816.2 2400.45  26
   1   1   7 20829.1 2326.86  23
  -1  -1  -7 18218.6 2400.26  26
   1  -1   7 19007.8 2321.44  23
   1  -1   7 18552.5 2045.47  28
   1   1   7 18323.0 1214.07  21
   1  -1   7 18181.0 1095.62  24
  -1  -1  -7 18913.6 2248.57  17
   1   1   7 19180.4 1074.93  19
   1   1   7 21216.0 2305.95  15
   1  -1   7 22145.4 2336.30  15
   1  -1   7 19784.2 1663.08  16
  -1   1  -7 16647.0 2077.25  17
   1  -1   7 20821.4 2026.89  18
   1   1   7 19216.9 1550.26  16
   1  -1   8 2760.11 775.359   9
  -1   1  -8 1390.34 126.778  13
   1   1   8 2113.45 332.575   8
  -1  -1  -8 1871.78 998.549  13
   1   1   8 2105.45 599.663  10
   1  -1   8 1935.74 736.945  10
   1   1   8 3056.49 876.601   9
  -1   1  -8 2234.90 592.246   7
  -1  -1  -8 1197.33 651.303   7
  -1  -1  -8 1610.78 387.724   2
   1   1   8 3549.33 944.956   6
  -1   1  -8 2020.89 640.544   4
   1  -1   8 1979.85 998.258   6
  -1   1  -8 1547.45 449.991   2
  -1   1  -8 1469.64 259.531   1
  -1  -1  -8 2040.04 568.578   4
   1  -1   8 1645.59 583.649  23
  -1   1  -8 1553.87 309.038  26
   1   1   8 1882.51 1058.35  23
   1   1   8 1922.65 429.276  21
   1  -1   8 1101.54 715.577  28
  -1  -1  -8 1514.07 424.991  26
   1   1   8 3375.25 963.467  15
   1  -1   8 2139.20 658.843  18
   1  -1   8 2777.24 861.233  15
  -1   1  -8 1567.34 683.991  17
  -1  -1  -8 2405.95 820.531  17
   1  -1   8 2312.86 649.302  16
   1   1   8 1899.03 811.638  18
   1   1   8 1928.19 456.112  16
   1   1   9 55.7238 243.651   9
   1  -1   9 885.823 689.450   9
   1  -1   9 112.895 187.864  10
   1   1   9-440.060 487.204  10
  -1   1  -9-245.278 361.008   7
  -1  -1  -9 348.395 478.650  13
  -1  -1  -9-36.4850 380.832   7
  -1   1  -9 453.290 148.697  13
  -1   1  -9 381.179 611.898   2
   1  -1   9 1292.71 1028.50   6
  -1  -1  -9 343.236 347.437   2
  -1   1  -9 2.65861 756.884   1
   1   1   9 572.171 600.411   6
   1  -1   9 261.089 171.801  23
   1   1   9-15.9209 758.664  23
  -1   1  -9-128.716 478.867  26
   1  -1   9 76.6122 572.234  28
  -1  -1  -9-922.914 868.462  26
   1   1   9 359.735 502.951  18
   1  -1   9 400.770 522.457  15
   1  -1   9-77.0278 281.367  16
   1   1   9-696.656 786.398  15
  -1   1  -9-45.5906 425.446  17
   1  -1   9 923.613 645.685  18
  -1  -1  -9 95.4287 479.337  17
   1   1   9 188.683 96.0914  16
   1   1  10 2910.34 1117.98  10
   1  -1  10 2739.68 1115.19   9
  -1  -1 -10 3355.51 1273.64   7
  -1   1 -10 317.459 1069.59  13
  -1   1 -10 1631.03 591.051   7
   1   1  10 3674.42 1139.26   9
   1  -1  10 4091.68 1215.53  10
  -1  -1 -10 736.540 847.144  13
  -1   1 -10 2874.13 1571.46   1
   1   1  10 3551.02 1463.94   6
  -1  -1 -10 2329.68 647.313   2
  -1   1 -10 3855.35 1140.08   2
   1  -1  10 3690.51 1562.48   6
   1  -1  10 2859.46 1207.64  23
  -1   1 -10 3521.28 686.630  26
   1  -1  10 3626.44 1306.64  28
  -1  -1 -10 1488.98 344.109  26
   1   1  10 5603.62 1493.13  23
   1   1  10 3826.07 1108.51  15
  -1   1 -10 2996.16 985.693  17
   1  -1  10 3002.99 1031.55  18
   1   1  10 2035.32 872.719  18
  -1  -1 -10 2426.15 701.021  17
   1  -1  10 2414.75 964.691  15
  -1  -1 -11 4492.76 1788.93   7
   1  -1  11 4684.94 1096.26   9
   1   1  11 6231.16 1571.84   9
  -1   1 -11 920.482 1353.24  13
  -1   1 -11 1216.59 503.693   7
   1  -1  11 3694.79 1028.48  10
  -1  -1 -11 1789.83 1547.25  13
   1   1  11-97.7245 781.880   6
  -1   1 -11 1264.78 1648.98   1
   1  -1  11 2335.05 2105.78   6
  -1  -1 -11 4785.96 1372.85   2
  -1   1 -11 3896.17 1447.53   2
   1   1  11 1091.56 1711.40  23
   1  -1  11 1660.38 1756.92  23
  -1  -1 -11 3248.23 1786.01  26
   1  -1  11 3827.23 1370.29  28
  -1   1 -11 174.074 1822.99  26
  -1   1 -11 8456.50 1853.49  17
  -1  -1 -11 4284.69 1383.27  17
   1  -1  11 4346.74 1417.36  18
   1   1  11 1260.45 1322.53  15
   1  -1  11 1584.95 1530.22  15
   1   1  11 6462.70 1712.99  18
  -1  -1 -12 97.9208 363.334  13
   1  -1  12 1254.46 1034.44  10
  -1  -1 -12 2130.50 1189.06   7
  -1   1 -12-270.383 2252.80  13
   1  -1  12 897.903 738.442   9
  -1   1 -12 903.531 869.495   7
   1   1  12 816.440 701.877   9
  -1  -1 -12-207.012 655.730   1
   1   1  12 56.9995 957.114   6
   1  -1  12 100.058 1166.62   6
  -1  -1 -12-163.730 404.824   2
  -1   1 -12-58.0598 668.913   2
  -1   1 -12 283.470 549.763   1
   1   1  12 281.532 1466.07  23
   1  -1  12 699.168 923.705  28
   1  -1  12 503.659 1110.69  23
  -1  -1 -12 1962.26 1494.86  26
  -1   1 -12 486.280 1562.05  26
   1  -1  12-908.504 1128.64  18
   1   1  12 647.028 744.989  18
  -1  -1 -12-446.917 908.647  17
  -1   1 -12-70.6636 755.956  17
   1   1  12-412.658 1079.02  15
   1  -1  12 315.834 706.916  15
  -1   1 -13 268.042 495.576  13
   1  -1  13 975.679 770.831  10
  -1   1 -13-510.297 555.795   7
   1  -1  13-107.783 849.154   9
  -1  -1 -13-422.391 609.269   7
  -1  -1 -13 9.78153 843.718  13
   1   1  13-595.479 402.175   9
  -1  -1 -13 160.387 1053.96   1
  -1   1 -13 610.219 770.689   1
   1   1  13-921.148 396.002   6
   1  -1  13-119.370 1003.07   6
   1  -1  13 1.35334 1194.49  23
  -1   1 -13 45.8400 884.484  26
  -1  -1 -13-358.754 1065.08  26
  -1  -1 -13 135.248 694.359  17
   1   1  13 112.906 463.257  15
  -1   1 -13-34.5901 338.434  17
   1  -1  13 112.033 969.276  15
   1  -1  14 855.833 1095.14   9
  -1   1 -14 1318.82 1316.52   7
  -1   1 -14-122.264 396.533  13
  -1  -1 -14 496.273 831.920   7
   1   1  14 9.64740 436.636   9
   1  -1  14-159.679 1451.22   6
  -1   1 -14 1471.55 915.400   1
   1   1  14 15.6718 400.228   6
  -1  -1 -14-602.419 680.729   1
  -1   1 -14-2001.80 1196.25  26
   1  -1  14 542.823 597.631  23
  -1  -1 -14 212.796 1206.48  17
   1   1  14-41.1134 166.846  15
  -1   1 -14-38.6921 712.171  17
   1  -1  14-176.665 984.946  15
  -1   1 -15-0.24115 695.721   7
  -1   1 -15 544.910 1398.34  13
  -1  -1 -15 59.2767 251.457   7
  -1   1 -15 475.748 1114.52   1
   1  -1  15 1.06186 854.028   6
   1   1  15 1657.42 1887.97   6
  -1  -1 -15 98.4976 626.482   1
   1  -1  15 340.988 1613.54  23
  -1   1 -15 80.8712 1821.26  26
   1   1  15 1141.09 848.635  15
  -1   1 -15-82.9307 550.203  17
   1  -1  15 727.813 956.784  15
  -1   1 -16 2336.39 1510.22  13
   1  -1  16 380.375 614.902   6
  -1   1 -16 0.25950 584.988   7
  -1   1 -16 333.428 1774.99   1
  -1   1 -16-12.8418 1326.31  26
   1  -1  16-451.265 1149.37  15
   1  -1  17 938.452 1598.19   6
  -1   1 -17 643.535 1134.50   7
   1  -1  17 206.466 1035.01  15
   1   2 -18-2510.35 1637.33  13
   1   2 -17 0.29327 1700.31   1
  -1  -2  17-74.6257 1718.56   6
   1   2 -17 1547.21 1241.38  13
  -1  -2  16 979.329 1454.83  10
   1   2 -16-967.792 940.690  13
  -1  -2  16 123.542 1691.79   6
   1   2 -16 1955.13 1236.18   1
  -1  -2  16-1527.61 1045.27  23
  -1  -2  16 38.0543 1001.99  28
  -1  -2  16 40.8671 751.554  18
  -1  -2  16-157.290 533.269  15
   1   2 -15-382.377 1018.38  13
  -1  -2  15-1235.93 1239.28  10
  -1  -2  15 230.504 902.597   6
   1   2 -15-1424.64 937.729   7
   1   2 -15 58.4693 890.720   1
  -1  -2  15 27.4091 936.838  23
   1   2 -15 353.693 1159.82  26
  -1  -2  15 33.9532 667.700  28
  -1  -2  15-408.967 1229.35  15
  -1  -2  15-235.863 523.528  18
  -1  -2  14-1132.37 524.411  10
   1   2 -14 195.303 1074.29  13
  -1   2  14 268.666 901.522   6
  -1  -2  14 572.170 540.594   6
   1   2 -14 309.084 459.744   7
   1  -2 -14 494.406 1026.98   1
   1   2 -14 251.181 900.547   1
  -1  -2  14 11.6374 560.011  23
   1   2 -14-10.7139 1429.22  26
  -1  -2  14 304.624 796.898  28
  -1  -2  14 116.728 792.713  15
  -1  -2  14-118.636 1230.68  18
  -1  -2  13 1537.70 1396.96  10
   1   2 -13-347.253 724.401  13
   1  -2 -13 190.905 647.351   7
  -1  -2  13 1590.58 1239.13   6
   1   2 -13 148.293 782.107   1
  -1   2  13 323.327 685.049   6
   1   2 -13 1526.07 1072.40   7
  -1  -2  13 422.366 1260.28  28
   1   2 -13 30.6245 1410.97  26
  -1  -2  13 1692.32 1526.22  23
  -1   2  13 340.764 274.370  18
  -1   2  13 1392.97 1229.25  15
  -1  -2  13 358.226 678.858  15
  -1  -2  13 102.097 720.153  18
   1   2 -12 1980.87 2319.00  13
   1  -2 -12 5523.17 1887.04   7
  -1  -2  12 4562.06 1961.54  10
   1   2 -12 6093.06 1870.36   7
  -1  -2  12 9427.54 2109.71   6
  -1   2  12 8351.97 2289.15   6
   1   2 -12 5573.86 2204.68   1
  -1  -2  12 9551.82 2308.10  28
  -1  -2  12 5311.33 1988.05  23
   1   2 -12 8052.09 2053.77  26
   1  -2 -12 7242.56 1646.55  17
  -1  -2  12 8429.17 1644.54  15
  -1  -2  12 4379.95 1936.17  18
  -1   2  12 8550.32 2096.89  18
  -1   2  12 6766.60 1733.24  15
   1   2 -12 725.109 1635.66  17
   1   2 -11 356.997 1082.42  13
  -1   2  11 173.359 582.842   9
   1  -2 -11 389.329 1808.10  13
  -1  -2  11 155.830 346.456   9
  -1  -2  11 476.559 261.326  10
   1   2 -11-92.3527 696.558   7
  -1   2  11 1180.04 1098.08  10
   1  -2 -11-265.112 363.889   7
  -1  -2  11-580.725 875.463   6
  -1   2  11 1121.51 701.712   6
   1   2 -11-81.8318 682.893   1
  -1  -2  11 356.763 376.450  23
   1   2 -11 658.470 847.121  26
  -1  -2  11-670.993 823.035  28
  -1   2  11-53.8888 208.562  18
  -1  -2  11 604.037 249.887  18
  -1   2  11 197.518 562.605  15
   1   2 -11 768.794 589.903  17
  -1  -2  11 396.831 751.388  15
   1  -2 -11 483.112 415.916  17
   1   2 -10 2150.06 1088.05   7
  -1  -2  10 6492.29 1807.95  10
   1   2 -10 563.526 1313.85  13
  -1  -2  10 5937.79 1245.33   9
   1  -2 -10 2455.67 1061.74   7
   1  -2 -10 749.351 1283.08  13
  -1   2  10 6485.95 1762.14  10
  -1   2  10 4954.38 1312.81   9
   1   2 -10 1637.38 1388.45   1
   1  -2 -10 4210.03 1085.56   2
  -1   2  10 6566.99 1598.74   6
  -1  -2  10 6195.37 1526.02   6
   1   2 -10 4842.78 1217.01  26
  -1   2  10 5596.90 1051.15  21
  -1  -2  10 4259.53 1090.97  28
  -1  -2  10 5585.42 1499.21  23
   1  -2 -10 3888.80 1010.31  17
  -1  -2  10 6201.71 1548.13  18
  -1  -2  10 5595.50 1452.68  15
  -1   2  10 1916.77 1223.58  18
  -1   2  10 5823.04 1489.59  15
   1   2 -10 6187.12 1459.00  17
  -1   2  10 5714.46 1281.83  19
  -1   2   9 4632.66 1037.19   9
  -1  -2   9 5089.49 1419.45  10
   1  -2  -9 4303.85 1214.36   7
  -1   2   9 4863.93 1474.53  10
   1  -2  -9 4597.70 1641.92  13
  -1  -2   9 4668.63 1168.87   9
   1   2  -9 5918.70 1349.98   7
  -1   2   9 4260.67 1707.23   6
  -1  -2   9 4229.87 978.136   3
   1  -2  -9 3519.77 1008.03   2
   1   2  -9 3585.99 1230.95   1
  -1  -2   9 3594.94 1336.64   6
  -1  -2   9 703.633 1162.11  28
   1   2  -9 3856.70 1119.81  26
  -1  -2   9 4885.15 1316.71  23
  -1   2   9 4219.24 965.712  21
   1   2  -9 4589.55 934.858  17
   1  -2  -9 4267.41 1104.06  17
  -1  -2   9 4756.23 1031.38  18
  -1   2   9 4415.13 1287.82  15
  -1  -2   9 5165.02 1251.90  15
  -1   2   9 4356.81 965.238  19
  -1   2   9 2365.88 1128.25  18
   1   2  -8 5712.61 1227.14   7
  -1  -2   8 7193.71 1556.62  10
  -1   2   8 6921.59 1680.39  10
  -1   2   8 6531.98 1215.17   9
   1  -2  -8 6448.87 1259.00   7
  -1  -2   8 6082.06 1210.12   9
   1  -2  -8 6145.44 1556.83  13
   1  -2  -8 6702.74 1030.32   2
  -1   2   8 5427.47 1716.13   6
  -1  -2   8 5299.77 1353.51   6
   1   2  -8 6939.14 1366.42   1
  -1  -2   8 6122.32 1038.49   3
  -1  -2   8 2628.08 1722.57  28
  -1   2   8 6620.72 1159.90  21
  -1  -2   8 6923.30 1373.28  23
   1   2  -8 6069.99 1368.61  26
  -1   2   8 1604.52 1644.05  28
  -1  -2   8 5859.98 1350.72  18
  -1   2   8 7088.45 703.769  16
  -1   2   8 7126.85 1230.00  19
  -1  -2   8 6225.77 1254.12  15
   1  -2  -8 5667.95 1050.13  17
   1   2  -8 7593.50 1334.43  17
  -1   2   8 7450.31 1456.40  18
  -1   2   8 6362.43 1285.69  15
   1  -2  -7 102.341 365.466  13
  -1  -2   7 263.635 289.701  10
  -1  -2   7 540.696 279.661   9
   1   2  -7 833.980 559.465   7
  -1   2   7 903.148 219.127   9
  -1   2   7 902.115 1572.03  10
   1  -2  -7 98.0243 304.226   2
  -1  -2   7 111.823 282.681   3
   1   2  -7 297.334 327.320   1
  -1   2   7 253.736 578.617   6
  -1  -2   7 395.869 735.515   6
  -1  -2   7 408.903 350.202  23
  -1  -2   7 218.689 847.081  28
  -1   2   7 434.223 434.232  21
  -1   2   7 363.313 698.844  28
   1   2  -7 103.243 73.1597  26
   1  -2  -7 53.9206 182.244  17
  -1  -2   7 951.805 409.105  18
  -1   2   7 461.307 290.203  19
  -1   2   7 830.196 679.914  18
  -1  -2   7 473.788 355.427  15
  -1   2   7 428.918 385.929  15
   1   2  -7 268.821 284.706  17
  -1  -2   6 21790.2 1882.58   9
   1   2  -6 22154.4 2024.95   7
  -1  -2   6 22576.9 2306.42  10
  -1  -2   6 20227.6 2263.96   6
   1   2  -6 20761.5 2121.82   1
  -1  -2   6 20672.9 1767.18   3
  -1  -2   6 21538.7 893.818  22
   1   2  -6 20781.3 2029.57  26
  -1  -2   6 20873.4 2025.53  23
  -1  -2   6 22143.1 2211.57  18
  -1  -2   6 20736.1 1993.72  15
   1   2  -6 21581.3 1908.50  17
   1   2  -5 30321.9 2165.42   7
  -1  -2   5 30847.4 2085.61   9
  -1  -2   5 33025.8 2616.69  10
  -1   2   5 30142.3 2572.23  10
  -1   2   5 33947.4 2279.62   9
  -1  -2   5 31356.9 2428.99   6
  -1   2   5 30615.8 2521.53   6
   1   2  -5 31485.5 2283.62   1
  -1  -2   5 30382.5 1972.75   3
   1  -2  -5 27455.0 1961.27   2
  -1  -2   5 31345.2 1528.40  25
  -1  -2   5 30753.8 2179.16  21
  -1   2   5 32236.0 2310.82  21
  -1  -2   5 31576.6 2139.70  23
   1   2  -5 29570.3 2143.33  26
  -1  -2   5 30956.4 2519.79  18
  -1   2   5 30443.6 2300.07  15
   1  -2  -5 30376.5 2164.83  17
  -1   2   5 30223.3 2568.39  18
   1   2  -5 28600.7 1989.59  17
  -1  -2   5 29965.9 2196.54  15
   1   2  -4 71152.7 2982.29   7
   1   2  -4 73691.4 2636.13  12
  -1   2   4 72399.8 3724.54  10
  -1  -2   4 71452.0 3534.27  10
  -1  -2   4 72683.3 3377.62   6
  -1   2   4 75028.5 3663.03   6
   1   2  -4 78426.7 3282.07   1
  -1  -2   4 71608.7 2976.65  23
  -1   2   4 76782.8 3437.35  21
  -1   2   4 80061.3 3899.26  28
  -1  -2   4 69709.7 2214.27  25
  -1  -2   4 75766.5 3567.20  28
  -1   2   4 75204.4 3757.02  18
  -1  -2   4 75241.4 3512.18  18
  -1  -2   4 72728.4 3108.28  15
  -1   2   4 73815.5 3415.99  15
   1   2  -4 71691.0 1948.22  20
   1   2  -3 43543.9 1875.20  12
  -1   2   3 44790.5 2706.78  10
  -1  -2   3 45297.8 2617.74  10
  -1  -2   3 46074.5 2421.65   6
   1   2  -3 46491.4 2211.34   1
  -1  -2   3 47716.8 2584.14  28
  -1  -2   3 47172.0 2187.18  23
  -1  -2   3 41424.8 2396.09  18
   1   2  -3 45430.9 1479.23  20
  -1   2   3 45310.1 2725.68  18
  -1   2  -2 20154.2 1458.73   7
   1  -2   2 20802.8 1517.75   9
  -1   2  -2 19222.9 1399.08   1
  -1   2  -2 20103.7 1441.34   2
   1  -2   2 21448.2 1529.63   6
   1  -2   2 21637.6 1530.55  25
   1  -2   2 20269.7 1496.45  23
  -1   2  -2 18951.3 1447.09  17
   1  -2   2 20221.3 1525.96  15
   1  -2   3 1549.60 497.717   9
  -1   2  -3 1484.14 502.894   7
   1  -2   3 1525.68 390.522  10
   1   2   3 1359.19 529.232   6
   1  -2   3 1307.57 431.935   6
  -1   2  -3 1431.40 460.598   1
  -1   2  -3 1334.95 440.825   2
   1  -2   3 1538.93 367.663  28
   1  -2   3 1795.94 526.914  23
   1  -2   3 1564.01 474.660  22
   1  -2   3 1611.96 439.688  25
   1   2   3 1900.71 569.821  15
  -1   2  -3 1411.80 436.022  17
   1  -2   3 2044.84 556.786  15
  -1  -2  -3 1463.16 558.357  17
  -1   2  -4 37387.9 2483.04   7
   1   2   4 36822.0 2692.52   9
   1  -2   4 36901.6 2120.72  10
   1  -2   4 35318.5 2343.59   9
   1  -2   4 36631.8 2500.19   6
  -1   2  -4 35110.1 2336.43   2
   1   2   4 37702.6 2763.77   6
  -1  -2  -4 34594.9 2581.81   2
  -1   2  -4 36420.6 2493.74   1
   1  -2   4 37065.7 2235.28  25
   1  -2   4 36470.0 1959.28  22
   1   2   4 38399.4 2778.14  23
   1  -2   4 36647.1 2044.79  28
   1  -2   4 35446.6 2450.67  23
  -1  -2  -4 36619.8 2824.85  26
   1   2   4 36496.6 2758.78  15
   1  -2   4 36196.3 2227.64  16
  -1   2  -4 36601.8 2485.50  17
   1  -2   4 33607.0 2421.29  15
   1  -2   4 36927.9 2133.07  18
   1  -2   5-78.2384 222.841  10
   1   2   5 400.236 495.589   9
  -1   2  -5-108.915 359.668   7
   1  -2   5 186.806 234.226   9
  -1  -2  -5 478.433 302.628  13
   1  -2   5-9.70593 340.317   6
   1   2   5 57.8826 401.958   6
  -1   2  -5 47.6915 257.531   2
  -1   2  -5 196.661 230.204   1
  -1  -2  -5-323.440 225.621   2
  -1  -2  -5-155.864 97.0610  26
   1  -2   5 121.075 138.535  22
  -1   2  -5 191.691 148.197  26
   1  -2   5-170.897 68.6386  25
   1  -2   5 375.318 305.669  23
   1   2   5 270.958 459.096  23
   1  -2   5 57.0360 66.5643  28
   1   2   5 492.958 339.819  18
   1  -2   5 19.4468 77.0043  18
   1  -2   5-22.3067 59.3011  16
  -1  -2  -5 268.753 290.960  17
   1   2   5 140.225 170.395  16
   1   2   5-202.429 362.286  15
  -1   2  -5-388.311 441.133  17
   1  -2   5 485.376 259.093  15
   1  -2   6 6308.32 1276.33   9
   1  -2   6 4584.45 952.785  10
   1   2   6 5173.91 1287.68   9
  -1  -2  -6 5509.08 1672.06  13
  -1   2  -6 5443.47 1290.51   7
   1  -2   6 5823.11 1552.94   6
   1   2   6 4347.42 1378.97   6
  -1   2  -6 4853.75 1552.36   1
  -1  -2  -6 5650.65 1301.50   2
  -1   2  -6 6200.92 1230.59   2
  -1   2  -6 6597.50 1480.08  26
  -1  -2  -6 6464.63 1567.24  26
   1   2   6 5992.97 1407.02  23
   1  -2   6 4653.91 581.949  27
   1  -2   6 5783.15 1397.17  23
   1  -2   6 5799.12 1086.30  28
   1  -2   6 5847.84 1240.52  18
  -1  -2  -6 5358.31 1353.14  17
   1  -2   6 5539.15 1258.18  15
   1   2   6 5552.13 1328.66  15
   1   2   6 5827.12 1078.25  16
  -1   2  -6 6317.06 1359.93  17
   1   2   6 5536.96 1131.73  18
  -1  -2  -7 4461.51 1342.16  13
  -1   2  -7 5935.26 1141.18   7
   1  -2   7 5627.32 1126.41  10
   1  -2   7 6303.87 1238.68   9
   1   2   7 7483.03 1311.78   9
   1   2   7 5217.88 1459.98   6
  -1   2  -7 6008.72 1223.18   2
   1  -2   7 8608.54 1550.87   6
  -1   2  -7 6266.03 1145.24   1
  -1  -2  -7 6000.08 1294.92   2
   1   2   7 6305.86 863.493  21
   1   2   7 6771.07 1255.59  23
   1  -2   7 4341.48 1122.57  28
  -1   2  -7 6464.66 1359.67  26
   1  -2   7 6085.07 608.527  27
   1  -2   7 6190.13 1480.16  23
  -1  -2  -7 5382.17 1260.15  26
   1   2   7 6251.35 696.503  19
   1   2   7 7238.65 997.200  16
   1   2   7 5785.36 1157.85  18
  -1  -2  -7 5511.66 1298.18  17
  -1   2  -7 6374.01 1263.92  17
   1   2   7 8720.31 1583.70  15
   1  -2   7 6561.02 1353.36  15
   1  -2   7 6227.65 1159.64  18
   1  -2   8 8288.61 1466.07  10
   1   2   8 9594.07 861.156   8
   1   2   8 10172.7 1548.30   9
   1  -2   8 8901.95 1503.45   9
  -1   2  -8 7584.74 1429.73   7
  -1  -2  -8 9574.04 2089.14  13
  -1  -2  -8 9827.27 1808.41   7
  -1   2  -8 9660.91 1504.32   2
  -1   2  -8 9052.88 1668.31   1
   1   2   8 9250.42 1637.92   6
   1  -2   8 9281.74 1751.73   6
  -1  -2  -8 9064.93 1586.82   2
  -1  -2  -8 7831.12 1615.19  26
   1  -2   8 9616.25 1574.76  28
  -1   2  -8 10418.9 1841.63  26
   1  -2   8 8920.52 809.322  24
   1   2   8 9403.35 1761.01  23
   1   2   8 8359.59 998.538  21
   1  -2   8 8900.65 1766.23  23
  -1  -2  -8 8932.83 1673.73  17
   1   2   8 8154.79 1586.83  18
  -1   2  -8 8251.61 1562.51  17
   1  -2   8 6464.29 1459.00  18
   1   2   8 9974.61 1744.79  15
   1   2   8 8974.99 888.452  19
   1  -2   8 10597.5 1671.53  15
   1   2   8 9806.62 1202.50  16
   1  -2   9 2463.69 854.234   9
  -1   2  -9 1000.22 210.553   7
   1   2   9 1653.15 641.218   9
  -1  -2  -9 704.578 229.734   7
   1  -2   9 2278.79 880.387  10
  -1   2  -9 1051.10 743.067  13
   1   2   9 2123.99 996.087   6
   1  -2   9 1767.51 1069.64   6
  -1   2  -9 2324.10 620.812   2
  -1   2  -9 627.418 877.533   1
  -1  -2  -9 1776.06 698.824   2
  -1   2  -9 2909.49 1026.37  26
   1  -2   9 3589.67 1122.26  23
   1   2   9 2245.31 924.154  23
  -1  -2  -9 2060.23 832.482  26
   1  -2   9 1504.96 959.324  28
   1   2   9 2025.82 503.290  18
  -1  -2  -9 1278.33 684.263  17
   1   2   9 2769.16 777.502  15
  -1   2  -9 931.343 437.051  17
   1  -2   9 2728.00 1085.86  15
   1  -2   9 1107.86 535.778  18
   1   2   9 2132.03 559.602  16
  -1  -2 -10 456.025 1298.92  13
   1  -2  10-467.083 441.668   9
  -1   2 -10 330.093 483.361  13
   1  -2  10-129.980 398.949  10
  -1  -2 -10-630.130 842.887   7
  -1   2 -10 42.6733 318.046   7
   1   2  10-537.430 736.962   9
  -1   2 -10 970.207 613.335   2
   1   2  10-195.935 1206.27   6
   1  -2  10 903.931 988.952   6
  -1   2 -10 84.5215 348.241   1
  -1  -2 -10-173.480 613.943   2
   1  -2  10 703.301 846.789  28
  -1  -2 -10 452.173 479.109  26
  -1   2 -10 1587.00 591.186  26
   1  -2  10 66.7763 672.904  23
  -1   2 -10-651.630 464.760  17
   1  -2  10-44.8792 344.417  18
   1  -2  10 887.724 1438.58  15
  -1  -2 -10 958.245 872.675  17
   1   2  10 779.336 1064.80  18
   1   2  10 1021.83 925.017  15
  -1   2 -11 738.372 783.204  13
  -1  -2 -11 171.337 1523.13  13
  -1   2 -11 941.092 508.472   7
   1  -2  11 1328.73 381.021   9
   1  -2  11 1101.19 680.195  10
   1   2  11 1602.33 817.572   9
  -1  -2 -11-156.541 563.677   7
  -1   2 -11 1439.55 1573.07   1
  -1  -2 -11 1814.35 973.448   2
   1  -2  11 234.265 1284.69   6
   1   2  11 152.942 766.908   6
  -1   2 -11 1553.94 966.390   2
   1  -2  11 1733.25 883.866  23
  -1   2 -11 106.465 1098.00  26
   1  -2  11 1948.09 943.188  28
  -1  -2 -11 1364.32 1195.90  17
   1  -2  11 1380.62 815.411  18
  -1   2 -11 1829.42 1063.86  17
   1   2  11 898.881 1210.37  15
   1   2  11 1254.20 820.088  18
   1  -2  11 68.2167 1232.26  15
  -1   2 -12-271.166 939.691   7
   1  -2  12 736.116 860.016   9
   1   2  12 727.058 431.994   9
   1  -2  12 1757.44 1007.12  10
  -1   2 -12 44.0700 1140.65  13
  -1  -2 -12-2220.08 1100.57   7
   1   2  12 168.889 1098.04   6
  -1   2 -12 21.4280 666.959   2
   1  -2  12 654.726 1215.73   6
  -1  -2 -12 363.694 803.002   2
  -1   2 -12 311.007 1366.18   1
  -1   2 -12 727.626 1206.28  26
   1  -2  12 3136.28 1252.17  23
   1  -2  12 1230.18 213.782  28
   1   2  12 1726.67 746.425  18
   1   2  12 1102.62 1323.75  15
  -1   2 -12 134.730 606.399  17
  -1  -2 -12-40.4545 799.935  17
   1  -2  12 285.252 526.521  15
   1  -2  12 268.251 551.414  18
   1  -2  13-800.118 1103.20   9
   1  -2  13 740.323 494.910  10
  -1  -2 -13 199.953 760.982   7
  -1   2 -13-100.966 1349.54  13
  -1   2 -13-272.256 652.695   7
   1  -2  13 54.4329 313.292   6
   1   2  13-240.963 1196.87   6
  -1   2 -13-692.150 1262.93   1
  -1  -2 -13-1710.33 1064.96   1
  -1   2 -13 1359.15 1366.33  26
   1  -2  13 107.809 839.146  23
  -1   2 -13 198.041 377.708  17
   1  -2  13 460.816 1226.69  15
   1   2  13-253.013 411.641  15
  -1  -2 -13-1435.12 871.784  17
   1  -2  14-937.839 377.170   9
  -1   2 -14-484.539 1293.23  13
  -1   2 -14 181.441 350.898   1
  -1   2 -14-1031.93 816.262   7
   1  -2  14-88.5463 1059.93   6
   1   2  14-916.046 1478.66   6
  -1   2 -14 185.820 811.690  26
   1  -2  14-12.1522 949.523  23
  -1   2 -14 123.668 482.315  17
   1  -2  14 483.632 454.246  15
  -1   2 -15 492.609 1549.51  13
  -1   2 -15 164.330 917.023   1
   1  -2  15 1266.08 1730.57   6
  -1   2 -15-4119.80 1690.79   7
  -1   2 -15-140.230 879.387  26
   1  -2  15-15.0887 497.656  23
  -1   2 -15-187.323 1446.07  17
   1  -2  15-18.2968 728.405  15
  -1   2 -16 13.5977 325.023  13
  -1   2 -16 63.4387 1241.06   1
  -1   2 -16-612.601 695.931   7
   1  -2  16 587.478 1305.34   6
  -1   2 -16 90.6335 922.959  26
   1  -2  16 55.7674 1295.24  23
   1  -2  16 1204.84 1769.35  15
  -1   2 -17 0.36493 1512.16  13
   1  -2  17 863.463 935.431   6
  -1   2 -17 1025.86 1006.83   1
  -1   2 -17 478.586 1289.49   7
  -1   2 -17-256.117 695.568  26
   1  -2  17 252.062 950.269  15
   1   3 -17-910.429 946.359  13
  -1  -3  17-91.9003 1273.10   6
   1   3 -17 0.28485 1568.26   1
  -1  -3  16 1211.74 1021.45  10
   1   3 -16 267.355 1502.47  13
   1   3 -16 61.1708 1509.24   1
  -1  -3  16-172.423 686.629   6
  -1  -3  16 0.30305 950.553  28
  -1  -3  16 121.083 943.001  23
   1   3 -15-1645.08 1137.23  13
  -1  -3  15 96.9693 450.394  10
   1   3 -15 578.754 1655.69   1
  -1  -3  15-2404.89 1361.44   6
  -1  -3  15-138.255 1023.72  23
  -1  -3  15-113.053 332.025  28
   1   3 -15-190.553 307.856  26
   1   3 -14-212.291 1017.67  13
  -1  -3  14-780.848 177.057  10
   1   3 -14-1358.70 917.857   1
  -1  -3  14 906.248 800.984   6
   1   3 -14 1827.05 1010.51   7
   1   3 -14 20.2813 1355.04  26
  -1  -3  14 1407.44 973.659  28
  -1  -3  14-22.3859 738.929  23
  -1  -3  14-28.7808 548.957  15
  -1  -3  14 1241.46 1083.41  18
   1   3 -13 166.016 402.672  13
  -1  -3  13 8.70956 540.711  10
   1   3 -13-997.569 971.162   7
  -1  -3  13 504.561 498.821   6
   1   3 -13 570.175 1206.22   1
  -1  -3  13 673.471 816.904  23
  -1  -3  13 0.20361 799.810  28
   1   3 -13-402.597 936.367  26
  -1  -3  13-253.308 687.926  18
  -1  -3  13 472.497 949.887  15
   1   3 -12-716.179 907.644  13
  -1  -3  12 1580.68 1306.89  10
   1   3 -12-26.8379 204.335   7
  -1  -3  12 492.786 823.108   6
   1   3 -12-0.82885 752.160   1
  -1  -3  12 430.504 953.836  23
  -1  -3  12-167.011 198.580  28
   1   3 -12 1369.04 974.773  26
  -1  -3  12-243.586 511.788  15
  -1  -3  12 309.104 1163.31  18
   1   3 -11 2484.49 2401.59  13
  -1   3  11 7078.66 1689.42   9
   1  -3 -11 2615.65 1538.11   7
  -1  -3  11 6652.70 1614.80  10
  -1   3  11 9759.17 2282.16   6
  -1  -3  11 7649.56 1948.71   6
   1   3 -11 3913.39 1624.80   7
   1   3 -11 3904.89 1987.13   1
   1   3 -11 7513.47 1916.78  26
  -1  -3  11 5492.44 1803.20  28
  -1  -3  11 5981.01 1480.35  23
  -1   3  11 6645.90 1788.39  18
  -1  -3  11 7768.34 1837.46  15
  -1  -3  11 4842.89 1780.01  18
  -1   3  11 4475.86 1829.84  15
   1  -3 -11 6640.36 1627.41  17
  -1   3  10 10045.2 1739.57   9
   1  -3 -10 4724.10 1168.94   7
  -1  -3  10 9991.98 2177.06  10
  -1   3  10 12042.9 2300.47   6
   1   3 -10 8170.10 1923.97   7
   1   3 -10 6257.00 1690.92   1
  -1  -3  10 11081.6 2106.48   6
   1  -3 -10 7025.47 1381.95   2
  -1  -3  10 9270.82 1743.85  23
   1   3 -10 8054.74 1875.23  26
  -1   3  10 9979.23 1671.59  21
  -1  -3  10 8857.32 1991.43  28
  -1   3  10 9557.54 1606.46  19
  -1   3  10 9924.33 1984.30  15
  -1  -3  10 9739.53 1933.10  15
  -1   3  10 10566.9 2135.34  18
   1  -3 -10 6094.43 1270.70  17
  -1  -3  10 8633.13 1716.97  18
  -1  -3   9 721.739 543.697  10
  -1   3   9 338.965 660.370   9
   1  -3  -9 388.914 468.001   7
   1  -3  -9 1009.68 573.308   2
   1   3  -9-113.062 214.316   1
  -1  -3   9 88.9528 889.151   6
  -1  -3   9 610.959 371.943   3
  -1   3   9 86.4553 707.615   6
   1   3  -9-522.829 246.175   7
  -1  -3   9-155.274 517.694  28
  -1  -3   9-370.930 648.601  23
   1   3  -9 163.016 261.210  26
  -1   3   9-91.6102 463.453  21
  -1   3   9 48.9654 356.173  18
  -1  -3   9 819.895 362.801  15
  -1   3   9 283.529 689.651  15
   1  -3  -9-731.944 503.681  17
  -1   3   9 243.835 522.581  19
  -1  -3   9 14.8902 475.072  18
  -1  -3   8 6389.31 1489.11  10
   1   3  -8 6408.56 1049.65  12
  -1   3   8 6655.23 1275.64   9
  -1  -3   8 7022.50 1091.12   3
   1  -3  -8 7288.88 1228.91   2
  -1   3   8 8686.10 1733.56   6
  -1  -3   8 6232.39 1414.48   6
   1   3  -8 8497.64 1641.92   1
   1   3  -8 7055.02 1255.54   7
  -1  -3   8 6711.21 1396.53  23
   1   3  -8 6952.42 1427.83  26
  -1  -3   8 2066.03 1649.05  28
  -1   3   8 6139.66 1208.63  21
  -1   3   8 6418.22 1519.10  15
  -1   3   8 6900.18 1237.98  19
  -1   3   8 7190.15 1623.38  18
  -1  -3   8 7480.17 1471.72  15
  -1  -3   8 5876.74 1359.33  18
   1  -3  -8 5847.33 1135.20  17
   1   3  -8 6475.75 673.296  20
  -1  -3   7 6745.65 1397.42  10
   1   3  -7 6588.77 1012.69  12
  -1  -3   7 6989.43 1390.78   6
   1   3  -7 4815.22 1098.43   1
  -1  -3   7 6528.11 1035.80   3
   1   3  -7 7014.36 1370.92   7
  -1   3   7 7584.40 1612.11   6
  -1  -3   7 5932.85 1183.94  23
  -1  -3   7 6604.11 909.782  25
  -1  -3   7 2003.61 1440.77  28
  -1  -3   7 6301.95 651.692  22
   1   3  -7 7079.33 1353.06  26
   1   3  -7 6534.76 634.975  20
  -1   3   7 7155.36 1612.95  18
  -1  -3   7 6444.48 1290.11  18
  -1   3   7 7441.40 1386.01  15
   1  -3  -7 5907.86 1075.80  17
  -1  -3   7 6546.97 1297.85  15
  -1  -3   6 13688.5 1962.09  10
   1   3  -6 13730.8 1368.43  12
   1   3  -6 14596.9 1774.75   7
  -1   3   6 16174.6 2280.58   6
   1   3  -6 14195.8 1925.38   1
  -1  -3   6 16259.1 2159.19   6
  -1  -3   6 13783.3 1271.24  25
  -1  -3   6 14664.5 1796.70  23
  -1  -3   6 15180.6 1985.46  15
  -1  -3   6 16173.5 1993.45  18
  -1   3   6 16133.9 2374.88  18
   1   3  -6 14465.0 890.858  20
  -1  -3   5 2160.54 684.534  10
   1   3  -5 1810.37 433.578  12
   1   3  -5 2032.36 583.400   1
  -1  -3   5 1699.03 715.450   6
  -1  -3   5 1880.76 557.927  23
  -1  -3   5 440.515 599.826  28
  -1  -3   5 1207.26 445.984  18
   1   3  -5 1696.23 274.579  20
  -1  -3   4 16499.9 1783.86  10
   1   3  -4 16021.2 1206.56  12
   1   3  -4 15472.1 1498.40   1
  -1  -3   4 17165.7 1721.16  28
  -1  -3   4 16905.5 1712.05  18
   1  -3   4 1497.39 491.483  10
   1  -3   4 1661.14 523.856   9
  -1   3  -4 985.477 292.014   7
  -1   3  -4 1418.36 463.517   2
  -1   3  -4 1549.26 495.984   1
   1  -3   4 1855.75 466.340   6
   1  -3   4 1454.18 518.222  25
   1  -3   4 1666.98 472.341  23
   1  -3   4 1550.32 429.452  28
  -1   3  -4 1558.87 509.726  17
   1  -3   4 1428.76 403.444  15
  -1   3  -5 1319.44 338.968   7
   1  -3   5 1585.53 541.962  10
   1  -3   5 1561.44 573.954   9
  -1   3  -5 1165.48 445.885   2
   1  -3   5 1071.01 495.268   6
  -1   3  -5 1531.63 452.184   1
   1  -3   5 1805.39 587.314  25
   1  -3   5 1513.77 358.017  22
   1  -3   5 1444.69 536.049  28
   1  -3   5 1720.21 555.320  23
  -1   3  -5 1749.11 546.093  17
   1  -3   5 2029.43 614.553  15
   1  -3   6 7171.50 1347.29   9
   1  -3   6 4955.70 1066.22  10
  -1   3  -6 6086.41 1302.70   7
   1  -3   6 4271.84 1213.98   6
  -1   3  -6 5184.89 1144.09   2
  -1   3  -6 5294.76 1258.52   1
   1  -3   6 5445.44 1031.48  28
   1  -3   6 5291.58 1078.75  25
  -1   3  -6 5038.62 1112.80  26
   1  -3   6 4434.33 876.243  22
   1  -3   6 5677.53 1413.99  23
  -1   3  -6 4701.98 1024.34  17
   1  -3   6 5923.32 1264.34  15
   1   3   7 3076.64 1219.78   9
   1  -3   7 1465.10 563.640  10
  -1   3  -7 2133.35 907.347   7
   1  -3   7 1531.39 612.293   9
  -1   3  -7 1786.33 554.114   2
  -1   3  -7 1435.90 593.689   1
  -1  -3  -7 1905.39 795.584   2
   1  -3   7 1302.86 242.775   3
   1   3   7 323.986 819.391   6
   1  -3   7 1566.04 345.935   6
  -1   3  -7 980.905 560.669  26
   1  -3   7 1205.60 398.345  22
   1  -3   7 960.550 308.562  28
   1  -3   7 1054.19 605.858  23
   1  -3   7 1386.22 348.097  27
  -1   3  -7 307.219 214.483  17
   1  -3   7 2012.92 770.111  18
   1   3   7 1092.03 224.643  18
  -1  -3  -7 157.389 402.280  17
   1  -3   7 2172.51 832.530  15
   1   3   7 1085.82 548.347  15
   1  -3   8 7162.91 1302.23   9
   1   3   8 11122.1 1856.68   9
   1  -3   8 6507.51 1439.85  10
  -1   3  -8 7010.60 1396.24   7
  -1  -3  -8 8178.54 1772.19   2
  -1   3  -8 7599.46 1385.92   2
  -1   3  -8 6154.02 1345.26   1
   1  -3   8 6320.33 1601.71   6
  -1   3  -8 6722.73 1416.72  26
   1  -3   8 3767.10 1309.42  28
   1  -3   8 5110.40 1341.26  23
   1  -3   8 6035.65 609.521  27
   1  -3   8 6746.65 1413.88  18
  -1   3  -8 5167.59 1277.03  17
  -1  -3  -8 9202.44 2264.81  17
   1   3   8 12774.5 2163.42  15
   1  -3   8 8569.21 1613.43  15
   1   3   9 435.973 549.943   9
   1  -3   9 836.957 507.333  10
  -1  -3  -9 50.4929 947.960   7
   1  -3   9-783.272 596.471   9
  -1   3  -9-98.5737 901.292   7
  -1   3  -9-2310.01 923.483   1
  -1  -3  -9-9.66878 448.407   2
   1   3   9 755.853 910.777   6
  -1   3  -9-316.192 737.501   2
   1  -3   9-908.569 2845.87   6
   1  -3   9 1.26414 572.169  23
   1  -3   9 266.996 558.636  28
  -1   3  -9 14.0701 501.245  26
   1  -3   9 3951.89 1994.72  18
   1   3   9-270.100 720.115  15
   1   3   9 550.122 277.334  16
  -1  -3  -9-1036.98 901.159  17
   1  -3   9 1759.65 1617.38  15
   1   3   9 643.929 432.827  18
  -1   3  -9-846.225 799.610  17
  -1   3 -10 954.548 1032.89  13
  -1   3 -10 3846.47 1272.86   7
  -1  -3 -10 4355.08 1626.10   7
   1  -3  10 2294.50 1115.04  10
   1  -3  10 4588.45 1539.81   9
   1   3  10 6335.08 1597.49   9
  -1   3 -10 3879.77 1188.78   2
  -1  -3 -10 6842.89 1816.27   2
   1  -3  10 9280.61 2435.65   6
   1   3  10 12843.6 2553.01   6
   1  -3  10 9214.54 2206.12  28
  -1   3 -10 4572.97 1193.91  26
   1  -3  10 4216.14 1649.79  23
  -1  -3 -10 3660.13 1387.04  17
   1  -3  10 10419.8 2379.90  15
  -1   3 -10 3585.17 992.074  17
   1   3  10 11794.8 2621.22  15
   1   3  10 5843.64 1790.79  18
   1  -3  10 3366.01 956.697  18
   1  -3  11-190.361 804.304  10
  -1   3 -11 1146.22 168.991   7
  -1   3 -11-76.7077 641.595  13
   1  -3  11 3092.99 1093.56   9
  -1   3 -11 35.0021 274.594   2
  -1   3 -11-2286.94 1043.21   1
   1  -3  11-38.9985 960.347   6
   1  -3  11 2113.29 1587.12  23
  -1   3 -11 103.537 948.130  26
   1  -3  11 1495.94 850.171  28
  -1   3 -11 3180.63 1576.33  17
   1  -3  11 218.226 885.677  15
   1  -3  11 2381.66 1049.94  18
   1   3  11 502.214 647.828  15
  -1   3 -12 2083.01 1881.58  13
   1  -3  12-527.227 331.648  10
   1  -3  12 173.786 775.973   9
  -1   3 -12 167.844 209.331   1
   1  -3  12-102.649 1019.60   6
  -1   3 -12 310.200 568.685   7
   1  -3  12-1370.38 844.849  23
   1  -3  12 627.058 703.908  28
  -1   3 -12 1.85520 778.086  26
   1  -3  12 155.361 1023.42  15
  -1   3 -12-1294.89 786.510  17
  -1   3 -13 69.0001 1368.14  13
   1  -3  13 4221.27 1695.69   9
   1  -3  13 4816.90 1793.98  10
  -1   3 -13 2739.59 1293.67   7
  -1   3 -13 660.036 1251.67   1
   1  -3  13 507.734 1198.32   6
  -1   3 -13 1782.15 1642.55  26
   1  -3  13 932.357 1400.76  23
  -1   3 -13 253.578 1504.50  17
   1  -3  13 2364.99 1932.57  15
  -1   3 -14 47.0999 1672.48  13
   1  -3  14 245.219 1503.15   6
  -1   3 -14 545.284 583.399   7
  -1   3 -14 157.147 1253.56   1
   1  -3  14-72.0090 1000.34  23
  -1   3 -14 7.55041 687.731  26
   1  -3  14-84.6262 1586.07  15
  -1   3 -14 90.8591 1191.26  17
  -1   3 -15 1494.02 2051.44  13
   1  -3  15 272.227 1584.53   6
  -1   3 -15 46.6009 1197.92   1
  -1   3 -15 936.606 1429.33   7
  -1   3 -15 13.8653 903.805  26
   1  -3  15 127.950 751.831  23
   1  -3  15 384.768 479.486  15
  -1   3 -16 0.32348 832.057  13
  -1   3 -16-1567.45 1092.75   7
   1  -3  16 507.234 957.162   6
  -1   3 -16-72.8141 714.948   1
   1  -3  16 1903.05 1213.80  23
  -1   3 -16 7.15947 546.636  26
   1  -3  16 187.348 1617.88  15
  -1   3 -17 261.436 1121.12  13
   1  -3  17 210.500 1713.47   6
  -1   3 -17-2575.98 1544.51   1
   1   4 -16 0.28514 1698.73  13
  -1  -4  16-410.002 1170.32   6
   1   4 -15 110.051 1127.44  13
  -1  -4  15-423.651 1878.51   6
   1   4 -15 12.0120 1024.77   1
   1   4 -14-88.3938 704.228  13
  -1  -4  14 752.302 661.779  10
  -1  -4  14 1.12860 457.929  23
  -1  -4  14-1127.19 884.041  28
   1   4 -14 22.8006 870.324  26
   1   4 -14 1569.16 969.471   1
  -1  -4  14 1603.27 1458.55   6
  -1  -4  13 213.150 864.523  10
   1   4 -13 3.77154 232.095  13
   1   4 -13 308.921 499.211   1
  -1  -4  13 862.943 1170.37   6
  -1  -4  13 656.554 777.190  23
   1   4 -13 1112.47 2802.70  26
  -1  -4  13-372.433 488.757  28
  -1  -4  12 4921.51 1904.40  10
   1   4 -12 1324.13 2110.56  13
   1   4 -12 1087.37 1452.53   1
  -1  -4  12 7404.26 1828.83   6
  -1  -4  12 5093.43 2000.78  28
   1   4 -12 5426.75 1515.77  26
  -1  -4  12 7506.60 1959.94  23
  -1  -4  12 8895.25 2069.82  18
  -1  -4  11 4440.63 1850.91  10
   1   4 -11 4043.57 1886.19   1
  -1  -4  11 5865.80 1729.26   6
  -1  -4  11 4019.21 1534.21  23
  -1  -4  11 5442.73 1711.52  28
   1   4 -11 5793.96 1651.59  26
  -1  -4  11 5383.47 1539.19  18
  -1  -4  10-32.5731 496.927  10
  -1  -4  10 982.140 1060.97   6
   1   4 -10 224.206 997.042   1
  -1  -4  10 1176.71 1164.04  28
  -1  -4  10 189.730 330.077  23
   1   4 -10 227.936 219.320  26
  -1  -4  10 725.829 925.830  18
  -1  -4   9 692.005 685.586  10
  -1  -4   9 349.232 433.863   6
  -1  -4   9 220.427 312.246   3
   1   4  -9-1218.11 866.471   1
  -1  -4   9-163.732 182.633  23
   1   4  -9 438.631 581.615  26
  -1  -4   9 49.3020 612.935  28
  -1  -4   9 183.826 198.107  18
  -1  -4   8 21771.1 2797.41  10
   1   4  -8 16498.7 1596.77  12
  -1  -4   8 19624.1 2027.48   3
   1   4  -8 20866.9 2532.59   1
  -1  -4   8 24510.8 2874.82   6
  -1  -4   8 23114.6 1896.93  25
  -1  -4   8 20733.8 2450.98  23
  -1  -4   8 21456.6 1444.70  22
   1   4  -8 20411.5 2463.94  26
  -1  -4   8 23484.5 2689.63  18
  -1  -4   7 4635.13 1146.12  10
   1   4  -7 3428.77 672.192  12
  -1  -4   7 5380.46 1264.95   6
   1   4  -7 4150.94 1047.33   1
  -1  -4   7 4259.65 1035.01  23
  -1  -4   7 1215.60 1099.79  28
  -1  -4   7 4104.29 765.232  25
  -1  -4   7 4577.31 1107.17  18
  -1  -4   6 2032.79 861.058  10
   1   4  -6 1946.90 506.347  12
   1   4  -6 1777.28 749.644   1
  -1  -4   6 1633.39 646.658   6
  -1  -4   6 465.718 858.375  28
  -1  -4   6 2908.83 893.181  23
   1  -4   5 2731.82 342.113   6
   1  -4   5 2558.11 741.172  23
   1  -4   6 185.092 293.746  10
  -1   4  -6-781.886 812.274   1
  -1   4  -6-605.580 661.380   7
   1  -4   6 256.737 153.442   6
   1  -4   6-154.201 622.852  23
   1  -4   6-91.7658 251.080  25
   1  -4   6 85.6018 96.2947  28
   1  -4   6-810.983 671.818  15
  -1   4  -6 191.536 221.305  17
   1  -4   7 1177.32 161.656   9
   1  -4   7 1647.20 719.496  10
  -1   4  -7 3215.68 997.083   7
   1  -4   7 2593.65 790.218   6
  -1   4  -7 1284.77 521.035   1
   1  -4   7 1708.59 583.160  22
   1  -4   7 2039.71 848.667  23
  -1   4  -7 1725.57 720.366  26
   1  -4   7 1900.51 582.573  25
   1  -4   7 1025.94 601.610  28
   1  -4   7 1044.47 675.063  15
  -1   4  -7 902.226 526.947  17
   1  -4   8 1072.32 653.422  10
  -1   4  -8 862.753 652.779   7
   1  -4   8 1796.32 866.239   6
  -1   4  -8 892.857 548.568   1
   1  -4   8 732.537 393.049  22
  -1   4  -8 937.342 465.569  26
   1  -4   8 2190.84 863.294  23
   1  -4   8 684.003 91.7045  27
   1  -4   8-72.4626 323.715  28
  -1   4  -8 53.6091 528.976  17
   1  -4   8 1118.26 788.293  15
   1  -4   9 488.187 366.609  10
   1  -4   9-357.432 716.461   9
   1  -4   9-314.192 418.115   6
  -1   4  -9-271.324 721.369   7
  -1   4  -9-368.295 606.061   1
   1  -4   9-437.548 220.128  28
   1  -4   9 53.3001 750.025  23
  -1   4  -9 149.081 730.522  26
   1  -4   9-557.966 889.797  15
  -1   4  -9 193.886 404.112  17
   1  -4  10 536.630 109.768  10
   1  -4  10 764.599 739.413   9
   1  -4  10 607.935 931.739   6
  -1   4 -10-306.379 300.919   1
  -1   4 -10 811.293 633.654   7
  -1   4 -10-1561.19 925.081  26
   1  -4  10-52.7856 287.409  28
   1  -4  10-0.89138 672.979  23
   1  -4  10 530.345 533.651  15
  -1   4 -10 0.13311 430.024  17
  -1   4 -11 430.729 1555.69  13
   1  -4  11 174.502 575.406  10
  -1   4 -11 2637.82 1959.60   1
   1  -4  11 22.3197 512.644   6
  -1   4 -11 4996.56 1712.20   7
   1  -4  11 2019.49 943.983  28
   1  -4  11 1113.97 736.006  23
  -1   4 -11 75.7453 962.124  26
  -1   4 -11 1984.37 1829.43  17
   1  -4  11 1526.75 1065.01  15
   1  -4  12-429.894 3513.93   6
   1  -4  13 1448.06 1229.17  10
  -1   4 -13 9682.33 4033.76  13
   1  -4  13-274.967 1701.90   6
  -1   4 -13 7303.15 1914.58   1
  -1   4 -13 1267.43 405.730   7
  -1   4 -13-19.5280 3353.91  26
   1  -4  13-1298.07 2160.00  15
  -1   4 -14 616.682 2375.75  13
   1  -4  14 163.320 828.554   6
  -1   4 -14 2203.27 1522.84   7
  -1   4 -14 568.193 1103.09   1
   1  -4  14 3862.33 1568.38  23
  -1   4 -14 394.837 1595.96  26
   1  -4  14 1163.22 1817.51  15
  -1   4 -15-351.862 618.650  13
   1  -4  15-80.0913 238.867  23
  -1   4 -15 196.399 914.874  26
   1  -4  15-476.296 1073.79   6
  -1   4 -16-3787.45 1851.06  13
   1  -4  16-3.38687 937.621   6
   1   5 -13 619.018 393.054  13
  -1  -5  12 2244.56 1231.97  10
  -1  -5  12 5343.30 1760.67  28
  -1  -5  12 2633.40 1030.80  23
   1   5 -12 23.7412 938.384  26
  -1  -5  12 3357.40 1565.99   6
  -1  -5  11 7629.62 1740.73  10
  -1  -5  11 7877.89 2304.42  28
   1   5 -11 5989.50 1700.19  26
  -1  -5  11 7745.49 1828.28  23
  -1  -5  11 10840.7 2100.02   6
  -1  -5  10 7536.06 1978.08  10
  -1  -5  10 6092.93 1576.56  28
  -1  -5  10 5170.18 1592.32  23
   1   5 -10 5916.55 1522.95  26
  -1  -5  10 6149.66 1442.63   6
  -1  -5   9 520.311 445.019  10
   1   5  -9 1361.07 730.203  26
  -1  -5   9 192.505 295.874  23
  -1  -5   9-64.9020 842.597  28
  -1  -5   9 431.991 267.751  25
  -1  -5   9-57.6149 378.708   3
   1  -5   8 6958.30 1457.63  10
   1  -5   8 8426.02 1754.58  23
   1  -5   8 4802.65 1462.25  28
  -1   5  -8 5352.25 1157.16  26
   1  -5   8 7474.07 1471.78  25
   1  -5   8 7209.47 1620.96   6
   1  -5   9-1047.48 867.308  10
  -1   5  -9 871.399 551.253  26
   1  -5   9 366.782 697.561  28
   1  -5   9 506.213 468.973  22
   1  -5   9 1.69106 1250.15  23
   1  -5   9 561.740 1526.47   6
   1  -5  10 3377.81 944.542  10
   1  -5  10 2106.17 1302.40  23
  -1   5 -10 2507.16 889.794  26
   1  -5  10 4423.36 1301.97  28
  -1   5 -10 2174.40 640.279   1
   1  -5  11 6559.01 1949.77  10
   1  -5  11 8681.31 1744.48  28
  -1   5 -11 2093.95 1287.88  26
   1  -5  11 6577.06 1804.87  23
   1  -5  11 1520.92 2392.37   6
  -1   5 -11 7144.30 1912.15   1
   1  -5  12 1106.17 1062.99  10
  -1   5 -12 179.626 807.970  26
   1  -5  12 1751.42 982.304  23
   1  -5  12 525.683 495.754  28
   1  -5  12 150.073 265.544   6
  -1   5 -12 195.595 494.296   1
  -1   5 -13-1081.94 657.502  13
   1  -5  13 324.503 1370.98   6
   1  -5  13 733.171 671.978  23
  -1   5 -13 175.271 847.440  26
   1  -5  14 117.498 1248.53   6
  -2   0  17-60.4873 970.288   6
   2   0 -17 254.963 394.396   1
  -2   0  16 271.899 438.501   6
   2   0 -16 298.640 1390.53   1
  -2   0  16-355.047 802.544  10
  -2   0  16 159.600 1133.27  18
   2   0 -15-2793.97 1362.70   1
  -2   0  15 560.147 1198.49   6
   2   0 -15-749.663 779.161  13
  -2   0  15-96.9871 691.601  10
  -2   0  15 1240.38 1463.26  18
   2   0 -14-58.6720 1097.03  13
  -2   0  14 2391.30 1769.44  10
  -2   0  14-585.141 758.250   6
   2   0 -14 992.666 1194.34   1
  -2   0  14 1655.10 1551.52  28
  -2   0  14 788.522 476.721  15
  -2   0  14 408.159 1118.79  18
   2   0 -13 14.7391 413.823  13
  -2   0  13 235.826 686.317  10
   2   0 -13-0.15990 730.338   7
  -2   0  13 963.647 698.602   6
  -2   0  13 144.834 728.806  28
  -2   0  13-270.231 315.183  15
  -2   0  13 849.216 450.554  18
   2   0 -12 204.500 930.254  13
  -2   0  12 658.422 691.427  10
   2   0 -12 63.4138 438.570   7
   2   0 -12 446.729 759.078   1
  -2   0  12 2031.28 1369.57   6
  -2   0  12 65.7964 172.347  28
   2   0 -12 200.621 602.248  26
  -2   0  12-2.61768 537.094  23
  -2   0  12 160.348 826.496  18
  -2   0  12-214.492 298.612  15
  -2   0  11-301.557 1147.95  10
   2   0 -11-698.591 996.830  13
   2   0 -11 363.615 566.723   7
   2   0 -11-513.354 548.828   1
  -2   0  11 282.692 754.292   6
  -2   0  11 208.384 383.745  23
  -2   0  11 1708.75 1213.00  28
   2   0 -11-934.815 624.542  26
  -2   0  11 186.250 214.308  21
  -2   0  11 154.538 196.638  15
  -2   0  11-74.4633 494.372  18
  -2   0  10 1857.19 543.675   9
   2   0 -10 218.234 798.167  13
  -2   0  10 1558.80 404.103  10
   2   0 -10 1744.71 670.090   7
  -2   0  10 1522.26 528.835   6
   2   0 -10 165.545 719.389   1
  -2   0  10 1051.01 468.593  23
   2   0 -10 638.391 532.477  26
  -2   0  10 2506.43 1009.95  21
  -2   0  10 1678.46 910.395  28
   2   0 -10 980.004 326.703  17
  -2   0  10 1523.26 509.490  19
  -2   0  10 2092.28 774.766  15
  -2   0  10 451.262 453.255  18
   2   0  -9-431.069 137.544   7
   2   0  -9 125.332 867.582  13
  -2   0   9 390.079 959.956  10
  -2   0   9 542.075 565.928   9
  -2   0   9-31.2420 345.044   6
  -2   0   9 266.202 510.460   3
  -2   0   9-244.394 260.111  21
   2   0  -9 38.9146 431.174  26
  -2   0   9 468.937 328.101  28
  -2   0   9 134.377 347.960  23
   2   0  -9 647.549 643.367  17
  -2   0   9 243.271 222.431  19
  -2   0   9 469.093 575.665  15
  -2   0   9 135.810 762.961  18
   2   0  -8 1171.04 476.606   7
  -2   0   8 480.422 261.936   9
  -2   0   8 265.285 320.030  10
   2   0  -8 203.926 332.318  13
  -2   0   8 257.839 444.452   6
   2   0  -8 117.113 102.545   2
   2   0  -8 322.141 227.426   5
  -2   0   8 403.915 320.005   3
  -2   0   8 671.540 940.981  28
  -2   0   8 611.032 465.899  21
  -2   0   8 103.718 409.270  23
   2   0  -8 697.087 629.948  26
  -2   0   8 973.100 585.423  18
  -2   0   8 341.275 359.955  19
  -2   0   8 623.333 320.359  15
   2   0  -8 81.0274 316.427  17
   2   0  -7-388.876 235.439   7
   2   0  -7-192.037 291.390  13
  -2   0   7-106.624 414.181  10
  -2   0   7 10.4444 239.578   9
  -2   0   7 120.252 296.549   3
  -2   0   7 458.344 422.009   6
   2   0  -7-50.5893 137.684   2
   2   0  -7 214.919 227.486   5
  -2   0   7-215.231 171.669  23
  -2   0   7-422.454 512.887  28
   2   0  -7 276.923 290.841  26
  -2   0   7-23.2265 176.170  21
  -2   0   7 72.8447 276.975  19
   2   0  -7-179.683 229.143  17
  -2   0   7-15.1580 216.662  15
  -2   0   7-304.553 360.050  18
  -2   0   6 23762.4 1575.26   9
  -2   0   6 25668.9 2711.75  10
   2   0  -6 24510.1 2419.89  13
   2   0  -6 25457.7 2039.52   7
  -2   0   6 25827.3 2388.04   6
   2   0  -6 25227.5 1461.61   2
   2   0  -6 26075.4 1938.62   5
  -2   0   6 26164.6 2311.05   3
   2   0  -6 24126.3 1455.05  27
  -2   0   6 25400.7 1981.50  23
   2   0  -6 23387.6 2070.89  26
  -2   0   6 24939.1 2347.63  21
  -2   0   6 24873.1 1972.77  15
  -2   0   6 27412.8 2702.74  18
  -2   0   6 25471.0 2245.21  19
   2   0  -6 25119.6 1783.22  17
  -2   0   5 63.7652 149.669   9
  -2   0   5-345.348 247.186  10
   2   0  -5 61.7810 60.6447   8
   2   0  -5-24.4313 196.305   7
  -2   0   5-129.134 471.071   6
   2   0  -5-90.3165 103.472   2
  -2   0   5 97.7052 214.059   3
  -2   0   5 100.279 229.277  28
  -2   0   5-400.194 388.224  21
   2   0  -5 80.8555 463.483  26
  -2   0   5 38.7004 268.887  15
   2   0  -5-152.541 204.132  17
  -2   0   5-306.121 205.069  19
[truncated: 1,512,234 more chars]
