# Supplementary material for: Structural insight into piezo-solvatochromism of Reichardt’s dye
Source: IUCrJ. 2024 Jun 4;11(Pt 4):528–37. doi: 10.1107/S2052252524004603 (PMC11220889; doi:10.1107/S2052252524004603)
Supplement: Supplementary file 2 [file m-11-00528-et1_acetone_0_22gpasup2.hkl]

data_et1_acetone_0_22gpa                                                        
_shelx_title ' ET1_Ac in C2221 No20' 
_shelx_refln_list_code          4                                               
_shelx_F_calc_maximum      217.87                                               
_exptl_crystal_F_000      1032.00                                               
_reflns_d_resolution_high  0.8013                                               
                                                                                
loop_                                                                           
 _space_group_symop_operation_xyz                                               
 'x, y, z'                                                                      
 '-x, -y, z+1/2'                                                                
 'x, -y, -z'                                                                    
 '-x, y, -z+1/2'                                                                
 'x+1/2, y+1/2, z'                                                              
 '-x+1/2, -y+1/2, z+1/2'                                                        
 'x+1/2, -y+1/2, -z'                                                            
 '-x+1/2, y+1/2, -z+1/2'                                                        
                                                                                
_cell_length_a    15.3113                                                       
_cell_length_b    23.9483                                                       
_cell_length_c     7.2654                                                       
_cell_angle_alpha  90.000                                                       
_cell_angle_beta   90.000                                                       
_cell_angle_gamma  90.000                                                       
                                                                                
_shelx_F_squared_multiplier     1.000                                           
                                                                                
loop_                                                                           
 _refln_index_h                                                                 
 _refln_index_k                                                                 
 _refln_index_l                                                                 
 _refln_F_squared_calc                                                          
 _refln_F_squared_meas                                                          
 _refln_F_squared_sigma                                                         
 _refln_observed_status                                                         
   2   0   0      14162.20      18250.99       243.18 o                         
   4   0   0      47465.70      80440.76       562.23 o                         
   8   0   0       1737.77       1789.00        76.94 o                         
  10   0   0        547.79        742.51        75.78 o                         
  12   0   0        330.50        240.81        43.54 o                         
  18   0   0          1.07       -173.78       420.44 o                         
   1   1   0      11350.80       9172.10       229.91 o                         
   3   1   0       4581.85       4766.92        63.09 o                         
   5   1   0       6536.10       7776.76        92.31 o                         
   7   1   0          6.30        -12.25        12.25 o                         
   9   1   0         20.30         17.68        12.55 o                         
  11   1   0        281.68        196.91        45.13 o                         
  13   1   0        502.18        313.19        94.49 o                         
  15   1   0         52.60        -86.57       104.71 o                         
  17   1   0          9.96          0.52       138.59 o                         
   6   2   0       5820.48       5640.01        89.19 o                         
   8   2   0         75.20         72.43        12.91 o                         
  10   2   0         15.92         47.80        23.22 o                         
  12   2   0          0.53         69.04        34.75 o                         
  14   2   0        115.46        284.49        66.64 o                         
  16   2   0         14.18        -45.17        45.17 o                         
  18   2   0          0.01         35.70       258.85 o                         
   3   3   0       2785.32       3325.44        51.45 o                         
   5   3   0        293.62        248.08        14.01 o                         
   7   3   0        376.65        442.21        23.99 o                         
   9   3   0         31.69         57.97        12.74 o                         
  11   3   0          5.79          4.28        21.71 o                         
  13   3   0        140.48        160.63        75.35 o                         
  17   3   0          3.63        101.56       196.01 o                         
   4   4   0       2320.34       1895.58        41.90 o                         
   6   4   0        107.72        102.35         8.21 o                         
   8   4   0        957.20        954.92        42.33 o                         
  10   4   0         38.05         44.23        29.89 o                         
  12   4   0         63.95        135.62        63.46 o                         
  16   4   0          0.47         56.00       130.74 o                         
  18   4   0          0.53          2.36       232.01 o                         
   1   5   0       2700.20       2254.30        40.10 o                         
   3   5   0        521.89        708.38        20.33 o                         
   5   5   0        988.80       1246.27        34.22 o                         
   7   5   0       3987.68       3272.80        78.67 o                         
   9   5   0         48.92         43.63        16.23 o                         
  11   5   0        219.18        222.25        67.21 o                         
  13   5   0         45.09        149.59        76.11 o                         
  15   5   0         22.33         44.26       124.67 o                         
   0   6   0        559.54        500.93        31.88 o                         
   2   6   0       5758.47       8884.14        94.09 o                         
   4   6   0        425.67        488.15        18.99 o                         
   6   6   0       2915.14       3017.88        65.44 o                         
   8   6   0        284.28        201.51        18.52 o                         
  10   6   0        247.98        137.88        34.07 o                         
  12   6   0         43.19         50.11        46.49 o                         
  14   6   0          1.80         11.95       170.81 o                         
  18   6   0         12.05        167.38       311.03 o                         
   3   7   0        657.89        572.98        20.82 o                         
   5   7   0       2552.13       2960.84        69.94 o                         
   7   7   0         51.57         32.89        15.72 o                         
   9   7   0         69.20        226.96        40.30 o                         
  11   7   0         73.44        123.22        55.94 o                         
  13   7   0        102.39         81.82        58.76 o                         
  17   7   0          2.34       -154.14       163.60 o                         
   0   8   0       2680.21       2197.72        63.51 o                         
   2   8   0         43.42         37.31         5.62 o                         
   4   8   0        799.29       1065.17        37.39 o                         
   6   8   0       1057.01        817.22        27.78 o                         
   8   8   0       1035.84        829.45        61.05 o                         
  10   8   0          4.12         21.80        22.04 o                         
  12   8   0          8.44        130.01        50.81 o                         
  14   8   0          7.54         15.27       208.23 o                         
   1   9   0        295.46        454.73        19.46 o                         
   3   9   0        271.53        245.86         9.17 o                         
   5   9   0        108.35        254.68        31.82 o                         
   7   9   0        112.89         94.26        17.51 o                         
   9   9   0         17.38        107.42        24.61 o                         
  11   9   0         26.60         35.37        40.31 o                         
   0  10   0       3677.50       2819.71        84.04 o                         
   2  10   0       1151.23       1563.35        47.46 o                         
   4  10   0        316.06        365.05        36.17 o                         
   6  10   0         47.36         51.00        13.77 o                         
   8  10   0          4.52        -11.62        12.31 o                         
  10  10   0         17.74         10.72        50.61 o                         
  12  10   0          3.01         97.22        84.97 o                         
   1  11   0       3964.25       4100.55        78.63 o                         
   3  11   0       1052.00       1323.70        57.99 o                         
   5  11   0        189.16        251.83        21.31 o                         
   7  11   0         29.89        105.23        45.36 o                         
   9  11   0          7.04         10.28        42.19 o                         
  11  11   0         17.01         15.41        76.42 o                         
  13  11   0         27.70         57.49        99.57 o                         
   2  12   0        455.74        439.33        20.76 o                         
   4  12   0         13.16         12.45        13.65 o                         
   6  12   0        150.12        252.42        39.33 o                         
   8  12   0         11.02         -6.16        26.97 o                         
  10  12   0          0.74        -20.44        54.38 o                         
  12  12   0         12.41         22.64       108.80 o                         
   1  13   0        487.88        510.98        27.65 o                         
   3  13   0        561.25        826.06        45.87 o                         
   5  13   0         58.03         36.36        17.11 o                         
   7  13   0        384.92        225.34        33.09 o                         
   9  13   0          6.71          5.20        40.87 o                         
  11  13   0          0.21         92.25        61.28 o                         
   0  14   0        172.95        107.52        23.31 o                         
   2  14   0       1053.39        783.85        41.00 o                         
   4  14   0         39.08         26.16        16.59 o                         
   6  14   0        194.78        379.71        47.43 o                         
   8  14   0         20.29        191.17        62.31 o                         
  10  14   0          2.52        -49.57        87.67 o                         
  12  14   0        117.62        341.45       198.80 o                         
  16  14   0          0.66         29.41       151.76 o                         
   3  15   0        232.70        175.54        27.27 o                         
   5  15   0         11.92         -4.26        31.85 o                         
   7  15   0        654.76        777.03        98.39 o                         
   9  15   0         32.33        130.76        70.03 o                         
  11  15   0         26.16        193.59       177.73 o                         
   0  16   0         37.74         21.43        39.15 o                         
   2  16   0        484.03        624.99        69.33 o                         
   4  16   0         37.28         54.51        42.34 o                         
   6  16   0        450.58        465.37        76.50 o                         
   8  16   0        265.71        653.76       138.40 o                         
  10  16   0         81.42        255.76       125.54 o                         
   1  17   0         14.93         -1.63        25.82 o                         
   3  17   0          6.26         25.42        29.36 o                         
   5  17   0        299.34        385.67        91.26 o                         
   7  17   0        175.36        186.84        41.74 o                         
   9  17   0        147.60        181.33        88.25 o                         
  11  17   0         43.77        185.75       111.30 o                         
   2  18   0          2.11        171.99       158.44 o                         
   4  18   0          5.35         94.53        64.87 o                         
   6  18   0          0.70         80.16       114.21 o                         
   8  18   0          2.38         30.55       146.75 o                         
  10  18   0          4.31         30.23        69.41 o                         
  14  18   0          7.93       -171.93       211.80 o                         
   1  19   0         37.82        185.55       109.29 o                         
   3  19   0          3.96        115.22       231.47 o                         
   5  19   0          1.44        131.69       179.06 o                         
   9  19   0          9.00        -56.11       110.86 o                         
  11  19   0          0.07       -192.96       495.76 o                         
  13  19   0          3.12        -61.52       248.57 o                         
   2  20   0         10.86        -13.99       106.89 o                         
   4  20   0         69.41        232.86       104.38 o                         
   6  20   0        159.67         86.80       173.93 o                         
   8  20   0         12.61        -61.79       122.61 o                         
  10  20   0         13.75         82.98       345.62 o                         
  12  20   0         12.84         51.86       209.93 o                         
   3  21   0         34.23         71.52        55.49 o                         
   5  21   0         60.13         12.94        69.29 o                         
   9  21   0          3.22         32.88       129.05 o                         
  11  21   0         10.81       -133.88       133.88 o                         
   2  22   0        117.08        123.85       131.45 o                         
   4  22   0         23.83        191.08       191.36 o                         
   6  22   0         93.85         26.04       165.04 o                         
   8  22   0          1.56        -36.56       127.21 o                         
  10  22   0          0.06         69.16       405.75 o                         
   1  23   0          4.34        -93.56       110.70 o                         
   3  23   0         51.39        268.68       167.51 o                         
   5  23   0          3.65        -80.94       115.61 o                         
   7  23   0          3.13       -193.36       193.36 o                         
   9  23   0          8.87       -193.48       498.42 o                         
   0  24   0         27.48        194.75       179.25 o                         
   2  24   0          0.81         81.32        87.06 o                         
   4  24   0          0.49        -98.36       136.91 o                         
   6  24   0          4.54        237.86       212.05 o                         
   8  24   0          0.42        -44.39       165.20 o                         
   1  25   0          0.97         15.46       102.29 o                         
   3  25   0          7.66        -83.76        83.76 o                         
   5  25   0         10.64        205.57       242.11 o                         
   7  25   0          0.05       -110.97       241.39 o                         
   9  25   0          9.84        160.15       400.58 o                         
   0  26   0         12.92        214.86       182.51 o                         
   2  26   0          0.20         91.17       203.56 o                         
   4  26   0          0.00        -68.43       174.95 o                         
   6  26   0          0.80        263.16       267.67 o                         
   8  26   0          0.20        -30.56       168.53 o                         
   1  27   0          0.07       -164.41       170.33 o                         
   3  27   0          0.82        -85.89       131.81 o                         
   5  27   0          1.17       -210.47       210.47 o                         
   7  27   0          1.31        108.32       431.61 o                         
   0  28   0          0.47        109.78       170.29 o                         
   2  28   0          0.11         48.06        77.95 o                         
   4  28   0          1.10        172.20       195.81 o                         
   6  28   0          1.85        178.77       107.99 o                         
   1  29   0          0.17       -127.74       127.74 o                         
   3  29   0          1.83        214.54       229.72 o                         
   4   0   1        225.59        102.28        76.75 o                         
   6   0   1        604.51        598.74        72.61 o                         
   8   0   1         32.66         33.88        17.96 o                         
  10   0   1        976.93        537.77        48.36 o                         
  12   0   1         42.53         30.39        24.75 o                         
  14   0   1        224.69        167.50        49.16 o                         
  16   0   1          2.79        233.01       102.70 o                         
 -17   1   1          0.66        -37.97        55.78 o                         
 -15   1   1         22.04         62.39        58.91 o                         
 -13   1   1         78.68         48.11        35.17 o                         
 -11   1   1        354.85        377.32        35.30 o                         
  -9   1   1         34.41         23.69        14.08 o                         
  -7   1   1        976.02       1050.08        74.14 o                         
   7   1   1        976.21       1094.32        67.91 o                         
   9   1   1         34.55         19.11        14.50 o                         
  11   1   1        354.84        359.48        45.18 o                         
  13   1   1         78.68        128.98        41.25 o                         
  15   1   1         22.03        -61.24        61.24 o                         
  17   1   1          0.66        -69.07       105.90 o                         
 -18   2   1          0.99        -34.56       197.85 o                         
 -16   2   1          3.47        -23.19        23.19 o                         
 -14   2   1        132.00         71.66        51.54 o                         
 -12   2   1        306.10        326.90        53.83 o                         
 -10   2   1        849.17        739.87        56.45 o                         
  -8   2   1        753.11        844.33        55.43 o                         
  -6   2   1       2012.06       1723.84        92.21 o                         
   4   2   1      11490.95      11583.73       468.44 o                         
   6   2   1       2011.50       2166.03       124.39 o                         
   8   2   1        753.59        862.84        57.05 o                         
  10   2   1        849.24        880.53        62.84 o                         
  12   2   1        306.12        459.04        64.58 o                         
  14   2   1        132.05        225.08        58.31 o                         
  16   2   1          3.46        -75.61        75.61 o                         
  18   2   1          0.99       -227.20       227.20 o                         
 -17   3   1          0.50        191.03       158.78 o                         
 -15   3   1          5.88        -32.59        75.51 o                         
 -13   3   1        255.44        202.23        54.04 o                         
 -11   3   1         25.10         53.07        28.04 o                         
  -9   3   1        296.81        323.83        34.54 o                         
  -7   3   1        344.90        560.59        49.37 o                         
  -5   3   1        865.74       1186.87       136.23 o                         
   5   3   1        865.04       1144.60       100.24 o                         
   7   3   1        344.48        550.35        46.51 o                         
   9   3   1        296.82        283.53        30.22 o                         
  11   3   1         25.13         22.18        21.31 o                         
  13   3   1        255.41        114.33        57.70 o                         
  15   3   1          5.88         35.34        63.98 o                         
  17   3   1          0.50        144.22        61.07 o                         
 -18   4   1         20.90       -240.11       240.11 o                         
 -16   4   1          8.79        -40.50       159.44 o                         
 -14   4   1          6.93         31.11        43.59 o                         
 -12   4   1        107.57         80.13        32.22 o                         
 -10   4   1        101.76        126.65        20.98 o                         
  -8   4   1        542.48        528.89        48.54 o                         
  -6   4   1       1949.26       2066.13       127.93 o                         
  -4   4   1       1160.67        786.35       117.80 o                         
   4   4   1       1160.34        974.88       106.09 o                         
   6   4   1       1950.40       2323.34       102.92 o                         
   8   4   1        542.80        462.94        38.18 o                         
  10   4   1        101.84        225.89        41.12 o                         
  12   4   1        107.71         29.26        48.13 o                         
  14   4   1          6.93         -6.20        37.51 o                         
  16   4   1          8.79        150.57       118.68 o                         
  18   4   1         20.90         61.42       226.24 o                         
 -17   5   1          7.58       -330.98       330.98 o                         
 -15   5   1         24.61         49.70        45.64 o                         
 -13   5   1         85.63         85.23        45.92 o                         
 -11   5   1         56.74         58.67        18.81 o                         
  -9   5   1         76.64         99.23        22.54 o                         
  -7   5   1        241.73        252.43        16.06 o                         
  -5   5   1       1087.10       1131.63        73.92 o                         
  -3   5   1        329.16        378.58        90.03 o                         
   3   5   1        328.99        311.02        53.91 o                         
   5   5   1       1086.49       1209.42        71.06 o                         
   7   5   1        241.92        264.80        25.34 o                         
   9   5   1         76.44         51.15        29.79 o                         
  11   5   1         56.77         61.04        27.19 o                         
  13   5   1         85.64        180.47        44.40 o                         
  15   5   1         24.60        -67.52        67.52 o                         
 -18   6   1          5.10        268.91       299.68 o                         
 -16   6   1         31.11       -106.19       122.57 o                         
 -14   6   1          3.19        -17.47        53.26 o                         
 -12   6   1        151.05        128.80        37.63 o                         
  -8   6   1         28.39          7.82        13.86 o                         
  -6   6   1       1617.10       2370.18       107.11 o                         
  -4   6   1       4282.43       3244.52       173.78 o                         
  -2   6   1       1028.40        708.87       130.42 o                         
   2   6   1       1029.81        805.34        88.35 o                         
   4   6   1       4280.81       3238.47       160.94 o                         
   6   6   1       1617.11       1871.84        90.90 o                         
   8   6   1         28.46         37.98        18.88 o                         
  10   6   1        109.55        107.35        24.79 o                         
  12   6   1        150.87        209.18        38.68 o                         
  14   6   1          3.19         76.99        34.88 o                         
  16   6   1         31.09         30.06       119.88 o                         
 -17   7   1         13.72       -218.58       223.83 o                         
 -15   7   1          2.94         41.32        98.67 o                         
 -13   7   1         25.45        -18.46        49.58 o                         
 -11   7   1         22.83         44.01        30.91 o                         
  -9   7   1         67.15         55.30        22.38 o                         
  -7   7   1        540.25        564.04        40.72 o                         
  -5   7   1         14.11         -0.27        18.81 o                         
  -3   7   1       2705.17       2377.03       122.89 o                         
  -1   7   1       7100.82       6085.45       267.74 o                         
   1   7   1       7106.52       6231.49       252.44 o                         
   3   7   1       2704.94       2292.79       115.70 o                         
   5   7   1         14.31        -12.12        21.92 o                         
   7   7   1        540.08        643.08        42.39 o                         
   9   7   1         67.05         17.33        20.01 o                         
  11   7   1         22.79        100.23        39.52 o                         
  13   7   1         25.47         54.26        26.81 o                         
  15   7   1          2.94         13.03        88.50 o                         
 -16   8   1          6.09         32.47       116.98 o                         
 -14   8   1          0.14        118.93        58.50 o                         
 -12   8   1         27.49        -38.42        39.74 o                         
 -10   8   1         13.99        -33.81        33.81 o                         
  -8   8   1         47.68         16.30        19.29 o                         
  -6   8   1        888.61        861.23        50.62 o                         
  -4   8   1         46.53         45.34        26.49 o                         
  -2   8   1        585.37        693.79        58.75 o                         
   0   8   1        476.76        494.65        45.46 o                         
   2   8   1        585.18        653.57        45.19 o                         
   4   8   1         46.90         16.80        17.26 o                         
   6   8   1        887.96        936.43        48.47 o                         
   8   8   1         47.57         21.21        29.51 o                         
  10   8   1         13.89        -10.31        18.74 o                         
  12   8   1         27.50        -40.73        40.73 o                         
  14   8   1          0.15         61.94        60.64 o                         
  18   8   1          0.20         -3.35        15.57 o                         
 -17   9   1          0.81        -60.26       228.58 o                         
 -15   9   1         30.35         63.51       184.80 o                         
 -13   9   1         23.40        148.73        48.43 o                         
 -11   9   1         15.16        -28.10        28.10 o                         
  -9   9   1         31.74         43.54        33.90 o                         
  -7   9   1        144.29        184.98        31.44 o                         
  -5   9   1         95.05         60.79        17.26 o                         
  -3   9   1        182.28        236.44        27.20 o                         
  -1   9   1        750.55        668.46        52.88 o                         
   1   9   1        750.50        730.90        49.51 o                         
   3   9   1        181.89        239.92        34.26 o                         
   7   9   1        144.11        147.27        18.39 o                         
   9   9   1         31.80         32.15        19.97 o                         
  11   9   1         15.19         18.89        54.18 o                         
  13   9   1         23.40          1.97        36.83 o                         
  15   9   1         30.34        165.04       114.72 o                         
 -16  10   1          1.19        133.75       282.06 o                         
 -14  10   1         18.04         28.80        36.87 o                         
 -12  10   1          8.44         38.71        41.80 o                         
 -10  10   1          3.59         22.92        24.31 o                         
  -8  10   1         55.65         50.44        24.76 o                         
  -6  10   1         55.42         47.52        12.49 o                         
  -4  10   1        580.49        689.24        85.77 o                         
  -2  10   1        818.97        926.56        56.38 o                         
   0  10   1         81.24         64.77        20.19 o                         
   2  10   1        818.32        980.72        52.03 o                         
   4  10   1        581.11        481.12        29.98 o                         
   6  10   1         55.29         52.94        14.10 o                         
   8  10   1         55.72         44.34        29.18 o                         
  10  10   1          3.61         37.39        26.87 o                         
  12  10   1          8.43        -42.53        42.53 o                         
  14  10   1         18.04         64.95        91.37 o                         
 -15  11   1         32.98         96.01        78.64 o                         
 -13  11   1         82.15        255.99        90.94 o                         
 -11  11   1         25.71         12.01        32.68 o                         
  -9  11   1         26.70         74.34        32.82 o                         
  -7  11   1        170.33        338.63        36.75 o                         
  -5  11   1        192.49        165.99        33.37 o                         
  -3  11   1        384.50        563.58        35.30 o                         
  -1  11   1        931.67       1016.41        63.66 o                         
   1  11   1        932.75        979.29        59.11 o                         
   3  11   1        384.73        484.74        28.39 o                         
   5  11   1        192.34        134.71        24.03 o                         
   7  11   1        170.50        247.87        35.76 o                         
   9  11   1         26.65        144.23        26.39 o                         
  11  11   1         25.68          6.83        42.85 o                         
  13  11   1         82.15         78.78        73.77 o                         
 -16  12   1          2.61         60.83       121.87 o                         
 -14  12   1         45.80        -38.31       143.03 o                         
 -12  12   1         54.61        107.11        71.75 o                         
 -10  12   1          1.26         13.48        29.81 o                         
  -8  12   1        188.90        257.13        46.59 o                         
  -6  12   1         10.13         -2.93        16.52 o                         
  -4  12   1        747.26        513.70        48.85 o                         
  -2  12   1       1791.03       1435.34        65.20 o                         
   0  12   1       4786.65       4785.38       134.63 o                         
   2  12   1       1791.34       1372.04        70.45 o                         
   4  12   1        748.10        544.82        30.91 o                         
   6  12   1         10.21         22.31        16.89 o                         
   8  12   1        189.01        224.14        32.39 o                         
  10  12   1          1.26         -9.17        30.70 o                         
  12  12   1         54.61        105.00        50.89 o                         
  14  12   1         45.81         60.33        68.92 o                         
  16  12   1          2.61        -46.77       102.03 o                         
 -15  13   1         55.90         98.51        33.14 o                         
 -13  13   1         31.44         40.54        71.49 o                         
 -11  13   1         80.38         72.28        63.13 o                         
  -9  13   1         28.03        146.51        30.71 o                         
  -7  13   1        279.66        113.39        42.58 o                         
  -5  13   1        226.96        223.76        36.50 o                         
  -3  13   1        291.75        230.37        40.38 o                         
  -1  13   1        182.82        179.85        26.89 o                         
   1  13   1        182.37        200.31        27.24 o                         
   3  13   1        291.35        276.09        28.61 o                         
   5  13   1        226.85        147.18        38.13 o                         
   7  13   1        279.45        145.33        24.47 o                         
   9  13   1         28.02         17.49        42.92 o                         
  11  13   1         80.39        109.07        41.18 o                         
  13  13   1         31.44        114.31        84.22 o                         
  17  13   1          1.26        290.66       406.47 o                         
 -14  14   1          4.00        120.01       113.08 o                         
 -12  14   1         34.07        104.24        77.22 o                         
 -10  14   1         31.11         75.73        31.57 o                         
  -8  14   1        216.23        197.85        36.31 o                         
  -6  14   1         66.62         45.51        33.36 o                         
  -4  14   1        155.55        157.42        28.86 o                         
  -2  14   1        106.38        154.56        25.24 o                         
   0  14   1         31.29         38.77        16.57 o                         
   2  14   1        106.28        142.57        26.41 o                         
   4  14   1        155.49        163.33        27.29 o                         
   6  14   1         66.61        113.36        25.04 o                         
   8  14   1        216.42        118.68        26.96 o                         
  12  14   1         34.11        -53.62        72.20 o                         
  16  14   1          4.72        209.88       124.74 o                         
 -15  15   1         12.27       -314.87       344.81 o                         
 -13  15   1         28.28       -129.94       161.62 o                         
  -9  15   1         23.83         16.90        47.55 o                         
  -7  15   1        174.69        185.39        34.82 o                         
  -5  15   1         46.57         73.39        28.83 o                         
  -3  15   1         73.79         71.22        25.78 o                         
  -1  15   1         81.53         73.78        26.53 o                         
   1  15   1         81.50         83.15        22.93 o                         
   3  15   1         73.73        105.47        26.03 o                         
   5  15   1         46.55         42.05        28.06 o                         
   7  15   1        174.66        193.44        33.35 o                         
   9  15   1         23.80         20.41        74.96 o                         
  11  15   1         44.81         68.71        57.88 o                         
  13  15   1         28.29         52.62       115.79 o                         
 -14  16   1          7.50       -198.68       282.49 o                         
 -12  16   1         44.41        -32.04        98.46 o                         
 -10  16   1         12.38        146.72        82.95 o                         
  -6  16   1        205.61        159.04        37.85 o                         
  -4  16   1         82.92         71.87        29.38 o                         
  -2  16   1         65.51         44.40        16.38 o                         
   0  16   1        347.31        313.73        28.60 o                         
   2  16   1         65.31         32.61        24.69 o                         
   4  16   1         82.94        121.60        29.68 o                         
   6  16   1        205.57        159.52        34.94 o                         
   8  16   1        105.59        249.33        73.60 o                         
  10  16   1         12.38         96.03        57.56 o                         
  12  16   1         44.40        -64.11        85.88 o                         
  16  16   1          7.84       -921.95       921.95 o                         
 -13  17   1         10.05         84.25       227.54 o                         
 -11  17   1         28.14        -13.08        50.87 o                         
  -9  17   1         47.70         16.33        49.64 o                         
  -7  17   1       1125.97       1265.56       103.37 o                         
  -5  17   1        281.58        413.69        65.03 o                         
  -3  17   1        201.49        234.41        61.05 o                         
  -1  17   1         13.92         32.37        36.81 o                         
   1  17   1         13.89        106.95        27.68 o                         
   3  17   1        201.51        376.99        38.61 o                         
   5  17   1        281.47        423.38        51.35 o                         
   7  17   1       1125.87       1403.53       117.52 o                         
   9  17   1         47.69         21.05        39.20 o                         
  11  17   1         28.15        157.42        88.86 o                         
  15  17   1          2.83       -183.42       262.25 o                         
 -12  18   1         12.65        244.39       258.85 o                         
 -10  18   1         39.08        -14.38        99.72 o                         
  -8  18   1        170.44        107.39        48.81 o                         
  -6  18   1        781.78        932.92       109.23 o                         
  -4  18   1        222.45        118.12        47.61 o                         
  -2  18   1        134.65         39.32        36.05 o                         
   0  18   1         65.23         29.10        37.49 o                         
   2  18   1        134.61        129.35       109.34 o                         
   4  18   1        222.42        192.31        36.48 o                         
   6  18   1        781.81        991.18        97.53 o                         
  10  18   1         39.04         63.09       175.22 o                         
  12  18   1         12.64        -75.62        91.65 o                         
  14  18   1          0.05        -31.42       299.48 o                         
 -11  19   1          8.27        -39.06       207.24 o                         
  -9  19   1         14.06        -71.60        80.19 o                         
  -7  19   1         17.85        102.07        41.59 o                         
  -5  19   1        132.09        151.99        54.26 o                         
  -3  19   1         29.62         35.50        36.37 o                         
  -1  19   1          0.30          2.52        27.40 o                         
   1  19   1          0.29         -5.93        35.12 o                         
   3  19   1         29.63          1.17        42.09 o                         
   5  19   1        132.14        193.26        38.04 o                         
   7  19   1         17.83        -51.60        58.49 o                         
   9  19   1         14.06          4.03        57.57 o                         
  11  19   1          8.27         -5.32       255.46 o                         
  13  19   1         12.02         -9.18       345.11 o                         
 -12  20   1         20.11        342.97       461.89 o                         
 -10  20   1         24.04        -96.17       135.32 o                         
  -8  20   1         24.44        318.28       143.04 o                         
  -6  20   1         20.55        166.72        70.13 o                         
  -4  20   1         15.70         18.45        60.56 o                         
  -2  20   1         35.78         12.92        46.57 o                         
   0  20   1          7.54         54.28        43.55 o                         
   2  20   1         35.79        102.95        43.07 o                         
   4  20   1         15.70          6.12        32.64 o                         
   6  20   1         20.55        -23.20        49.59 o                         
   8  20   1         24.43          6.69        51.34 o                         
  10  20   1         24.05          9.20        68.13 o                         
  12  20   1         20.09       -194.34       295.36 o                         
 -11  21   1          0.91         42.23        48.14 o                         
  -9  21   1         12.59       -163.51       163.51 o                         
  -7  21   1         63.02        151.87        56.20 o                         
  -5  21   1        109.53         56.58       111.40 o                         
  -3  21   1          9.46          9.69        49.44 o                         
  -1  21   1         14.94        -38.17        57.84 o                         
   1  21   1         14.99          6.96        33.38 o                         
   3  21   1          9.50        -32.39        33.75 o                         
   5  21   1        109.52         93.34        88.82 o                         
   7  21   1         63.05         91.78        51.61 o                         
   9  21   1         12.56        -86.34       170.51 o                         
  11  21   1          0.91        280.95       295.25 o                         
  -8  22   1         17.18        127.29       201.33 o                         
  -6  22   1         13.84         50.90        93.86 o                         
  -4  22   1         24.39         -2.39        52.71 o                         
  -2  22   1         44.93        113.83        46.67 o                         
   0  22   1        118.54        131.94        38.48 o                         
   4  22   1         24.38         24.68        55.39 o                         
   6  22   1         13.84         65.39        91.98 o                         
   8  22   1         17.19       -138.00       236.87 o                         
  -7  23   1          9.13        -69.32       156.70 o                         
  -5  23   1          1.92        -35.32        95.99 o                         
  -3  23   1         66.59         93.26        64.69 o                         
  -1  23   1        148.00        213.71       111.36 o                         
   1  23   1        147.99        365.74        73.08 o                         
   5  23   1          1.92        133.89        79.98 o                         
   7  23   1          9.15        182.12       444.50 o                         
  -6  24   1          0.55        143.73       314.17 o                         
  -4  24   1         22.88        220.24       146.68 o                         
  -2  24   1          4.41         13.82        37.26 o                         
   0  24   1          5.29        144.62        81.94 o                         
   2  24   1          4.42        -50.24        50.24 o                         
   4  24   1         22.87       -258.82       258.82 o                         
   6  24   1          0.54        -50.25       124.05 o                         
  -3  25   1          0.89        236.95       380.26 o                         
  -1  25   1          4.88        -29.57       166.23 o                         
   1  25   1          4.89       -132.00       133.68 o                         
   3  25   1          0.89        151.49       212.97 o                         
   4  26   1          1.69        186.15       202.30 o                         
   5  27   1          5.63        -37.85        37.85 o                         
                                                                                
