# Supplementary material for: Structural insight into piezo-solvatochromism of Reichardt’s dye
Source: IUCrJ. 2024 Jun 4;11(Pt 4):528–37. doi: 10.1107/S2052252524004603 (PMC11220889; doi:10.1107/S2052252524004603)
Supplement: Supplementary file 3 [file m-11-00528-et1_meoh_0_57gpasup3.hkl]

data_et1_meoh_0_57gpa                                                           
_shelx_title ' et1_meoh_0_57_a.res in P2(1)/n'                                  
_shelx_refln_list_code          4                                               
_shelx_F_calc_maximum      141.67                                               
_exptl_crystal_F_000      1128.00                                               
_reflns_d_resolution_high  0.7338                                               
                                                                                
loop_                                                                           
 _space_group_symop_operation_xyz                                               
 'x, y, z'                                                                      
 '-x+1/2, y+1/2, -z+1/2'                                                        
 '-x, -y, -z'                                                                   
 'x-1/2, -y-1/2, z-1/2'                                                         
                                                                                
_cell_length_a    10.4704                                                       
_cell_length_b    19.8012                                                       
_cell_length_c    13.3135                                                       
_cell_angle_alpha  90.000                                                       
_cell_angle_beta   95.819                                                       
_cell_angle_gamma  90.000                                                       
                                                                                
_shelx_F_squared_multiplier     1.000                                           
                                                                                
loop_                                                                           
 _refln_index_h                                                                 
 _refln_index_k                                                                 
 _refln_index_l                                                                 
 _refln_F_squared_calc                                                          
 _refln_F_squared_meas                                                          
 _refln_F_squared_sigma                                                         
 _refln_observed_status                                                         
   2   0   0       2669.21       2093.89        23.02 o                         
   4   0   0        928.24        829.31        19.47 o                         
   6   0   0        543.99        473.24        17.34 o                         
   8   0   0         75.72         46.19         9.38 o                         
  10   0   0          6.97         49.66        15.68 o                         
  12   0   0         12.37          3.95        20.63 o                         
   1   1   0        333.78        340.83        12.32 o                         
   2   1   0       9217.38      10274.85        51.89 o                         
   3   1   0       2780.09       2757.46        24.42 o                         
   4   1   0        691.26        518.38        11.20 o                         
   5   1   0        636.23        682.85        15.13 o                         
   6   1   0        203.12        258.32        10.01 o                         
   7   1   0          5.52         13.20         4.05 o                         
   8   1   0          6.46          8.86         5.10 o                         
   9   1   0         67.98         60.99         7.16 o                         
  10   1   0        585.29        625.84        33.76 o                         
  11   1   0         27.17         35.74        13.92 o                         
  12   1   0          8.90          6.72        17.10 o                         
  13   1   0          3.93         85.07        90.57 o                         
   2   2   0       1340.08       1234.74        41.65 o                         
   3   2   0       1191.69       1021.81        24.15 o                         
   4   2   0       1513.24       1216.02        22.07 o                         
   5   2   0       3804.90       4075.85        43.26 o                         
   6   2   0         49.45         55.56         3.73 o                         
   7   2   0          1.51          0.88         3.84 o                         
   8   2   0        139.09        214.49        15.50 o                         
   9   2   0        489.96        599.84        29.04 o                         
  10   2   0          3.05         14.14        10.59 o                         
  11   2   0          7.42         13.51         9.74 o                         
  12   2   0         13.73          8.49        13.39 o                         
  13   2   0          2.65          3.78        15.88 o                         
   3   3   0       3644.65       2924.45       111.20 o                         
   4   3   0        502.92        532.87        26.60 o                         
   5   3   0        436.68        443.93        19.22 o                         
   6   3   0        276.41        331.31        14.95 o                         
   7   3   0         15.34         20.19         4.68 o                         
   8   3   0         87.35        112.43        12.75 o                         
   9   3   0        692.97        835.70        38.17 o                         
  10   3   0        108.57        131.93        21.35 o                         
  11   3   0         36.11         15.20        16.29 o                         
  12   3   0          6.21         -1.66        15.25 o                         
  13   3   0         10.51         14.64        45.52 o                         
   5   4   0        116.87        167.56        21.24 o                         
   6   4   0        270.54        269.75        22.55 o                         
   7   4   0        253.56        287.88        22.46 o                         
   8   4   0        165.41        151.11        19.62 o                         
   9   4   0         11.41        -15.05        15.05 o                         
  10   4   0         48.29         40.29        19.18 o                         
  11   4   0          3.87          4.74        15.78 o                         
 -13   0   1         28.56         38.87        16.16 o                         
 -11   0   1          3.02        -15.35        21.40 o                         
  -9   0   1        506.06        448.91        36.57 o                         
  -7   0   1        675.59        529.84        22.50 o                         
  -5   0   1        196.62        200.23        13.65 o                         
  -3   0   1       7724.90       7777.55        52.62 o                         
  -1   0   1       8603.24      10358.14       110.29 o                         
   1   0   1        684.76        461.12        11.56 o                         
   3   0   1      13237.44      15657.23        96.09 o                         
   5   0   1       3489.78       3450.48        44.47 o                         
   7   0   1         11.89         22.19         5.83 o                         
   9   0   1          0.79          1.68         8.84 o                         
  11   0   1          9.26         36.29        15.77 o                         
  13   0   1         15.82          7.29        18.11 o                         
 -14   1   1          2.08         -9.55        20.55 o                         
 -13   1   1          0.69         22.68        10.84 o                         
 -12   1   1          0.05         28.26        17.11 o                         
 -10   1   1          5.76          0.91        17.96 o                         
  -9   1   1        191.69        193.64        15.41 o                         
  -8   1   1        127.70        142.52        10.94 o                         
  -7   1   1        273.31        242.23        10.34 o                         
  -6   1   1        348.64        416.23        12.25 o                         
  -5   1   1        601.63        612.39        15.24 o                         
  -4   1   1       2482.71       2221.02        25.37 o                         
  -3   1   1         90.30         96.25         4.66 o                         
  -2   1   1       2378.30       1933.86        22.24 o                         
  -1   1   1        587.06        484.97        12.57 o                         
   2   1   1        212.64        231.81         6.49 o                         
   3   1   1       1076.61        771.47        13.46 o                         
   4   1   1       1334.29       1359.16        18.81 o                         
   5   1   1       2186.31       2638.15        29.63 o                         
   6   1   1         50.79         46.28         3.57 o                         
   7   1   1          4.15          2.52         5.27 o                         
   8   1   1         79.12         72.37         6.41 o                         
   9   1   1        233.32        241.53        16.62 o                         
  10   1   1         32.48         49.44        12.42 o                         
  11   1   1          2.09         -7.26         8.78 o                         
  12   1   1          0.83          4.28        13.33 o                         
  13   1   1          0.31         33.79        19.93 o                         
 -14   2   1          5.52        -83.46        83.46 o                         
 -13   2   1         11.75         11.43        19.49 o                         
 -12   2   1         21.71         25.35        13.68 o                         
 -11   2   1         19.06         29.07        16.05 o                         
 -10   2   1         83.59         70.95        12.46 o                         
  -9   2   1         45.78         24.64         6.76 o                         
  -8   2   1         91.40        134.02        11.44 o                         
  -7   2   1         40.93         60.39         5.39 o                         
  -6   2   1        195.36        165.36         9.06 o                         
  -5   2   1        322.46        386.09        15.22 o                         
  -4   2   1        155.64        195.43         8.97 o                         
  -3   2   1         59.61         52.79         5.46 o                         
  -2   2   1        920.67        736.73        40.82 o                         
   2   2   1       3614.79       3491.42        51.39 o                         
   3   2   1        444.36        465.09        14.56 o                         
   4   2   1       1392.90       1254.37        23.67 o                         
   5   2   1        706.29        591.28        15.41 o                         
   6   2   1         22.31         29.24         3.00 o                         
   7   2   1        484.38        573.44        19.61 o                         
   8   2   1         45.28         58.80         7.68 o                         
   9   2   1        122.70        109.72        10.85 o                         
  10   2   1         10.77         21.10         7.12 o                         
  11   2   1          3.96         -0.51         9.62 o                         
  12   2   1          4.18         -3.00        26.92 o                         
  13   2   1          0.01         25.71        31.66 o                         
 -13   3   1          5.96         21.16        46.81 o                         
 -12   3   1          0.05          1.12        21.19 o                         
 -11   3   1          9.08         21.90        32.80 o                         
 -10   3   1         40.32         57.26        12.89 o                         
  -9   3   1        233.35        225.08        20.58 o                         
  -8   3   1         12.57         26.92        14.68 o                         
  -7   3   1        127.84        132.89         9.30 o                         
  -6   3   1        771.52        722.71        23.40 o                         
  -5   3   1        195.89        215.27        11.92 o                         
  -4   3   1        922.91        787.15        31.96 o                         
   3   3   1        936.93        670.95        34.52 o                         
   4   3   1       3779.94       3885.09        72.22 o                         
   5   3   1       2458.75       2443.14        43.85 o                         
   6   3   1        208.49        206.96        11.35 o                         
   7   3   1        245.81        298.57        15.82 o                         
   8   3   1        196.47        200.07        15.38 o                         
   9   3   1         72.58         82.05        23.97 o                         
  10   3   1          0.95          5.51        12.74 o                         
  11   3   1         12.15         10.52        12.05 o                         
  12   3   1          0.87        -17.71        22.62 o                         
  13   3   1          0.76         11.22        31.76 o                         
 -11   4   1          1.26        -20.21        20.21 o                         
 -10   4   1        254.44        227.70        30.70 o                         
  -9   4   1        256.05        164.99        21.43 o                         
  -8   4   1        118.03        122.89        30.79 o                         
  -7   4   1          0.60         -9.60         9.60 o                         
  -6   4   1        252.18        234.37        21.73 o                         
  -5   4   1        204.94        178.92        22.71 o                         
   5   4   1       1794.13       1742.39        65.70 o                         
   6   4   1        392.53        389.82        24.33 o                         
   7   4   1        712.68        829.55        45.32 o                         
   8   4   1        874.83       1198.49        56.30 o                         
   9   4   1        141.43        157.03        30.62 o                         
  10   4   1          2.36         15.35        15.55 o                         
  11   4   1          2.99         39.31        18.92 o                         
  12   4   1          0.82         22.64        86.74 o                         
   8   5   1         36.51         87.49        21.17 o                         
 -14   0   2          3.57        -13.64        34.94 o                         
 -12   0   2        160.50        203.69        31.59 o                         
 -10   0   2        129.61         81.15        19.80 o                         
  -8   0   2         32.05         34.86        24.93 o                         
  -6   0   2        458.48        361.86        17.78 o                         
  -4   0   2       2911.48       2578.10        39.23 o                         
  -2   0   2       8273.36       8007.91        68.19 o                         
   0   0   2       1172.85       1044.76        20.64 o                         
   2   0   2      11208.79      12216.29        88.89 o                         
   4   0   2        154.47        179.09        12.81 o                         
   6   0   2       1001.38       1223.14        32.72 o                         
   8   0   2       1741.79       2346.90        78.49 o                         
  10   0   2          5.53         -2.01        11.64 o                         
  12   0   2          6.44         -9.11        21.57 o                         
 -14   1   2          0.03         10.84        21.84 o                         
 -13   1   2         10.71        -11.82        19.87 o                         
 -12   1   2          2.53          1.24        11.86 o                         
 -11   1   2         11.58         17.61        11.10 o                         
 -10   1   2         56.38         50.19        10.09 o                         
  -9   1   2          5.61         -5.25         8.73 o                         
  -8   1   2         51.69         40.76         6.75 o                         
  -7   1   2          1.10          2.51         4.11 o                         
  -6   1   2        537.04        645.30        16.07 o                         
  -5   1   2         17.24         31.57         4.06 o                         
  -4   1   2       2353.69       2156.78        28.70 o                         
  -3   1   2       3977.35       3621.18        32.13 o                         
  -2   1   2       3271.56       2962.51        28.98 o                         
  -1   1   2       8974.67      10382.99        83.12 o                         
   0   1   2        910.64        777.62        13.33 o                         
   1   1   2         17.14         17.63         1.59 o                         
   2   1   2      20069.71      25596.02       127.52 o                         
   3   1   2         17.50         15.85         2.03 o                         
   4   1   2        882.64        766.82        15.28 o                         
   5   1   2         34.47         23.55         3.19 o                         
   6   1   2         30.53         34.43         3.79 o                         
   7   1   2          9.58          3.61         5.01 o                         
   8   1   2        139.05        161.24        14.11 o                         
   9   1   2          0.70         -2.70         8.50 o                         
  10   1   2         42.57         56.92         7.75 o                         
  11   1   2          2.00          9.35        12.59 o                         
  12   1   2          0.28         11.11        12.59 o                         
  13   1   2          0.17         53.52        33.26 o                         
 -13   2   2          1.40         -9.48        20.26 o                         
 -12   2   2         17.53          0.57        10.51 o                         
 -11   2   2         36.41         27.85        11.37 o                         
 -10   2   2         39.33         49.75         9.02 o                         
  -9   2   2         18.71          5.17         9.65 o                         
  -8   2   2        540.46        658.28        28.12 o                         
  -7   2   2        147.36        148.15         8.70 o                         
  -6   2   2          0.03         -0.74         3.47 o                         
  -5   2   2        958.41        803.49        18.10 o                         
  -4   2   2         20.99         18.38         2.26 o                         
  -3   2   2         78.79         59.90         4.82 o                         
  -2   2   2       2991.13       2242.80        43.53 o                         
   1   2   2       1428.82       1402.95        34.11 o                         
   2   2   2       9440.09       9925.04        85.07 o                         
   3   2   2       3006.17       2578.34        36.07 o                         
   4   2   2        114.56         95.86         5.88 o                         
   5   2   2       1914.13       2192.16        32.30 o                         
   6   2   2         67.99         85.17         5.72 o                         
   7   2   2        274.66        336.98        14.89 o                         
   8   2   2        273.25        332.15        16.76 o                         
   9   2   2        242.73        271.09        23.12 o                         
  10   2   2         12.26         12.93        10.48 o                         
  12   2   2          2.29        -24.45        24.45 o                         
  13   2   2          8.67         -0.65        38.97 o                         
 -13   3   2         45.71         19.19        51.23 o                         
 -12   3   2          6.34         -5.18        22.01 o                         
 -11   3   2         17.86         28.70        14.64 o                         
 -10   3   2         28.13         34.56        10.70 o                         
  -9   3   2         24.25          0.63        12.40 o                         
  -8   3   2        168.59        198.02        18.20 o                         
  -7   3   2        212.41        216.16        11.34 o                         
  -6   3   2          9.29         14.35         3.19 o                         
  -5   3   2          9.01          3.10         5.27 o                         
  -4   3   2       2387.02       2194.90        57.51 o                         
   3   3   2         34.51         41.01         3.62 o                         
   4   3   2          5.57          8.79         4.96 o                         
   5   3   2         16.95         16.87         3.73 o                         
   6   3   2        620.62        534.35        18.15 o                         
   7   3   2         85.76         82.44         7.16 o                         
   8   3   2        145.72        135.43        10.75 o                         
   9   3   2        216.76        227.12        21.72 o                         
  10   3   2         32.05         19.95        18.13 o                         
  11   3   2          3.45          3.77        19.64 o                         
  12   3   2          1.34        -19.73        27.50 o                         
  13   3   2          0.41         13.08        23.44 o                         
 -11   4   2         16.41        -13.68        13.68 o                         
 -10   4   2          4.49         -2.10        28.50 o                         
  -9   4   2         37.76          1.09        14.87 o                         
  -8   4   2        393.72        433.39        36.55 o                         
  -7   4   2         44.81         60.11        12.25 o                         
  -6   4   2         68.27         67.36        14.17 o                         
  -5   4   2       1158.29       1175.61       149.99 o                         
   4   4   2        455.19        498.86        47.41 o                         
   5   4   2        921.43       1154.15        49.72 o                         
   6   4   2          8.91         23.59         7.15 o                         
   7   4   2         34.75         32.01         8.49 o                         
   8   4   2        347.63        441.41        31.74 o                         
   9   4   2        141.67        204.63        35.42 o                         
  10   4   2        118.68        154.13        29.06 o                         
  11   4   2         18.68         38.36        27.58 o                         
  12   4   2         13.11          1.54        57.17 o                         
   7   5   2          3.23          3.47         6.45 o                         
   8   5   2         74.49         55.55        19.90 o                         
   9   5   2         20.53         -4.04        29.64 o                         
 -13   0   3         11.43          0.08        18.70 o                         
 -11   0   3         43.90         33.92        17.88 o                         
  -9   0   3        130.60        129.57        22.47 o                         
  -7   0   3        589.01        604.55        28.40 o                         
  -5   0   3       1416.33       1527.51        37.19 o                         
  -3   0   3        369.73        334.18        14.08 o                         
  -1   0   3       7862.78       7722.60        51.73 o                         
   1   0   3        522.31        445.86        13.38 o                         
   3   0   3       7738.29       7385.53        69.12 o                         
   5   0   3       1890.45       2535.37        46.79 o                         
   7   0   3         49.85         43.51        12.05 o                         
   9   0   3         19.15         10.67        13.34 o                         
  11   0   3          0.08        -13.12        13.12 o                         
  13   0   3          0.51         -5.90        46.43 o                         
 -14   1   3          6.52         44.57        55.87 o                         
 -13   1   3         16.85          5.76        13.51 o                         
 -12   1   3         11.14        -12.24        15.38 o                         
 -11   1   3          0.69          7.24        13.60 o                         
 -10   1   3          0.21         27.92        10.47 o                         
  -9   1   3         52.91         50.84        10.45 o                         
  -8   1   3        135.65        126.31         9.43 o                         
  -7   1   3        210.18        186.95        10.79 o                         
  -6   1   3        192.08        197.87        10.13 o                         
  -5   1   3         27.26         21.94         3.42 o                         
  -4   1   3       3291.93       3109.98        33.27 o                         
  -3   1   3       5882.49       5632.60        42.94 o                         
  -2   1   3       5103.88       4725.94        38.39 o                         
  -1   1   3       1354.42       1221.36        17.31 o                         
   0   1   3         14.94         25.56         2.05 o                         
   1   1   3         79.55         86.01         5.01 o                         
   2   1   3         13.49          9.38         1.62 o                         
   3   1   3         11.04         10.19         2.01 o                         
   4   1   3         29.32         21.39         4.62 o                         
   5   1   3         13.54         13.53         3.69 o                         
   6   1   3          0.38          0.09         3.20 o                         
   7   1   3        113.01        109.88         8.60 o                         
   8   1   3         96.65         98.70        10.38 o                         
   9   1   3        174.69        195.07        17.77 o                         
  10   1   3          2.98        -10.01        13.29 o                         
  11   1   3          2.49         26.58         9.83 o                         
  12   1   3          8.05         27.27        17.22 o                         
  13   1   3          8.96        -22.70        22.70 o                         
 -14   2   3          0.62        -73.89        73.89 o                         
 -13   2   3         16.88         29.39        15.01 o                         
 -12   2   3          0.62         -3.11        14.94 o                         
 -11   2   3         28.40         28.65        10.26 o                         
 -10   2   3          5.65         15.23        10.43 o                         
  -9   2   3          0.24         -9.68         9.68 o                         
  -8   2   3         37.56         38.19         6.86 o                         
  -7   2   3          1.26          6.64         4.53 o                         
  -6   2   3        599.00        556.96        16.58 o                         
  -5   2   3        314.09        213.36         8.28 o                         
  -4   2   3       1286.69       1350.41        23.67 o                         
  -3   2   3       1122.70        960.78        22.60 o                         
  -2   2   3       5606.31       4970.38        62.57 o                         
  -1   2   3       4061.30       3429.92        52.63 o                         
   1   2   3        120.06         99.56         7.74 o                         
   2   2   3         87.00         86.71         5.69 o                         
   3   2   3        194.33        135.64         6.87 o                         
   4   2   3         40.42         71.16         8.40 o                         
   5   2   3         96.33        102.60         7.26 o                         
   6   2   3        153.44        147.60         8.97 o                         
   7   2   3        520.27        593.50        21.42 o                         
   8   2   3        172.10        254.70        14.27 o                         
   9   2   3         49.16         72.95        10.77 o                         
  10   2   3          0.47          9.11        11.07 o                         
  11   2   3          0.27         -2.88        15.90 o                         
  12   2   3          0.06        -30.76        30.76 o                         
  13   2   3          0.88         -9.17        22.94 o                         
 -13   3   3          0.10       -103.81       108.67 o                         
 -12   3   3          1.00        -24.64        24.64 o                         
 -11   3   3          1.35         15.09        14.95 o                         
 -10   3   3          1.72          0.87        13.11 o                         
  -9   3   3         98.47        116.04        13.52 o                         
  -8   3   3        418.89        393.30        22.56 o                         
  -7   3   3         14.26         22.05         6.48 o                         
  -6   3   3         17.37         14.90         4.76 o                         
  -5   3   3         37.75         35.81         5.00 o                         
  -4   3   3        148.95        135.09         7.23 o                         
  -3   3   3        892.88        632.76        54.25 o                         
   2   3   3        635.80        723.52        32.28 o                         
   3   3   3       1653.12       1608.55        44.35 o                         
   4   3   3        867.01       1064.36        32.28 o                         
   5   3   3        170.61        161.55        18.15 o                         
   6   3   3          1.14         -4.97         4.97 o                         
   7   3   3          8.84         13.23         5.36 o                         
   8   3   3        451.59        557.55        26.83 o                         
   9   3   3          0.00         13.50        17.39 o                         
  10   3   3         51.37         42.05        14.04 o                         
  11   3   3         46.26         56.40        24.62 o                         
  12   3   3         12.58         39.09        32.91 o                         
  13   3   3          1.72         23.58        18.72 o                         
 -11   4   3          5.78         68.07        58.13 o                         
 -10   4   3         61.34         52.77        16.92 o                         
  -9   4   3         28.57         14.02        27.35 o                         
  -8   4   3          4.02          7.92        16.39 o                         
  -7   4   3        370.70        360.25        35.07 o                         
  -6   4   3        138.87        145.18        16.76 o                         
   4   4   3        480.41        555.25        30.31 o                         
   5   4   3       3385.67       3746.43        83.17 o                         
   6   4   3        191.16        223.27        17.83 o                         
   7   4   3          0.09         -3.82        10.45 o                         
   8   4   3         17.40         67.64        13.68 o                         
   9   4   3        246.88        238.40        34.52 o                         
  10   4   3          3.20         25.90        15.76 o                         
  11   4   3          1.53         32.77        20.48 o                         
  12   4   3          8.35         33.77        33.12 o                         
   6   5   3         24.34         61.05        28.11 o                         
   7   5   3         43.97         42.27        14.19 o                         
   8   5   3        341.13        362.60        41.27 o                         
   9   5   3        253.48        262.33        53.00 o                         
 -12   0   4         28.91         84.32        21.42 o                         
 -10   0   4         74.57        203.28        80.46 o                         
  -8   0   4         33.01         33.49         6.66 o                         
  -6   0   4        580.41        535.87        26.79 o                         
  -4   0   4       2041.36       1936.22        38.38 o                         
  -2   0   4       5938.87       6645.95        51.96 o                         
   0   0   4       7797.04       8448.53        66.93 o                         
   2   0   4        411.65        405.44        14.41 o                         
   4   0   4        190.09        190.84         7.49 o                         
   6   0   4        430.05        395.00        21.00 o                         
   8   0   4         49.34         45.18        26.37 o                         
  10   0   4         43.21         35.72        21.66 o                         
  12   0   4         11.02         -4.49        14.72 o                         
 -14   1   4          6.87        -71.11        71.11 o                         
 -13   1   4          7.15          3.35        15.91 o                         
 -12   1   4          0.63          5.67        18.85 o                         
 -11   1   4          0.01        -13.47        13.47 o                         
 -10   1   4         15.34         -9.39        10.48 o                         
  -9   1   4         20.83          5.71         8.99 o                         
  -8   1   4        155.42        110.49         9.66 o                         
  -7   1   4        188.66        163.45         9.56 o                         
  -6   1   4          3.07          4.38         3.70 o                         
  -5   1   4          6.44          4.17         3.68 o                         
  -4   1   4          0.05         -3.25         3.25 o                         
  -3   1   4        347.37        277.14         8.36 o                         
  -2   1   4       2653.81       2596.74        24.75 o                         
  -1   1   4       1546.17       1255.60        17.18 o                         
   0   1   4       7027.64       7064.88        47.51 o                         
   1   1   4        285.11        257.99         8.35 o                         
   2   1   4        149.56        134.24         6.27 o                         
   3   1   4        336.15        390.58        10.34 o                         
   4   1   4         81.28         65.74         4.57 o                         
   5   1   4         34.69         29.59         3.99 o                         
   6   1   4         53.90         61.62         5.63 o                         
   7   1   4          1.30          0.28         5.66 o                         
   8   1   4        408.66        535.97        24.59 o                         
   9   1   4        104.47        152.47        15.80 o                         
  10   1   4          4.03          0.53        10.27 o                         
  11   1   4          1.28         10.53        12.05 o                         
  12   1   4          0.00         14.75        10.25 o                         
  13   1   4          2.95         12.66        25.49 o                         
 -14   2   4          0.04       -151.66       151.66 o                         
 -13   2   4          6.58        -34.88        34.88 o                         
 -12   2   4         16.24         17.48        16.40 o                         
 -11   2   4         10.39         -8.25        13.57 o                         
 -10   2   4         73.92         71.50        14.77 o                         
  -9   2   4        156.03        154.17        14.15 o                         
  -8   2   4          0.18          0.35         6.64 o                         
  -7   2   4          5.42          0.12         4.97 o                         
  -6   2   4        111.37         98.23         5.80 o                         
  -5   2   4         86.38         70.39         4.41 o                         
  -4   2   4        262.77        257.78        11.00 o                         
  -3   2   4        760.58        515.92        16.31 o                         
  -2   2   4       2112.00       2032.92        31.92 o                         
  -1   2   4       5249.48       5578.42        56.43 o                         
   0   2   4         12.30          7.11         2.32 o                         
   1   2   4       2870.03       2560.56        37.65 o                         
   2   2   4        501.66        342.88        11.43 o                         
   3   2   4        766.57        748.04        31.92 o                         
   4   2   4        307.80        291.86        10.81 o                         
   5   2   4        290.58        314.49        13.10 o                         
   6   2   4          4.04          8.49         4.68 o                         
   7   2   4        174.05        225.53        13.56 o                         
   8   2   4        430.61        640.32        26.94 o                         
   9   2   4          0.12         -3.55         8.96 o                         
  10   2   4          0.70         13.66        10.86 o                         
  11   2   4          0.84         37.34        15.08 o                         
  12   2   4          1.65         10.28        24.49 o                         
  13   2   4          6.31          0.53        40.81 o                         
 -12   3   4          4.98         22.07        28.84 o                         
 -11   3   4          8.13         -5.38        17.64 o                         
 -10   3   4         27.28         86.74        22.16 o                         
  -9   3   4         17.51         20.10        12.51 o                         
  -8   3   4         36.84          7.18         7.66 o                         
  -7   3   4         10.79          5.70         5.27 o                         
  -6   3   4          1.25          9.45         4.26 o                         
  -5   3   4        620.79        588.43        21.28 o                         
  -4   3   4        665.27        829.46        34.94 o                         
  -3   3   4        761.60        582.87        32.44 o                         
  -2   3   4       2100.35       1842.91        61.87 o                         
  -1   3   4       1133.64       1084.86        45.59 o                         
   0   3   4       8397.44       9931.50       181.35 o                         
   1   3   4         95.16         95.20         8.52 o                         
   2   3   4        404.02        284.47        16.41 o                         
   3   3   4        357.61        396.12        28.02 o                         
   4   3   4        770.68        755.15        19.41 o                         
   5   3   4        690.63        643.72        22.57 o                         
   6   3   4        316.87        401.35        19.04 o                         
   7   3   4          3.67          1.98         6.88 o                         
   8   3   4         37.51         27.90         5.51 o                         
   9   3   4        189.70        270.95        30.70 o                         
  10   3   4          0.03         -7.20        20.57 o                         
  11   3   4          5.75        -16.88        16.88 o                         
  12   3   4          0.72         10.75        25.89 o                         
  13   3   4          4.50          0.71        33.53 o                         
 -10   4   4         77.03         42.68        23.19 o                         
  -9   4   4         77.28        147.79        33.96 o                         
  -8   4   4        104.03         76.36        13.74 o                         
  -7   4   4         30.25         25.99        10.37 o                         
  -6   4   4        446.58        481.03        31.66 o                         
   3   4   4        839.65        911.08        49.85 o                         
   4   4   4        134.05        158.77        15.91 o                         
   5   4   4        224.86        247.81        17.81 o                         
   6   4   4        217.94        241.61        17.55 o                         
   7   4   4         49.83         57.59         8.20 o                         
   8   4   4        596.13        722.43        42.19 o                         
   9   4   4        143.59        164.50        26.24 o                         
  10   4   4         55.89         66.71        32.42 o                         
  11   4   4          0.26         32.97        30.01 o                         
   6   5   4        123.63        136.93        17.14 o                         
   7   5   4         66.90         66.26        15.95 o                         
   8   5   4         31.83         25.95        25.30 o                         
   9   5   4         19.51         11.79        13.03 o                         
 -13   0   5          8.27         60.03        28.58 o                         
 -11   0   5         29.03         11.48        11.94 o                         
  -9   0   5         10.01         22.61        15.13 o                         
  -7   0   5         48.97         27.39         7.97 o                         
  -5   0   5        121.45        143.48         9.75 o                         
  -3   0   5        168.47        173.15         8.25 o                         
  -1   0   5        354.61        391.07        14.39 o                         
   1   0   5          5.26          5.01         3.54 o                         
   3   0   5        642.75        591.37        20.33 o                         
   5   0   5         23.81         19.19         6.42 o                         
   7   0   5       1307.34       1627.94        68.92 o                         
   9   0   5        225.87        315.66        52.98 o                         
  11   0   5          7.16         -3.42        21.32 o                         
  13   0   5         19.96        -36.26        57.64 o                         
 -13   1   5          5.82        -25.99        27.12 o                         
 -12   1   5         17.25          8.72        12.65 o                         
 -11   1   5         12.76         26.44         9.77 o                         
 -10   1   5          1.09         10.06         8.51 o                         
  -9   1   5         42.43         41.04         7.08 o                         
  -8   1   5         74.99         46.67         7.33 o                         
  -7   1   5        160.01        148.39         8.24 o                         
  -6   1   5          0.32          3.33         4.40 o                         
  -5   1   5          4.00          2.08         3.38 o                         
  -4   1   5        427.05        258.50         7.68 o                         
  -3   1   5        895.82        702.81        13.51 o                         
  -2   1   5        711.83        864.25        15.12 o                         
  -1   1   5        161.41        169.50         6.84 o                         
   0   1   5         18.00         21.48         2.40 o                         
   1   1   5       2746.59       2472.34        29.63 o                         
   2   1   5        184.96        292.50         9.10 o                         
   3   1   5          1.62         -3.67         3.67 o                         
   4   1   5         24.84         21.05         3.43 o                         
   5   1   5        661.87        782.28        20.44 o                         
   6   1   5          2.35          1.57         4.48 o                         
   7   1   5        353.72        421.78        29.91 o                         
   8   1   5         59.83         48.52         8.95 o                         
   9   1   5         96.71        101.95        15.74 o                         
  10   1   5          2.14         52.75        32.89 o                         
  11   1   5          0.37         -6.69        11.61 o                         
  12   1   5          0.18        -14.35        14.35 o                         
  13   1   5         13.64        -17.15        17.15 o                         
 -13   2   5          0.98         20.88        22.63 o                         
 -12   2   5         10.17         11.95        15.20 o                         
 -11   2   5         13.04          9.65        19.59 o                         
 -10   2   5         20.75         24.01        12.51 o                         
  -9   2   5         74.56         87.68        11.34 o                         
  -8   2   5        775.39        619.22        27.54 o                         
  -7   2   5          2.40          2.32         7.17 o                         
  -6   2   5       1045.06        978.63        27.69 o                         
  -5   2   5        244.39        252.39        11.69 o                         
  -4   2   5        962.64        896.40        19.22 o                         
  -3   2   5         16.03         10.80         2.65 o                         
  -2   2   5        404.69        384.92        13.92 o                         
  -1   2   5       2086.05       2090.58        32.43 o                         
   0   2   5        347.39        219.51         9.62 o                         
   1   2   5          7.31          2.86         2.60 o                         
   2   2   5       2518.16       2616.48        37.18 o                         
   3   2   5         33.85         25.30         4.80 o                         
   4   2   5          4.26         -0.37         4.16 o                         
   5   2   5        713.99        945.80        23.67 o                         
   6   2   5         14.50         23.63         5.70 o                         
   7   2   5        178.35        159.64        21.14 o                         
   8   2   5        432.59        478.40        50.44 o                         
   9   2   5          0.84          2.79         6.10 o                         
  10   2   5         12.33         18.09         9.85 o                         
  11   2   5          4.02         -1.25        14.83 o                         
  12   2   5          6.81         20.45        22.60 o                         
  13   2   5          0.25         26.52        20.96 o                         
 -12   3   5         34.33         65.16        38.59 o                         
 -11   3   5         64.44         79.49        19.20 o                         
 -10   3   5         51.82         40.92        11.90 o                         
  -9   3   5         81.55        127.62        17.86 o                         
  -8   3   5         42.16         76.32        13.40 o                         
  -7   3   5          1.87         -7.84        17.19 o                         
  -6   3   5        250.60        291.51        15.98 o                         
  -5   3   5        304.44        234.27        11.97 o                         
  -4   3   5       1421.99       1244.40        33.37 o                         
  -3   3   5       1358.16       1331.34        39.70 o                         
  -2   3   5       2772.05       2396.45        55.61 o                         
  -1   3   5        135.92        105.51        10.59 o                         
   0   3   5       6109.35       5182.36        78.67 o                         
   1   3   5        108.17         96.86         8.83 o                         
   2   3   5         91.76        109.99         9.94 o                         
   3   3   5        742.59        859.41        20.68 o                         
   4   3   5        826.04       1041.51        24.41 o                         
   5   3   5        305.84        348.79        17.63 o                         
   6   3   5         77.56         64.66         9.05 o                         
   7   3   5         71.38         35.79        10.19 o                         
   8   3   5        224.94        265.80        44.43 o                         
   9   3   5         48.92         27.81         8.77 o                         
  10   3   5          1.33         11.71        18.53 o                         
  11   3   5          0.10         11.43        22.25 o                         
  12   3   5          2.42         12.52        28.97 o                         
  13   3   5          8.68         37.41       114.40 o                         
 -10   4   5         77.53        111.75        48.34 o                         
  -9   4   5        242.21        262.24        38.20 o                         
  -8   4   5         39.16         81.90        20.56 o                         
  -7   4   5         18.28         20.50         7.85 o                         
  -6   4   5         94.44         79.82        10.11 o                         
  -5   4   5        353.68        434.46        49.58 o                         
  -4   4   5          2.44        -10.08        16.93 o                         
   1   4   5        152.38        173.19        19.90 o                         
   2   4   5       1075.28       1255.99        51.07 o                         
   3   4   5         24.35         17.01         7.78 o                         
   4   4   5         13.14          3.72         5.81 o                         
   5   4   5         22.35         26.04         9.52 o                         
   6   4   5        167.38        123.35        27.03 o                         
   7   4   5        170.20        112.86        27.67 o                         
   8   4   5        104.30        154.93        29.56 o                         
   9   4   5         63.24         59.17        16.72 o                         
  10   4   5          2.48         -3.29        25.68 o                         
  11   4   5         20.59         42.54        16.80 o                         
   5   5   5         29.27         50.30        14.45 o                         
   6   5   5        104.11         92.35        22.46 o                         
   7   5   5        192.49        136.70        78.61 o                         
   8   5   5         13.34         20.58        19.56 o                         
 -12   0   6         38.92         50.72        43.19 o                         
 -10   0   6         71.66         45.55        13.85 o                         
  -8   0   6         54.90         96.26        12.83 o                         
  -6   0   6        465.60        515.12        25.26 o                         
  -4   0   6       1040.47       1042.86        31.63 o                         
  -2   0   6       1854.89       1678.06        33.09 o                         
   0   0   6         47.27         32.49         3.18 o                         
   2   0   6       5668.02       6249.80        76.49 o                         
   4   0   6        536.31        573.33        25.19 o                         
   6   0   6         89.64        123.00        21.41 o                         
   8   0   6        113.69         54.06        16.30 o                         
  10   0   6         26.26         17.67        12.69 o                         
  12   0   6          0.01         30.50        49.37 o                         
 -13   1   6          1.05         26.72        28.48 o                         
 -12   1   6          0.37          9.25        13.24 o                         
 -11   1   6          1.47        -16.33        22.27 o                         
 -10   1   6          7.04          2.51        10.51 o                         
  -9   1   6         21.17          0.75         9.53 o                         
  -8   1   6         80.44         69.41         6.22 o                         
  -7   1   6          3.23         11.75         6.33 o                         
  -6   1   6          4.74          7.21         4.13 o                         
  -5   1   6         20.65         22.37         4.57 o                         
  -4   1   6        757.44        829.38        18.08 o                         
  -3   1   6        315.01        320.88         9.22 o                         
  -2   1   6         34.04         56.48         5.56 o                         
  -1   1   6        340.63        348.27        10.12 o                         
   0   1   6       2808.67       2718.84        33.01 o                         
   1   1   6         30.42         48.44         5.80 o                         
   2   1   6        107.33         91.48         4.79 o                         
   3   1   6        408.85        464.59        13.84 o                         
   4   1   6         27.47         29.29         4.12 o                         
   5   1   6        291.93        521.29        18.64 o                         
   6   1   6        761.57        957.33        54.16 o                         
   7   1   6        405.08        493.87        39.40 o                         
   8   1   6         37.72         17.70         7.08 o                         
   9   1   6          4.02         -4.27         8.45 o                         
  10   1   6          6.21         40.34        11.33 o                         
  11   1   6          0.59         13.70        11.76 o                         
  12   1   6         33.63         29.79        18.90 o                         
 -13   2   6          6.10         27.15        30.02 o                         
 -12   2   6         17.77          7.16        14.60 o                         
 -11   2   6         17.40          6.19        21.78 o                         
 -10   2   6        184.19        163.68        18.52 o                         
  -9   2   6         22.13          8.38        11.38 o                         
  -8   2   6          0.01         11.85         6.09 o                         
  -7   2   6         72.12         70.72         7.70 o                         
  -6   2   6          6.18          7.52         5.30 o                         
  -5   2   6         96.19         84.32         5.86 o                         
  -4   2   6        869.77        772.57        16.28 o                         
  -3   2   6        672.83        671.56        14.19 o                         
  -2   2   6         40.52         71.55         8.15 o                         
  -1   2   6       1364.24       1414.80        33.43 o                         
   0   2   6         67.52         64.15         5.38 o                         
   1   2   6        252.65        354.23        15.99 o                         
   2   2   6        516.90        469.27        13.91 o                         
   3   2   6       1028.07       1001.54        22.77 o                         
   4   2   6         43.81         66.62         6.12 o                         
   5   2   6         46.62         54.64         7.08 o                         
   6   2   6        382.99        433.84        36.39 o                         
   7   2   6        136.07        152.58        20.86 o                         
   8   2   6         33.82         17.16         7.95 o                         
   9   2   6         26.74         30.59        10.20 o                         
  10   2   6          0.37         -0.40        16.88 o                         
  11   2   6          0.20         -8.46        22.30 o                         
  12   2   6          0.73          5.39        23.18 o                         
 -12   3   6         30.90         55.43        56.32 o                         
 -11   3   6          3.42         -3.52        16.46 o                         
 -10   3   6         51.04         45.25        13.07 o                         
  -9   3   6        103.71        109.40        13.44 o                         
  -8   3   6         29.18         26.86         9.41 o                         
  -7   3   6          0.00          0.29         8.64 o                         
  -6   3   6          6.89          7.87         6.85 o                         
  -5   3   6         24.78         26.89         4.96 o                         
  -4   3   6         78.82        103.22         7.30 o                         
  -3   3   6       1150.54       1207.75        32.89 o                         
  -2   3   6         32.82         55.95         7.73 o                         
  -1   3   6       1041.12        960.70        30.38 o                         
   0   3   6        250.48        304.06        25.30 o                         
   1   3   6        313.48        341.61        20.26 o                         
   2   3   6        248.28        270.26        14.75 o                         
   3   3   6          0.01         -5.27         5.27 o                         
   4   3   6         61.26         68.11        12.44 o                         
   5   3   6         19.23         21.82         5.31 o                         
   6   3   6          3.68         17.70         8.77 o                         
   7   3   6        708.03       1018.83       149.69 o                         
   8   3   6        189.86        172.02        35.82 o                         
   9   3   6         14.89         -3.20         7.71 o                         
  10   3   6         10.46          3.58        14.49 o                         
  11   3   6          2.01         14.84        23.00 o                         
  12   3   6          2.10        -35.64        43.96 o                         
  -9   4   6         73.51        134.66        27.70 o                         
  -8   4   6        115.25        119.57        12.99 o                         
  -7   4   6         27.15         10.94        13.29 o                         
  -6   4   6        121.96         88.62        11.76 o                         
  -5   4   6         29.89         22.21        11.82 o                         
  -4   4   6         76.99         70.00        10.93 o                         
  -3   4   6       3118.86       3377.02       155.32 o                         
  -2   4   6        862.10        703.86        56.78 o                         
  -1   4   6        110.89        116.21        18.45 o                         
   0   4   6       1117.25       1107.90        46.03 o                         
   1   4   6          8.17          0.66         7.96 o                         
   2   4   6        302.29        317.00        21.01 o                         
   3   4   6        112.42         97.95        10.09 o                         
   4   4   6        277.22        256.80        18.27 o                         
   5   4   6         20.23         25.73         9.76 o                         
   6   4   6        198.45        224.27        44.29 o                         
   7   4   6        274.40        257.55        42.42 o                         
   8   4   6        140.01        126.59        40.49 o                         
   9   4   6          0.09         -1.72        11.18 o                         
  10   4   6          2.43          8.23        19.41 o                         
  11   4   6          3.49         -3.39        49.89 o                         
   4   5   6          7.26         11.41         7.23 o                         
   5   5   6          0.03         -2.13         9.27 o                         
   6   5   6          4.66          2.76        14.90 o                         
   7   5   6         35.40         28.60        19.55 o                         
   8   5   6        119.31         86.90        39.03 o                         
   9   5   6          3.31        -37.34        37.34 o                         
 -13   0   7         38.41         47.93        19.04 o                         
 -11   0   7          6.34        -31.40        31.40 o                         
  -9   0   7        413.54        438.29        36.39 o                         
  -7   0   7        172.50        125.23        12.10 o                         
  -5   0   7       1136.97       1437.07        40.67 o                         
  -3   0   7       2700.37       2778.31        47.89 o                         
  -1   0   7        820.40        932.65        27.11 o                         
   1   0   7       5166.19       6012.31        96.76 o                         
   3   0   7          8.57          5.86         5.47 o                         
   5   0   7        260.95        312.43        32.91 o                         
   7   0   7         51.70         26.60        11.76 o                         
   9   0   7         10.95          5.89         7.95 o                         
  11   0   7          0.26          7.65        15.92 o                         
 -13   1   7         17.14        -26.05        28.87 o                         
 -12   1   7          0.18        -31.64        31.64 o                         
 -11   1   7        177.43        215.58        33.55 o                         
 -10   1   7          5.43          4.94        21.21 o                         
  -9   1   7        267.82        312.92        23.01 o                         
  -8   1   7         22.36         15.13        10.15 o                         
  -7   1   7        344.00        411.22        20.37 o                         
  -6   1   7         17.01         13.99         5.46 o                         
  -5   1   7        148.35        150.55         9.68 o                         
  -4   1   7         20.83         25.30         4.73 o                         
  -3   1   7         19.36         17.51         2.46 o                         
  -2   1   7        786.77        728.71        17.21 o                         
  -1   1   7        156.69        149.52         6.78 o                         
   0   1   7        608.67        658.91        17.00 o                         
   1   1   7       1067.77       1260.79        20.58 o                         
   2   1   7        172.59        193.57         8.85 o                         
   3   1   7        127.68        123.09         7.27 o                         
   4   1   7         79.32         95.45         7.93 o                         
   5   1   7        779.76        836.38        56.88 o                         
   6   1   7        125.73        117.35        18.13 o                         
   7   1   7        273.88        320.19        35.19 o                         
   8   1   7         16.32          7.55         6.77 o                         
   9   1   7          0.00         -3.06         7.65 o                         
  10   1   7          4.54         -8.03         8.44 o                         
  11   1   7          0.11         -1.61        17.50 o                         
  12   1   7          2.05          7.30        43.10 o                         
 -13   2   7          5.59          0.16        27.29 o                         
 -12   2   7          5.37         -6.53        21.10 o                         
 -11   2   7          2.71          1.41        16.48 o                         
 -10   2   7          7.42         -5.24        10.26 o                         
  -9   2   7        120.01         86.11        10.83 o                         
  -8   2   7        296.11        319.93        21.80 o                         
  -7   2   7         10.19          5.01         9.87 o                         
  -6   2   7         90.73         82.45         9.47 o                         
  -5   2   7        229.22        227.92        13.32 o                         
  -4   2   7        120.25        103.92         6.21 o                         
  -3   2   7        203.09        188.09         8.72 o                         
  -2   2   7         22.87         19.01         2.95 o                         
  -1   2   7         25.53         22.78         3.30 o                         
   0   2   7        678.74        694.51        19.44 o                         
   1   2   7        335.30        404.45        14.35 o                         
   2   2   7          9.76          7.62         3.78 o                         
   3   2   7         15.94         15.42         3.44 o                         
   4   2   7        289.72        394.83        17.76 o                         
   5   2   7        542.91        588.85        45.37 o                         
   6   2   7        927.13       1180.35        71.02 o                         
   7   2   7         50.96         54.75        10.42 o                         
   8   2   7        156.80        165.49        26.75 o                         
   9   2   7          2.63         12.86        12.54 o                         
  10   2   7          1.71         14.98        14.52 o                         
  11   2   7          0.00         15.00        17.31 o                         
  12   2   7          0.37         15.23        26.30 o                         
 -11   3   7         16.03         18.00        30.52 o                         
 -10   3   7         32.43         23.66        20.17 o                         
  -9   3   7         50.50         14.66        16.16 o                         
  -8   3   7          0.21          1.34         8.12 o                         
  -7   3   7         23.17         13.84         9.03 o                         
  -6   3   7         19.73         16.10         5.53 o                         
  -5   3   7        129.73        139.44        11.33 o                         
  -4   3   7       1436.20       1536.09        35.03 o                         
  -3   3   7        320.02        375.74        16.23 o                         
  -2   3   7         86.15         93.46         7.91 o                         
  -1   3   7        425.62        414.31        16.40 o                         
   0   3   7        247.03        308.57        16.57 o                         
   1   3   7         65.97         77.89         7.45 o                         
   2   3   7        154.72        189.29        13.45 o                         
   3   3   7          3.62          3.37         7.03 o                         
   4   3   7         80.56         75.37        13.42 o                         
   5   3   7          1.08          3.34         4.90 o                         
   6   3   7         55.80         77.46        12.85 o                         
   7   3   7         90.76         74.04        18.48 o                         
   8   3   7          2.87         -0.07        11.71 o                         
   9   3   7          4.93          9.96         8.39 o                         
  10   3   7          0.02         14.67        12.71 o                         
  11   3   7          5.35         24.31        23.65 o                         
  12   3   7          1.37        -10.54        31.80 o                         
  -8   4   7         60.64         55.80        19.94 o                         
  -7   4   7          5.40         30.65        18.65 o                         
  -6   4   7          7.04         22.53         8.82 o                         
  -5   4   7         20.40         18.76         8.43 o                         
  -4   4   7        176.72        172.95        22.01 o                         
  -3   4   7       1594.52       1539.05        63.80 o                         
  -2   4   7        806.91        728.99        36.35 o                         
  -1   4   7        238.16        255.57        21.63 o                         
   0   4   7         18.27         18.56         7.07 o                         
   1   4   7        104.57         91.45        10.50 o                         
   2   4   7         25.91         27.42         6.30 o                         
   3   4   7        547.83        638.04        29.11 o                         
   4   4   7        221.96        180.53        26.35 o                         
   5   4   7         32.20         51.12        15.36 o                         
   6   4   7        123.66         95.92        23.57 o                         
   7   4   7         48.78         73.31        22.77 o                         
   8   4   7          0.06         -1.97        11.27 o                         
   9   4   7         13.11         17.52         9.39 o                         
  10   4   7          0.01         23.66        31.08 o                         
  11   4   7          0.55        -29.31        83.94 o                         
   2   5   7         97.51        159.74        71.18 o                         
   3   5   7         16.63         39.24        16.25 o                         
   5   5   7        190.52        112.39        55.23 o                         
   6   5   7          6.17         -2.57        13.38 o                         
   7   5   7         12.86         11.75        19.51 o                         
   8   5   7          0.90        -19.28        19.28 o                         
 -12   0   8         17.81         44.44        24.30 o                         
 -10   0   8        190.13        192.67        29.27 o                         
  -8   0   8         77.94         92.29        16.98 o                         
  -6   0   8         81.31        133.52        16.61 o                         
  -4   0   8         11.68         15.94         7.58 o                         
  -2   0   8         34.41         23.60         4.39 o                         
   0   0   8        659.34        718.21        25.83 o                         
   2   0   8        468.41        625.81        24.29 o                         
   4   0   8        665.89        789.37        73.00 o                         
   6   0   8        520.94        836.86        93.19 o                         
   8   0   8         32.17         41.37        13.87 o                         
  10   0   8          1.45          1.79        13.61 o                         
 -13   1   8          1.48         52.20        88.95 o                         
 -12   1   8         24.07         74.98        57.65 o                         
 -11   1   8          8.84        -11.35        27.97 o                         
 -10   1   8        461.35        435.07        32.61 o                         
  -9   1   8          7.13         -1.02         8.60 o                         
  -8   1   8          0.54         15.95        10.14 o                         
  -7   1   8          0.00         10.74         7.45 o                         
  -6   1   8          2.87          9.39         8.31 o                         
  -5   1   8        186.32        174.07        11.12 o                         
  -4   1   8        272.90        312.10        14.27 o                         
  -3   1   8         51.48         45.98         4.26 o                         
  -2   1   8          5.40          9.00         4.01 o                         
  -1   1   8         18.14         20.77         3.38 o                         
   0   1   8         27.78         25.55         4.09 o                         
   1   1   8        122.30        112.73         5.58 o                         
   2   1   8         92.00         85.05         6.45 o                         
   3   1   8        165.66        262.43        12.50 o                         
   4   1   8         45.86         33.09         6.33 o                         
   5   1   8         53.21         39.11         5.85 o                         
   6   1   8        334.22        378.73        45.10 o                         
   7   1   8         73.61         79.84        12.89 o                         
   8   1   8          0.09         -6.51         8.97 o                         
   9   1   8         28.04         24.56        10.97 o                         
  10   1   8          3.18        -12.58        12.58 o                         
  11   1   8          0.35         24.35        35.75 o                         
  12   1   8          1.36         17.25        84.18 o                         
 -12   2   8          5.02          1.53        22.14 o                         
 -11   2   8          7.97        -20.14        26.67 o                         
 -10   2   8         55.92         69.63        17.19 o                         
  -9   2   8         55.90         34.54         9.55 o                         
  -8   2   8          8.76         27.15        11.88 o                         
  -7   2   8         36.99         65.10        18.42 o                         
  -6   2   8         25.33         15.53         7.12 o                         
  -5   2   8         97.03         95.69         8.63 o                         
  -4   2   8        296.97        301.56        14.48 o                         
  -3   2   8        188.38        170.53        10.18 o                         
  -2   2   8        399.34        402.91        15.61 o                         
  -1   2   8        354.73        411.10        16.05 o                         
   0   2   8        747.52        900.76        22.33 o                         
   1   2   8        601.36        587.37        17.18 o                         
   2   2   8         22.22         29.30         4.99 o                         
   3   2   8          8.65          6.90         5.96 o                         
   4   2   8          0.55         -4.54         4.54 o                         
   5   2   8          0.81         -2.58         8.74 o                         
   6   2   8         61.06         41.03         8.50 o                         
   7   2   8         17.71         10.76         6.98 o                         
   8   2   8         36.56         30.48        10.46 o                         
   9   2   8         40.53         11.35        10.95 o                         
  10   2   8          0.06         -2.32        15.43 o                         
  11   2   8         11.87          1.39        17.40 o                         
  12   2   8          5.91         -0.02        67.59 o                         
 -11   3   8         90.85         67.38        43.28 o                         
 -10   3   8         46.60         35.41        11.64 o                         
  -9   3   8         33.86          8.55        16.71 o                         
  -8   3   8         38.13         26.59         9.81 o                         
  -7   3   8         15.61          7.50         7.55 o                         
  -6   3   8         28.29         14.69         8.76 o                         
  -5   3   8         22.49         19.77         7.20 o                         
  -4   3   8        769.81        802.11        25.97 o                         
  -3   3   8         72.11         74.76         7.33 o                         
  -2   3   8         44.48         72.74         6.33 o                         
  -1   3   8        329.95        428.95        17.94 o                         
   0   3   8         50.58         53.17         5.65 o                         
   1   3   8        382.80        452.22        24.74 o                         
   2   3   8         60.00         82.11         6.96 o                         
   3   3   8        236.29        323.35        19.83 o                         
   4   3   8         27.89         15.52        25.98 o                         
   5   3   8         82.15         63.57        13.08 o                         
   6   3   8          9.80         15.94        10.02 o                         
   7   3   8          2.61         11.46        10.18 o                         
   8   3   8          4.04         -4.45         9.17 o                         
   9   3   8          6.42          2.80         7.50 o                         
  10   3   8          0.05         -1.30        15.86 o                         
  11   3   8          0.47        -23.93        30.77 o                         
  -8   4   8         31.95         28.91        19.01 o                         
  -7   4   8         47.49         33.55         8.26 o                         
  -6   4   8         47.04         28.49        13.26 o                         
  -5   4   8          9.72          4.06        12.79 o                         
  -4   4   8        213.38        204.02        19.95 o                         
  -3   4   8        711.48        644.91        36.88 o                         
  -2   4   8          6.51          6.64         6.35 o                         
  -1   4   8       1159.90       1371.34        43.38 o                         
   0   4   8        116.53        207.53        15.97 o                         
   1   4   8         45.71         46.45         9.73 o                         
   2   4   8        343.57        558.28        28.77 o                         
   3   4   8         36.13         33.76         8.91 o                         
   4   4   8         28.28         28.30        13.43 o                         
   5   4   8          2.97         -3.87        11.92 o                         
   7   4   8         22.44         10.52        15.47 o                         
   8   4   8          6.36         -3.82         9.80 o                         
   9   4   8         23.84         24.28        24.98 o                         
  10   4   8          6.47         16.14        44.31 o                         
   1   5   8        346.55        430.28        38.03 o                         
   2   5   8        115.01        155.81        21.63 o                         
   3   5   8          0.97         -5.10         8.64 o                         
   4   5   8          8.00          1.81        10.60 o                         
   5   5   8         64.05         65.36        25.50 o                         
   6   5   8          2.64         98.62        38.23 o                         
   7   5   8         30.36         -6.92        22.17 o                         
   8   5   8         27.16         29.38        21.57 o                         
 -11   0   9         27.23         24.04        24.71 o                         
  -9   0   9         92.85         92.85        19.53 o                         
  -7   0   9        149.95        153.40        25.43 o                         
  -5   0   9         27.15         44.46        13.46 o                         
  -3   0   9         31.17         42.64         7.33 o                         
  -1   0   9        300.26        335.98        20.59 o                         
   1   0   9         13.22         27.05         5.70 o                         
   3   0   9        112.20        140.74        26.12 o                         
   5   0   9         39.67         38.04        16.87 o                         
   7   0   9         17.61         18.28        11.96 o                         
   9   0   9         21.54         23.64        27.24 o                         
 -12   1   9         25.84         -3.88        26.44 o                         
 -11   1   9         49.46         82.42        20.84 o                         
 -10   1   9          2.01         20.18        11.51 o                         
  -9   1   9          9.22         -6.05         9.48 o                         
  -8   1   9         20.86         30.49        10.97 o                         
  -7   1   9         50.53         56.30        10.92 o                         
  -6   1   9        111.42        167.67        16.18 o                         
  -5   1   9        139.28        176.92        12.53 o                         
  -4   1   9          7.69          4.60         4.00 o                         
  -3   1   9         39.23         33.85         5.36 o                         
  -2   1   9          4.66          9.47         5.69 o                         
  -1   1   9          8.23         14.34         3.82 o                         
   0   1   9          0.70         -4.95         5.33 o                         
   1   1   9          1.89         10.66         4.42 o                         
   2   1   9          8.26         11.86         6.05 o                         
   3   1   9        146.55        176.68        15.47 o                         
   4   1   9          1.83         -6.46         6.95 o                         
   5   1   9         15.76          1.37         6.81 o                         
   6   1   9         48.98         44.79         9.38 o                         
   7   1   9        112.81         67.48        19.54 o                         
   8   1   9          5.64         15.42        17.18 o                         
   9   1   9         12.45        -13.63        13.63 o                         
  10   1   9          0.01         -7.75        18.48 o                         
  11   1   9          0.76         11.41        29.11 o                         
 -12   2   9         12.60         26.58        35.63 o                         
 -11   2   9         50.70         58.79        22.73 o                         
 -10   2   9         15.64         12.76        18.33 o                         
  -9   2   9          3.84          9.42        12.65 o                         
  -8   2   9        206.60        250.30        25.69 o                         
  -7   2   9          0.25          2.10         9.37 o                         
  -6   2   9         12.76         19.56         8.57 o                         
  -5   2   9        386.31        447.25        23.54 o                         
  -4   2   9         90.73         78.74         7.62 o                         
  -3   2   9        109.36        151.19        10.18 o                         
  -2   2   9        112.19        141.16         9.48 o                         
  -1   2   9        197.27        273.39        15.53 o                         
   0   2   9         57.27         70.02         7.05 o                         
   1   2   9         90.86        102.97         9.10 o                         
   2   2   9          7.33          9.13         7.09 o                         
   3   2   9          5.46         18.16         6.26 o                         
   4   2   9         60.88         34.42        11.70 o                         
   5   2   9        100.32         60.60        10.10 o                         
   6   2   9         71.21         28.51         8.57 o                         
   7   2   9         13.60         -1.95         9.64 o                         
   8   2   9          2.16         -4.52        17.83 o                         
   9   2   9          0.37         -2.96        10.62 o                         
  10   2   9          0.67          3.05        23.96 o                         
  11   2   9          6.46         -0.92        22.11 o                         
 -10   3   9          0.06          7.18        17.95 o                         
  -9   3   9          0.00        -10.35        26.54 o                         
  -8   3   9        117.34        116.55        16.12 o                         
  -7   3   9         19.39         50.07        15.60 o                         
  -6   3   9        175.52        161.54        20.42 o                         
  -5   3   9         38.79         42.46        17.03 o                         
  -4   3   9         23.09         28.07         8.30 o                         
  -3   3   9         49.96         60.30         8.67 o                         
  -2   3   9         62.29         60.82         8.38 o                         
  -1   3   9         17.60          7.39         5.90 o                         
   0   3   9        213.50        296.92        17.54 o                         
   1   3   9         17.77          6.57        11.80 o                         
   2   3   9         23.62         16.18         7.95 o                         
   3   3   9         54.76         64.54        18.72 o                         
   4   3   9          0.92         -6.98        10.33 o                         
   5   3   9         96.56         64.22        22.33 o                         
   6   3   9         62.86         38.28        14.69 o                         
   7   3   9          0.88         13.01        11.71 o                         
   8   3   9          0.00        -18.70        18.70 o                         
   9   3   9          4.40         13.51        13.31 o                         
  10   3   9          6.16         10.63        19.38 o                         
  11   3   9          2.82         18.69        43.98 o                         
  -8   4   9         20.79         48.65        13.75 o                         
  -7   4   9         44.41         43.78        31.93 o                         
  -6   4   9        163.06        161.37        29.66 o                         
  -5   4   9        194.72        135.42        25.18 o                         
  -4   4   9         50.07         36.69         9.78 o                         
  -3   4   9         56.95         37.16        11.02 o                         
  -2   4   9        117.55        159.86        16.43 o                         
  -1   4   9         11.79          5.75         9.15 o                         
   0   4   9          7.99          7.12        11.48 o                         
   1   4   9          4.03         -8.64         8.90 o                         
   2   4   9          6.18          7.47         9.07 o                         
   3   4   9        133.88        146.30        21.09 o                         
   4   4   9          3.11         13.17        12.78 o                         
   5   4   9         65.87         73.36        23.62 o                         
   6   4   9          1.96         -1.60        17.31 o                         
   7   4   9          1.29         -0.96        17.70 o                         
   8   4   9          0.08        -10.05        21.84 o                         
   9   4   9         15.91        -17.50        17.50 o                         
  -2   5   9         59.25         74.25        16.85 o                         
  -1   5   9         24.66         22.22        10.67 o                         
   0   5   9        136.05        129.55        19.01 o                         
   1   5   9         39.21         18.76        18.21 o                         
   2   5   9        135.03        134.66        23.69 o                         
   3   5   9         15.77          4.90         9.67 o                         
   4   5   9         89.79         81.13        34.28 o                         
   5   5   9        365.25        234.01        73.77 o                         
   6   5   9         59.06         15.10        19.21 o                         
   7   5   9          1.21        -30.94        30.94 o                         
   8   5   9          0.60         18.91        46.45 o                         
 -12   0  10         58.97         72.05        27.57 o                         
 -10   0  10          1.12         11.84        24.47 o                         
  -8   0  10        211.40        292.52        35.40 o                         
  -6   0  10        126.20         85.01        15.12 o                         
  -4   0  10        306.92        309.04        30.25 o                         
  -2   0  10         81.48         79.57        10.74 o                         
   0   0  10        591.71        754.28        36.79 o                         
   2   0  10        284.14        479.11        61.52 o                         
   4   0  10         27.31         16.42        11.19 o                         
   6   0  10         84.34         46.84        19.13 o                         
   8   0  10         23.06          9.83        21.55 o                         
  10   0  10          4.71         -8.44        69.26 o                         
 -12   1  10         39.95         11.17        35.63 o                         
 -11   1  10         14.31         10.25        13.62 o                         
 -10   1  10          7.39         -7.89         9.95 o                         
  -9   1  10         17.98          9.42        11.46 o                         
  -8   1  10          0.67          3.26        13.57 o                         
  -7   1  10          1.84          4.24        11.95 o                         
  -6   1  10         31.97         40.59         9.21 o                         
  -5   1  10         29.81         30.66        10.32 o                         
  -4   1  10        144.61         97.71        10.82 o                         
  -3   1  10          0.00         35.32        10.05 o                         
  -2   1  10          3.52          0.94         6.33 o                         
  -1   1  10        122.42        109.39         8.87 o                         
   0   1  10        482.57        612.03        24.82 o                         
   1   1  10        127.03        170.13        11.95 o                         
   2   1  10          1.03         27.23         9.28 o                         
   3   1  10          0.00          6.05         8.61 o                         
   4   1  10          0.13         -8.50         8.50 o                         
   5   1  10          1.62         -1.27         6.78 o                         
   6   1  10         16.37         10.11        11.44 o                         
   7   1  10          1.85         -5.87         9.02 o                         
   8   1  10          0.07         -4.00        11.35 o                         
   9   1  10          9.31         10.30        19.70 o                         
  10   1  10          0.01          2.55        21.14 o                         
 -11   2  10         34.13         41.81        15.88 o                         
 -10   2  10          0.61          4.57        16.28 o                         
  -9   2  10         61.88         60.10        11.77 o                         
  -8   2  10         24.18          0.43         8.59 o                         
  -7   2  10        115.79        111.28        14.77 o                         
  -6   2  10        113.18        136.15        15.72 o                         
  -5   2  10         33.19         27.95         6.93 o                         
  -4   2  10          7.83         11.57         7.55 o                         
  -3   2  10        215.45        271.13        17.66 o                         
  -2   2  10        293.10        305.39        18.61 o                         
  -1   2  10        255.48        295.31        22.16 o                         
   0   2  10         45.74         33.79         7.87 o                         
   1   2  10          6.12         12.50         7.50 o                         
   2   2  10          6.54         -0.67         7.04 o                         
   3   2  10         18.00         21.69         9.39 o                         
   4   2  10         18.90         -3.79         6.33 o                         
   5   2  10        219.35        213.84        30.33 o                         
   6   2  10          0.08         -2.96         6.90 o                         
   7   2  10         10.23          4.44        13.69 o                         
   8   2  10          0.03          4.36        16.90 o                         
   9   2  10          0.77          2.56        19.15 o                         
  10   2  10          1.67         -1.07        27.78 o                         
  11   2  10          5.96         -1.87        85.05 o                         
 -10   3  10         13.18        -18.08        59.30 o                         
  -9   3  10          2.42         12.34        20.47 o                         
  -8   3  10         50.61         34.28        17.06 o                         
  -7   3  10          0.01          3.98        12.24 o                         
  -6   3  10         17.66         15.36         7.47 o                         
  -5   3  10        411.92        610.51        62.62 o                         
  -4   3  10          0.97         -9.05         9.05 o                         
  -3   3  10        179.12        217.54        18.26 o                         
  -2   3  10        123.55        118.78        13.03 o                         
  -1   3  10        432.07        562.66        25.93 o                         
   0   3  10         87.39        104.33        12.93 o                         
   2   3  10          9.43         -8.24         9.45 o                         
   3   3  10         69.42         47.64        21.37 o                         
   4   3  10         75.83         20.05        12.06 o                         
   5   3  10         68.01         65.95        21.77 o                         
   6   3  10          4.86         15.84        15.01 o                         
   7   3  10          5.88          3.88        15.90 o                         
   8   3  10         15.28          5.41        18.85 o                         
   9   3  10         38.10         33.42        29.42 o                         
  10   3  10          0.07         -4.94        45.57 o                         
  -8   4  10          0.43        -28.93        44.50 o                         
  -7   4  10          9.53         22.15        20.29 o                         
  -6   4  10          9.57        -15.90        22.15 o                         
  -5   4  10          5.44         17.21        14.42 o                         
  -4   4  10        209.83        311.54        44.40 o                         
  -3   4  10        286.71        325.90        28.42 o                         
  -2   4  10         62.96         71.24        14.18 o                         
  -1   4  10         20.39         21.26        10.38 o                         
   0   4  10         42.62         77.83        17.45 o                         
   1   4  10          7.60         17.78        11.00 o                         
   2   4  10          7.35          8.05         8.41 o                         
   3   4  10          0.55        -15.75        15.75 o                         
   4   4  10         48.13         39.27        15.44 o                         
   5   4  10         91.60        108.56        32.40 o                         
   6   4  10          4.53         12.48        19.62 o                         
   7   4  10          0.41         15.17        22.87 o                         
   8   4  10         12.99         27.84        25.00 o                         
   9   4  10          1.42         -5.08        25.87 o                         
  -3   5  10         47.77         40.18        13.46 o                         
  -2   5  10        402.44        411.24        51.23 o                         
  -1   5  10        355.28        394.32        45.79 o                         
   0   5  10        631.02        980.01        62.75 o                         
   1   5  10        124.23        180.90        26.09 o                         
   2   5  10          0.61          1.86        13.27 o                         
   3   5  10         55.37         16.73        15.02 o                         
   4   5  10        360.04        402.01        79.88 o                         
   5   5  10         14.15         20.95        19.49 o                         
   6   5  10         18.75         20.37        13.86 o                         
   7   5  10          0.75         -4.97        19.22 o                         
 -11   0  11          6.85         -5.96        20.14 o                         
  -9   0  11         93.19         67.82        20.58 o                         
  -7   0  11         11.21         10.67        18.40 o                         
  -5   0  11         42.46         44.38        17.29 o                         
  -3   0  11        114.14        121.32        23.40 o                         
  -1   0  11         32.84         26.37         9.32 o                         
   1   0  11        142.30        162.88        24.90 o                         
   3   0  11         11.07         23.68        18.46 o                         
   5   0  11          8.71         13.32        15.27 o                         
   7   0  11         16.29          7.89        16.51 o                         
   9   0  11          5.90        -28.16        33.62 o                         
 -12   1  11          0.29         11.19        54.95 o                         
 -11   1  11          6.09        -19.20        19.20 o                         
 -10   1  11          0.00         24.84        16.92 o                         
  -9   1  11         10.04          0.99        15.27 o                         
  -8   1  11          0.04        -18.77        18.77 o                         
  -7   1  11         12.28         12.79        11.53 o                         
  -6   1  11         71.03         60.85        12.34 o                         
  -5   1  11         73.29         92.26        14.55 o                         
  -4   1  11          7.35        -12.60        12.60 o                         
  -3   1  11        211.35        274.60        19.68 o                         
  -2   1  11          2.36          5.53         7.94 o                         
  -1   1  11         18.94         13.68         6.97 o                         
   0   1  11         16.09         -2.19         7.95 o                         
   1   1  11        171.51        197.12        24.98 o                         
   2   1  11          8.11          1.49         8.41 o                         
   3   1  11          5.09         11.68        12.23 o                         
   4   1  11         18.92          6.42         9.42 o                         
   5   1  11         29.22         30.37         8.40 o                         
   6   1  11         64.57         56.84        13.94 o                         
   7   1  11         17.30         -9.63        13.29 o                         
   8   1  11          4.49         -9.70        11.20 o                         
   9   1  11          0.60         -4.96        12.69 o                         
  10   1  11          1.42        -46.97        61.34 o                         
 -11   2  11          3.27         62.82        46.66 o                         
 -10   2  11         19.10         27.82        20.19 o                         
  -9   2  11         66.29         52.82        25.06 o                         
  -8   2  11         27.57         12.30        16.72 o                         
  -7   2  11         33.80         21.78        13.85 o                         
  -6   2  11         29.84         23.67        12.16 o                         
  -5   2  11         52.62         63.25        10.67 o                         
  -4   2  11          0.00         -6.86         9.26 o                         
  -3   2  11        274.50        333.25        23.49 o                         
  -2   2  11         12.72         39.36        10.03 o                         
  -1   2  11         22.61         16.81         6.21 o                         
   0   2  11          0.80          5.99         8.59 o                         
   1   2  11         35.93         66.04        11.01 o                         
   2   2  11          0.05         19.27        11.30 o                         
   3   2  11          0.19         -3.42         8.98 o                         
   4   2  11          7.84          0.21         8.68 o                         
   5   2  11          4.57         -6.97        11.32 o                         
   6   2  11         20.75         -1.17        18.33 o                         
   7   2  11          1.19         -6.65        14.07 o                         
   8   2  11          1.47          4.40        14.15 o                         
   9   2  11         25.30         32.93        27.15 o                         
  10   2  11          0.50         10.69        40.50 o                         
  -9   3  11         14.46         14.86        26.46 o                         
  -8   3  11          8.67          7.98        20.49 o                         
  -7   3  11          0.47         18.89        19.35 o                         
  -6   3  11        189.34        174.53        34.11 o                         
  -5   3  11        147.87        183.05        27.78 o                         
  -4   3  11         13.00        -14.70        14.70 o                         
  -3   3  11        119.05        132.77        15.21 o                         
  -2   3  11        141.22        175.30        20.47 o                         
  -1   3  11        290.99        387.43        28.51 o                         
   0   3  11          7.84         31.18        10.12 o                         
   1   3  11         94.04         51.80        21.22 o                         
   2   3  11          2.93         -4.62         4.62 o                         
   3   3  11          2.18         -1.61        12.71 o                         
   4   3  11         41.03         28.59        16.15 o                         
   6   3  11        129.53         93.59        30.58 o                         
   7   3  11         10.93        -11.61        12.52 o                         
   8   3  11          0.93        -18.74        22.52 o                         
   9   3  11          0.52         32.74        26.34 o                         
  -7   4  11         22.35          1.22        43.62 o                         
  -6   4  11         36.92         11.24        29.60 o                         
  -5   4  11          4.17        -17.53        17.54 o                         
  -4   4  11        137.38        159.04        33.31 o                         
  -3   4  11         91.68         51.57        21.00 o                         
  -2   4  11        213.33        313.96        35.66 o                         
  -1   4  11        299.98        323.98        40.85 o                         
   0   4  11        195.77        243.50        28.86 o                         
   1   4  11         74.63         68.60        24.33 o                         
   2   4  11         18.24        -12.48        14.08 o                         
   3   4  11         11.05         11.06        17.00 o                         
   4   4  11          8.53          8.63        11.85 o                         
   5   4  11          0.04          6.97        11.89 o                         
   6   4  11          5.72        -12.89        24.77 o                         
   7   4  11          0.94         -0.43        18.78 o                         
   8   4  11          1.37         17.82        24.68 o                         
   9   4  11         31.37         33.87        34.12 o                         
  -3   5  11         97.45         44.15        67.05 o                         
  -2   5  11        392.90        478.53        54.45 o                         
  -1   5  11        402.02        520.12        54.44 o                         
   0   5  11          0.44        -22.53        22.53 o                         
   1   5  11        354.99        370.55        65.93 o                         
   2   5  11         94.65         77.93        29.23 o                         
   3   5  11         17.18         -3.90        16.55 o                         
   4   5  11         11.87        -13.14        13.14 o                         
   5   5  11         20.49          7.12        14.53 o                         
   6   5  11          2.82         11.37        11.72 o                         
 -10   0  12          2.07         -8.61        32.22 o                         
  -8   0  12         32.42          5.55        19.11 o                         
  -6   0  12          5.78          1.15        18.61 o                         
  -4   0  12        843.88       1260.31        74.56 o                         
  -2   0  12         16.05         11.00         8.02 o                         
   0   0  12         68.79         58.85        17.61 o                         
   2   0  12         47.18         20.25        11.47 o                         
   4   0  12        275.22        266.14        67.03 o                         
   6   0  12         16.76        -24.57        24.57 o                         
   8   0  12         44.92         79.69        36.27 o                         
 -11   1  12          0.01         -2.95        36.55 o                         
 -10   1  12          0.26         -2.41        18.05 o                         
  -9   1  12          0.61         -2.04        17.07 o                         
  -8   1  12          7.56        -17.22        17.22 o                         
  -7   1  12          2.05         -5.93        12.22 o                         
  -6   1  12         14.67          3.14        16.38 o                         
  -5   1  12          9.00          5.46        12.22 o                         
  -4   1  12        380.67        559.83        35.65 o                         
  -3   1  12         91.21         73.61        13.15 o                         
  -2   1  12        132.27        190.51        21.98 o                         
  -1   1  12          6.28         -2.41         9.68 o                         
   0   1  12         52.94         65.46        13.50 o                         
   1   1  12          4.04         19.71         9.83 o                         
   2   1  12         15.20         14.30         6.51 o                         
   3   1  12          5.78         15.25        10.00 o                         
   4   1  12          0.32          2.96        10.86 o                         
   5   1  12          0.01         -2.96        14.40 o                         
   6   1  12          3.35        -12.96        12.96 o                         
   7   1  12          5.85        -11.94        13.09 o                         
   8   1  12          0.00        -12.89        31.16 o                         
   9   1  12          2.87         49.90        40.55 o                         
 -10   2  12          0.51        -19.16        19.16 o                         
  -9   2  12          0.00          8.26        23.30 o                         
  -8   2  12          8.91         13.98        24.82 o                         
  -7   2  12         19.55         34.94        12.80 o                         
  -6   2  12         20.50         26.40        12.08 o                         
  -5   2  12          1.14        -15.41        15.41 o                         
  -4   2  12        401.77        491.88        37.97 o                         
  -3   2  12          5.65         18.60         8.44 o                         
  -2   2  12         41.98         81.94        15.83 o                         
  -1   2  12        389.05        421.72        33.36 o                         
   0   2  12          0.83          9.31         8.94 o                         
   1   2  12         50.21         43.94        10.38 o                         
   2   2  12          7.33          4.64         8.29 o                         
   3   2  12          3.31          9.03         9.28 o                         
   4   2  12         47.56         42.73        14.19 o                         
   5   2  12         21.03         -6.23        19.19 o                         
   6   2  12         18.50          9.99        12.55 o                         
   7   2  12          2.93          6.58        25.21 o                         
   8   2  12         16.64         20.45        25.25 o                         
   9   2  12          0.27          0.06        37.83 o                         
  -9   3  12         10.61          3.80        34.86 o                         
  -8   3  12          1.24        -30.38        46.62 o                         
  -7   3  12          0.90         35.15        30.19 o                         
  -6   3  12          1.00         -0.78        17.20 o                         
  -5   3  12         12.26         18.41        20.13 o                         
  -4   3  12        202.12        159.09        34.50 o                         
  -3   3  12        700.08        804.46        67.86 o                         
  -2   3  12         69.71         75.43        32.17 o                         
  -1   3  12          7.91          5.61        11.35 o                         
   0   3  12          9.33          1.36         7.28 o                         
   1   3  12          1.39         -4.26        12.86 o                         
   2   3  12         13.22         14.02        11.17 o                         
   3   3  12         51.14         26.30        11.98 o                         
   4   3  12         86.73         41.06        23.39 o                         
   5   3  12          6.16         -6.78        19.31 o                         
   6   3  12         21.81        -19.88        19.88 o                         
   7   3  12          5.02         10.35         8.54 o                         
   8   3  12          0.02         -3.17        20.49 o                         
   9   3  12          8.90        -55.12        55.12 o                         
  -7   4  12          0.24         64.32        41.03 o                         
  -6   4  12         25.63         32.98        31.11 o                         
  -5   4  12         18.60         67.66        38.09 o                         
  -4   4  12          4.73        109.18        81.89 o                         
  -3   4  12         23.45         14.27        19.94 o                         
  -2   4  12        203.69        169.48        27.14 o                         
  -1   4  12        267.61        345.66        50.85 o                         
   0   4  12          5.65          6.31        11.86 o                         
   1   4  12         12.66        -27.43       224.20 o                         
   2   4  12          0.55         11.81        11.23 o                         
   3   4  12         18.44         11.47        16.30 o                         
   4   4  12          2.04         10.68        10.86 o                         
   5   4  12          1.29         13.46        16.12 o                         
   6   4  12          0.14          2.52        23.40 o                         
   7   4  12          3.15         29.45        24.51 o                         
   8   4  12          0.24        -23.22        38.99 o                         
  -3   5  12        149.12         91.62        79.52 o                         
  -2   5  12         18.27         26.96        42.21 o                         
  -1   5  12        175.79        151.45        42.84 o                         
   0   5  12          1.62          9.10        15.78 o                         
   1   5  12         11.19         29.38        13.59 o                         
   2   5  12          0.72          2.01        21.81 o                         
   3   5  12          6.28          8.07        25.01 o                         
   4   5  12        176.61        133.26        64.60 o                         
   5   5  12         11.91         10.44        34.92 o                         
  -9   0  13          2.65        -41.21        41.21 o                         
  -7   0  13          0.01        -25.39        25.39 o                         
  -5   0  13        103.47         58.06        57.51 o                         
  -1   0  13         12.77         32.56        14.45 o                         
   1   0  13         14.01         18.05         7.46 o                         
   3   0  13        113.10        118.39        33.85 o                         
   5   0  13         68.52          5.61        20.88 o                         
   7   0  13         12.33         51.57        36.86 o                         
 -10   1  13          0.23         33.34        29.02 o                         
  -9   1  13         20.03          8.09        20.73 o                         
  -8   1  13          4.74         29.03        17.62 o                         
  -7   1  13          0.23        -17.61        17.61 o                         
  -6   1  13          8.01         13.79        17.40 o                         
  -5   1  13          0.44          9.05        13.55 o                         
  -4   1  13         10.00         10.04        13.96 o                         
  -3   1  13         50.11         19.16         8.00 o                         
  -2   1  13         13.45         13.49        11.15 o                         
  -1   1  13          0.01          4.35         8.81 o                         
   0   1  13         74.51         57.76        10.40 o                         
   1   1  13          1.95         -6.26         9.02 o                         
   2   1  13          6.87         -0.47         9.08 o                         
   3   1  13          5.13         -4.18        10.37 o                         
   4   1  13          0.93         22.63        21.62 o                         
   5   1  13         39.92         28.37        17.61 o                         
   6   1  13          0.18        -24.14        24.14 o                         
   7   1  13          1.39        -27.75        27.75 o                         
   8   1  13          0.52        -31.05        31.05 o                         
 -10   2  13          0.34        -45.35        45.35 o                         
  -9   2  13          0.21        -35.24        69.66 o                         
  -8   2  13          5.74         -5.82        31.31 o                         
  -7   2  13          0.20         -0.85        18.02 o                         
  -6   2  13          0.03         21.99        14.93 o                         
  -5   2  13         73.78         33.93        17.38 o                         
  -4   2  13          2.19         -0.35        18.91 o                         
  -3   2  13         48.98         54.68        15.51 o                         
  -2   2  13         11.88          6.27        13.65 o                         
  -1   2  13         43.20         31.90        11.71 o                         
   0   2  13         76.22         74.37        14.80 o                         
   1   2  13         13.31         -5.64        10.25 o                         
   2   2  13         25.44         43.17        14.67 o                         
   3   2  13         61.55         23.46        14.09 o                         
   4   2  13         49.18         50.33        23.93 o                         
   5   2  13         12.03         10.99        21.25 o                         
   6   2  13          0.18         -1.94        12.54 o                         
   7   2  13          2.85         24.58        22.38 o                         
   8   2  13          4.08        -30.23        30.55 o                         
  -8   3  13         21.56         42.68        52.65 o                         
  -7   3  13          5.23         68.65        77.27 o                         
  -6   3  13         58.17         77.44        40.63 o                         
  -5   3  13          5.46         60.52        47.31 o                         
  -4   3  13          5.41          1.60        30.21 o                         
  -3   3  13         58.82         59.68        24.02 o                         
  -2   3  13         17.44          6.42        10.83 o                         
  -1   3  13          0.93          6.31        13.37 o                         
   0   3  13         64.92         35.93        16.73 o                         
   1   3  13        106.42        107.61        29.42 o                         
   2   3  13          7.12          7.48        18.04 o                         
   3   3  13         27.82         44.45        47.31 o                         
   4   3  13          0.39         -3.12        13.23 o                         
   5   3  13          4.15          9.95        16.92 o                         
   6   3  13          0.82          7.89        16.74 o                         
   7   3  13          0.20        -47.48        47.48 o                         
   8   3  13          5.40          7.08        12.11 o                         
  -6   4  13         13.02         31.72        46.81 o                         
  -5   4  13          7.09        -39.78        39.78 o                         
  -4   4  13         26.70         29.33        30.91 o                         
  -3   4  13         27.24          7.69        15.94 o                         
  -2   4  13          0.29          0.43        16.70 o                         
  -1   4  13         35.41         11.15        11.54 o                         
   0   4  13          1.48        -14.08        15.30 o                         
   1   4  13          1.32        123.42        80.61 o                         
   2   4  13          2.09          5.04        23.37 o                         
   3   4  13         36.60         34.05        18.55 o                         
   4   4  13         64.97         80.83        41.52 o                         
   5   4  13          8.33          3.66        16.16 o                         
   6   4  13          0.03        -25.02        25.02 o                         
   7   4  13          0.21          0.36        22.23 o                         
  -1   5  13         31.11         39.51        25.08 o                         
   0   5  13          0.32        -16.45        17.04 o                         
   1   5  13         23.78         -1.44        25.12 o                         
   2   5  13          0.00         -7.10        33.12 o                         
   3   5  13         11.50         10.39        24.05 o                         
 -10   0  14          1.01        -17.14        81.99 o                         
  -8   0  14          0.04          9.99        14.32 o                         
  -6   0  14          0.04         -2.40        36.28 o                         
  -4   0  14        385.45        629.59        80.00 o                         
  -2   0  14         28.90         39.01        21.03 o                         
   0   0  14          0.78        -14.97        19.00 o                         
   2   0  14         10.47         17.78        22.37 o                         
   4   0  14          2.96         -0.86        81.73 o                         
   6   0  14          5.94         17.88        26.77 o                         
  -9   1  14          0.47          4.98        19.76 o                         
  -8   1  14          8.64         31.02        23.43 o                         
  -7   1  14          0.91         21.32        18.10 o                         
  -6   1  14          0.24          0.34        21.60 o                         
  -5   1  14          9.47          7.84        19.54 o                         
  -4   1  14          0.55         43.14        34.60 o                         
  -3   1  14         22.39         11.20        19.47 o                         
  -2   1  14          6.73         39.23        18.76 o                         
  -1   1  14          1.81        -15.81        15.81 o                         
   0   1  14          0.00        -20.11        20.80 o                         
   1   1  14          1.10          4.25         9.34 o                         
   2   1  14          6.35         13.34        13.59 o                         
   3   1  14          7.74         39.44        12.46 o                         
   4   1  14         13.37          8.44        12.71 o                         
   5   1  14          4.01         -7.44        29.13 o                         
   6   1  14         58.57         45.01        29.07 o                         
   7   1  14          0.02         -9.35        31.15 o                         
  -9   2  14          1.46        -15.41        49.80 o                         
  -8   2  14          0.29        -28.89        31.91 o                         
  -7   2  14          0.05        -38.32        44.39 o                         
  -6   2  14          6.61        -44.02        44.02 o                         
  -5   2  14         32.71          6.72        15.13 o                         
  -4   2  14        332.75        416.21        54.95 o                         
  -3   2  14         16.86         -1.68        20.47 o                         
  -2   2  14         16.04         18.57        11.64 o                         
  -1   2  14          5.86          5.06        13.14 o                         
   0   2  14          0.86        -20.49        20.49 o                         
   1   2  14          1.60        -11.29        11.58 o                         
   2   2  14         16.00         27.13        26.33 o                         
   3   2  14          1.94        -13.53        13.53 o                         
   4   2  14          9.71         -3.65        18.61 o                         
   5   2  14          3.07          1.60        13.82 o                         
   6   2  14          3.77        -28.55        28.55 o                         
   7   2  14          4.64         -6.84        24.50 o                         
  -8   3  14          3.32          9.74        32.07 o                         
  -7   3  14          2.80         14.93        25.00 o                         
  -6   3  14          7.20         11.46        28.34 o                         
  -5   3  14         18.71        -53.45        61.76 o                         
  -4   3  14         28.52         60.00        28.38 o                         
  -3   3  14        105.88        121.53        31.01 o                         
  -2   3  14          0.30         53.40        39.85 o                         
  -1   3  14          9.49         -2.56        16.72 o                         
   0   3  14          9.75         28.42        22.77 o                         
   1   3  14         11.22         10.05        21.77 o                         
   2   3  14          2.44          4.14        20.41 o                         
   3   3  14          0.14         23.93        17.28 o                         
   4   3  14          0.05         -3.60         9.25 o                         
   5   3  14         31.10         31.11        25.33 o                         
   6   3  14          3.81          3.38        27.37 o                         
   7   3  14          0.18         -2.47        30.78 o                         
  -5   4  14         37.13         28.70        29.41 o                         
  -4   4  14         39.81         21.53        21.37 o                         
  -3   4  14         48.30         67.40        41.43 o                         
  -2   4  14          3.12          4.83        18.53 o                         
  -1   4  14          4.01         17.38        20.05 o                         
   0   4  14          1.44          4.71        17.38 o                         
   1   4  14         54.32         73.57        31.96 o                         
   2   4  14          3.56        -19.05        24.48 o                         
   3   4  14          7.26         -5.48        16.97 o                         
   4   4  14          6.08          0.17        16.52 o                         
   5   4  14          7.04        -15.87        22.67 o                         
   6   4  14         12.70          7.40        29.20 o                         
   1   5  14         13.45          7.50        79.66 o                         
  -7   0  15         10.34         15.32        39.02 o                         
  -5   0  15        362.52        638.31       112.81 o                         
  -3   0  15          7.24        -25.00        25.00 o                         
  -1   0  15          9.56         -7.71        19.68 o                         
   1   0  15          3.65        -22.95        22.95 o                         
   3   0  15          0.00        -19.54        19.54 o                         
   5   0  15          0.09          8.31        45.48 o                         
  -8   1  15          0.34          2.50        26.32 o                         
  -7   1  15         36.93          9.12        37.56 o                         
  -6   1  15          0.28        -19.72        32.46 o                         
  -5   1  15          0.19         12.45        24.26 o                         
  -4   1  15         16.42        -11.22        18.96 o                         
  -3   1  15         16.64         25.81        24.12 o                         
  -2   1  15         13.28         -5.00         9.80 o                         
  -1   1  15          8.22          9.46        13.10 o                         
   0   1  15         11.11          2.20        12.82 o                         
   1   1  15         13.83         17.66        11.67 o                         
   2   1  15          0.09          1.87        22.79 o                         
   3   1  15         11.30         10.80        23.67 o                         
   4   1  15          0.80        -19.27        23.15 o                         
   5   1  15         24.50         41.30        33.67 o                         
   6   1  15          0.02         42.91        65.75 o                         
  -8   2  15          6.11        -59.50        59.50 o                         
  -7   2  15          2.63         24.26        45.50 o                         
  -6   2  15         31.93        -12.29        19.31 o                         
  -5   2  15         98.87         91.88        41.04 o                         
  -4   2  15         19.12         28.70        25.89 o                         
  -3   2  15          0.10         12.08        13.99 o                         
  -2   2  15          0.40        -33.06        33.06 o                         
  -1   2  15          0.36        -16.86        17.25 o                         
   0   2  15          0.92         -1.45        28.88 o                         
   1   2  15          1.15        -12.20        20.58 o                         
   2   2  15          7.70         13.14        15.75 o                         
   3   2  15          0.00         -5.42        19.07 o                         
   4   2  15         12.74         -3.14        26.33 o                         
   5   2  15          0.00        -43.89        52.09 o                         
   6   2  15          1.90        -28.82        35.49 o                         
  -7   3  15          1.72        -20.73        32.95 o                         
  -6   3  15          1.16         42.57        57.36 o                         
  -5   3  15          3.89         32.51        51.71 o                         
  -4   3  15        107.87         48.01       115.86 o                         
  -3   3  15          3.06        -17.92        24.75 o                         
  -2   3  15         19.22         50.20        32.14 o                         
  -1   3  15          0.81        -19.52        19.52 o                         
   0   3  15          2.42        -11.66        17.89 o                         
   1   3  15          9.91         22.96        21.07 o                         
   2   3  15          1.67        -24.29        24.29 o                         
   3   3  15          7.05         23.53        20.97 o                         
   4   3  15          2.08        -16.82        16.82 o                         
   5   3  15          7.32         27.37        23.27 o                         
   6   3  15          0.07        -89.37       181.61 o                         
  -4   4  15          3.72         25.93        46.75 o                         
  -3   4  15         18.19         15.39        41.01 o                         
  -2   4  15          0.12         -9.02        28.61 o                         
  -1   4  15          2.53         -3.09        44.86 o                         
   0   4  15          3.00        -19.29        21.96 o                         
   1   4  15          1.19         -9.23        13.54 o                         
   2   4  15          2.75         12.99        29.68 o                         
   3   4  15          2.47         42.15        36.71 o                         
   4   4  15          0.01        -24.61        39.55 o                         
   5   4  15         15.33         20.48        35.21 o                         
  -6   0  16          4.16        -11.84        23.28 o                         
  -4   0  16          0.14         -4.21        43.62 o                         
  -2   0  16          1.71          6.63        22.49 o                         
   0   0  16          4.99         -9.51        32.43 o                         
   2   0  16          4.12        -36.38        36.38 o                         
  -6   1  16          0.71        -28.93        54.88 o                         
  -5   1  16          0.31        -38.25        38.25 o                         
  -4   1  16         29.74         53.51        37.65 o                         
  -3   1  16          3.42         14.80        36.58 o                         
  -2   1  16          2.57         35.56        19.60 o                         
  -1   1  16          4.00         -8.33        18.91 o                         
   0   1  16         16.60         17.48        26.93 o                         
   1   1  16          2.89         20.13        23.07 o                         
   2   1  16          1.16         29.23        34.94 o                         
   3   1  16          5.18         21.30        25.77 o                         
   4   1  16          1.75        -22.15        33.40 o                         
  -6   2  16          4.91        -21.90        41.73 o                         
  -5   2  16         15.02         29.17        43.41 o                         
  -4   2  16          0.64        -28.83        44.16 o                         
  -3   2  16          4.58          5.70        28.27 o                         
  -2   2  16          2.66         -5.33        27.50 o                         
  -1   2  16          2.63         -2.80        20.37 o                         
   0   2  16          1.45        -21.11        21.11 o                         
   1   2  16          0.02          3.64        16.55 o                         
   2   2  16          8.53        -32.26        32.26 o                         
   3   2  16          9.44         23.35        19.08 o                         
   4   2  16         11.23         12.31        20.01 o                         
   5   2  16          8.20         -3.32        60.88 o                         
  -6   3  16          2.52        -26.03        30.65 o                         
  -4   3  16         15.43         16.99        23.71 o                         
  -3   3  16          7.66        -30.87        30.87 o                         
  -2   3  16          4.26        -16.15        37.18 o                         
  -1   3  16          4.53         13.92        25.64 o                         
   0   3  16          7.35        -13.56        28.01 o                         
   1   3  16          4.23          5.63        20.44 o                         
   2   3  16          0.83        -26.12        26.12 o                         
   3   3  16          5.75        -26.83        26.83 o                         
   4   3  16          0.03         -3.52        22.08 o                         
  -2   4  16         12.12          0.02       108.70 o                         
  -1   4  16         19.58        -15.48        61.49 o                         
   0   4  16          0.66        -62.23        66.31 o                         
   1   4  16          3.87        -81.38       120.70 o                         
   2   4  16          0.40        -46.02        46.02 o                         
  -5   0  17          7.93         21.47        41.77 o                         
  -3   0  17          0.77          0.27        59.79 o                         
  -1   0  17          0.53       -112.13       112.13 o                         
   1   0  17         18.15          5.43        64.15 o                         
  -5   1  17          3.48         14.92        17.29 o                         
  -4   1  17          8.51         21.67        41.41 o                         
  -3   1  17          2.52         27.05        28.00 o                         
  -2   1  17          2.77         15.59        18.25 o                         
  -1   1  17          1.74        -31.01        31.37 o                         
   0   1  17          0.47         45.64        86.78 o                         
   1   1  17          3.13         34.92        44.00 o                         
   2   1  17          1.89        -39.43        46.10 o                         
   3   1  17          0.04         -2.83        60.85 o                         
  -5   2  17          5.35          4.37        28.22 o                         
  -4   2  17          1.42         68.24        41.89 o                         
  -3   2  17          8.04          8.04        24.72 o                         
  -2   2  17          0.46         18.70        36.73 o                         
  -1   2  17          2.24         38.85        55.25 o                         
   0   2  17          1.08        -31.87        37.79 o                         
   1   2  17          5.08         23.55        25.33 o                         
   2   2  17          0.19        -15.86        15.86 o                         
   3   2  17          1.08          0.02        63.74 o                         
  -3   3  17          0.13        -17.12        32.94 o                         
  -2   3  17          9.19         -4.70        33.04 o                         
  -1   3  17          0.09        -26.60        43.61 o                         
   0   3  17          0.30         68.37        59.51 o                         
   1   3  17          0.16        -39.42        55.12 o                         
   2   3  17          4.01          8.86        60.09 o                         
  -2   1  18         14.01        106.31        76.71 o                         
  -2   2  18          2.87         49.29        56.84 o                         
  -1   2  18          0.74       -104.45       104.45 o                         
  -2   3  18          9.14        -74.35        74.35 o                         
                                                                                
