# Supplementary material for: Structural insight into piezo-solvatochromism of Reichardt’s dye
Source: IUCrJ. 2024 Jun 4;11(Pt 4):528–37. doi: 10.1107/S2052252524004603 (PMC11220889; doi:10.1107/S2052252524004603)
Supplement: Supplementary file 4 [file m-11-00528-et1_meoh_1_17gpasup4.hkl]

data_et1_meoh_1_17gpa                                                           
_shelx_title ' meoh_1_17 in P21/n No14' 
_shelx_refln_list_code          4                                               
_shelx_F_calc_maximum      188.12                                               
_exptl_crystal_F_000      1128.00                                               
_reflns_d_resolution_high  0.7881                                               
                                                                                
loop_                                                                           
 _space_group_symop_operation_xyz                                               
 'x, y, z'                                                                      
 '-x+1/2, y+1/2, -z+1/2'                                                        
 '-x, -y, -z'                                                                   
 'x-1/2, -y-1/2, z-1/2'                                                         
                                                                                
_cell_length_a    10.4249                                                       
_cell_length_b    19.2640                                                       
_cell_length_c    13.1123                                                       
_cell_angle_alpha  90.000                                                       
_cell_angle_beta   95.699                                                       
_cell_angle_gamma  90.000                                                       
                                                                                
_shelx_F_squared_multiplier     1.000                                           
                                                                                
loop_                                                                           
 _refln_index_h                                                                 
 _refln_index_k                                                                 
 _refln_index_l                                                                 
 _refln_F_squared_calc                                                          
 _refln_F_squared_meas                                                          
 _refln_F_squared_sigma                                                         
 _refln_observed_status                                                         
   2   0   0       1925.47       1695.41        66.72 o                         
   4   0   0       1236.11       1275.76        91.52 o                         
   6   0   0        197.25        299.02        83.40 o                         
   8   0   0        101.87         60.92       148.04 o                         
  10   0   0         25.82          3.56        32.04 o                         
   1   1   0        463.17        458.75        89.89 o                         
   2   1   0       9557.94       8875.28       251.67 o                         
   3   1   0       2709.23       2435.58       123.39 o                         
   4   1   0        577.24        543.53        41.39 o                         
   5   1   0       1077.98       1205.74       104.06 o                         
   6   1   0        104.13        139.83        34.97 o                         
   7   1   0         39.23         43.41        32.52 o                         
   8   1   0          0.17        -39.00        39.00 o                         
   9   1   0          4.92        -39.51       152.82 o                         
  11   1   0         26.33         -0.56        83.45 o                         
   2   2   0        739.94        956.89       180.31 o                         
   3   2   0       1747.91       1258.29       134.28 o                         
   4   2   0        873.92        954.53        57.83 o                         
   5   2   0       3653.52       3571.95       322.63 o                         
   6   2   0        169.12        189.75        28.60 o                         
   7   2   0         13.02          5.30        38.44 o                         
   8   2   0        295.52        348.32       120.72 o                         
   9   2   0        436.72        693.33       167.82 o                         
  10   2   0          8.99        -76.86        76.86 o                         
  12   2   0         25.72        -72.70       114.87 o                         
   4   3   0        461.38        373.55        59.94 o                         
   5   3   0        458.54        398.76       101.26 o                         
   6   3   0        379.32        368.73        88.57 o                         
   7   3   0          9.33         -0.68        23.09 o                         
   8   3   0        112.33        201.73       156.59 o                         
   9   3   0        490.48        970.02       254.58 o                         
  10   3   0        140.12        164.68        47.77 o                         
  11   3   0         43.39         20.52        80.43 o                         
   6   4   0        341.02        454.43       204.49 o                         
   7   4   0        233.31        176.56       109.81 o                         
   8   4   0         88.27        -19.12        59.17 o                         
   9   4   0          8.57        -41.74        41.74 o                         
  10   4   0         64.38         51.74        49.39 o                         
  -7   0   1        630.50        582.05       118.78 o                         
  -5   0   1        346.08        356.94        93.18 o                         
  -3   0   1       7896.16       7018.80       205.39 o                         
  -1   0   1       7149.24       6670.09       173.28 o                         
   1   0   1        359.72        357.99        60.01 o                         
   3   0   1      12925.85      13450.04       318.48 o                         
   5   0   1       3048.64       3249.95       227.23 o                         
   7   0   1          2.06        -11.80        68.09 o                         
   9   0   1          5.24        -29.00        74.14 o                         
 -11   1   1         18.33         27.93       110.95 o                         
 -10   1   1         43.36         49.85       101.78 o                         
  -9   1   1        119.90        138.99        95.50 o                         
  -8   1   1        255.78        285.52        53.78 o                         
  -7   1   1        204.37        254.08        50.71 o                         
  -6   1   1        323.34        328.03        41.27 o                         
  -5   1   1        714.74        721.54        98.11 o                         
  -4   1   1       2654.41       2591.47        76.26 o                         
  -3   1   1        126.26        140.71        18.48 o                         
  -1   1   1        742.86        634.61        46.94 o                         
   1   1   1        200.95        161.68        30.01 o                         
   2   1   1        272.05        248.01        24.03 o                         
   3   1   1        770.59        907.27        55.14 o                         
   4   1   1       1620.92       1796.79       103.89 o                         
   5   1   1       2604.07       3264.93       154.12 o                         
   6   1   1         17.59          2.46        20.51 o                         
   7   1   1          0.18         51.14        22.59 o                         
   8   1   1         66.76         76.38        34.64 o                         
   9   1   1        279.72        358.07       160.26 o                         
  10   1   1         36.46         63.90        51.62 o                         
  11   1   1          0.04       -144.10       154.30 o                         
 -12   2   1         44.50         15.92        64.27 o                         
 -10   2   1         53.53        181.26       224.10 o                         
  -9   2   1         55.77         73.32        38.29 o                         
  -8   2   1         75.54         44.45        74.94 o                         
  -7   2   1         64.12         83.92        22.91 o                         
  -6   2   1        290.50        186.64        31.55 o                         
  -5   2   1        521.92        571.39        82.57 o                         
  -4   2   1         75.25         60.58        18.63 o                         
  -3   2   1         67.54         47.44        23.04 o                         
  -2   2   1        371.92        328.77        46.56 o                         
   2   2   1       4831.82       4734.02       450.75 o                         
   3   2   1        713.74        737.24        74.19 o                         
   4   2   1       1392.98       1471.06       136.37 o                         
   5   2   1        828.27        676.85       116.88 o                         
   6   2   1         51.76         60.02        21.53 o                         
   7   2   1        676.68        617.62        86.38 o                         
   8   2   1        100.69        135.22       105.84 o                         
   9   2   1        185.46        100.27       122.62 o                         
  10   2   1          0.06          4.81       100.59 o                         
  12   2   1          4.39         17.82       139.22 o                         
 -10   3   1         56.14        143.26        88.93 o                         
  -9   3   1        375.11        275.97       115.39 o                         
  -8   3   1          9.98         -7.94        55.48 o                         
  -7   3   1         31.28        123.52        59.66 o                         
  -6   3   1        641.25        737.75        95.62 o                         
  -5   3   1        319.61        263.87        45.04 o                         
  -4   3   1       1132.32        889.88       112.03 o                         
   4   3   1       3740.47       3372.98       247.11 o                         
   5   3   1       2213.94       2175.95       210.92 o                         
   6   3   1        171.34        213.92        63.15 o                         
   7   3   1        371.37        308.42        81.25 o                         
   8   3   1        201.81        167.22        70.46 o                         
   9   3   1        193.09        295.67       165.39 o                         
  10   3   1         12.74        -51.61        96.34 o                         
  11   3   1         26.27        -89.22       159.49 o                         
  12   3   1          1.50       -169.68       191.50 o                         
 -10   4   1        169.32        125.83        71.15 o                         
  -9   4   1        115.03         82.21        65.51 o                         
  -8   4   1        115.91        124.79        67.68 o                         
  -7   4   1          1.78        -20.63       101.23 o                         
  -6   4   1        209.66        318.65        53.98 o                         
  -5   4   1        187.48        149.00        63.32 o                         
   6   4   1        369.74        452.83       292.02 o                         
   8   4   1       1001.61        867.78       174.25 o                         
   9   4   1        126.04        111.75        71.08 o                         
  10   4   1          1.32         93.29        57.03 o                         
 -10   0   2          8.79         65.18       125.54 o                         
  -8   0   2         15.02         34.36        96.93 o                         
  -6   0   2         88.66        124.20        51.36 o                         
  -4   0   2       2493.94       2467.27       151.67 o                         
  -2   0   2       5724.85       5385.73       220.85 o                         
   2   0   2      12595.52      12859.13       278.05 o                         
   4   0   2        621.19        623.50        63.87 o                         
   6   0   2       1265.55       1255.22       187.27 o                         
   8   0   2       1706.16       2078.18       397.95 o                         
 -11   1   2         13.64         74.22       241.05 o                         
 -10   1   2         84.38        110.90        83.63 o                         
  -9   1   2         12.00          4.61        43.25 o                         
  -8   1   2         89.27        101.38        46.59 o                         
  -7   1   2         23.28         38.30        43.71 o                         
  -6   1   2        433.72        553.59        55.54 o                         
  -5   1   2         20.72         25.05        22.67 o                         
  -4   1   2       1743.26       1837.13        87.76 o                         
  -3   1   2       3434.69       3428.43       101.32 o                         
  -2   1   2       3472.81       2776.33       132.43 o                         
  -1   1   2       7236.84       7248.91       177.87 o                         
   0   1   2        750.19        663.02        56.01 o                         
   1   1   2         15.38         35.97         8.34 o                         
   2   1   2      19182.29      19308.57       213.34 o                         
   3   1   2        114.03        126.62        15.49 o                         
   4   1   2        699.12        564.41        77.93 o                         
   5   1   2         11.97         12.48        13.95 o                         
   6   1   2          2.07        -30.73        30.73 o                         
   7   1   2         36.84         91.73        36.08 o                         
   9   1   2         11.57         71.36        55.76 o                         
  10   1   2         63.95         85.61       138.62 o                         
  11   1   2          7.00        -50.54        50.54 o                         
 -12   2   2          2.26         24.23        47.75 o                         
 -11   2   2          5.24        142.51       144.04 o                         
 -10   2   2         24.87        309.15       252.86 o                         
  -9   2   2          4.89         25.52        69.52 o                         
  -8   2   2        697.41        630.63       188.58 o                         
  -7   2   2        154.40        113.05        41.96 o                         
  -6   2   2          2.26         -3.12        17.99 o                         
  -5   2   2        640.98        582.02        52.78 o                         
  -4   2   2          0.51        -13.40        13.40 o                         
  -3   2   2          3.15        -11.45        22.01 o                         
  -2   2   2       2164.01       2182.93       139.39 o                         
  -1   2   2        447.86        375.47        41.78 o                         
   2   2   2       8722.48       8780.18       523.80 o                         
   3   2   2       3666.03       3364.61       238.53 o                         
   4   2   2        125.24        141.40        16.73 o                         
   5   2   2       2287.98       2491.24       312.49 o                         
   6   2   2        120.79         77.16        33.01 o                         
   7   2   2        307.06        293.33        71.13 o                         
   8   2   2        375.77        397.24       136.31 o                         
   9   2   2        146.36         66.15        88.28 o                         
  10   2   2         12.05        -30.18        30.18 o                         
  11   2   2          2.20       -122.62       122.62 o                         
  12   2   2         11.27        177.04       233.12 o                         
 -12   3   2         25.73         64.17       110.26 o                         
 -11   3   2         16.96        143.08       193.12 o                         
 -10   3   2         23.11        117.64        59.72 o                         
  -9   3   2         42.36        141.06        59.80 o                         
  -8   3   2         98.11        148.31        66.05 o                         
  -7   3   2        113.47        279.12       110.88 o                         
  -6   3   2         21.39         94.60        56.95 o                         
  -5   3   2         90.11         59.07        52.88 o                         
  -4   3   2       2193.39       2347.23       116.90 o                         
  -3   3   2       3127.67       3241.28       254.76 o                         
   4   3   2         50.78        -10.88        37.20 o                         
   5   3   2         26.25         80.94        35.30 o                         
   6   3   2        352.55        368.85       111.04 o                         
   7   3   2         82.08         79.64        17.14 o                         
   8   3   2         88.10         71.50        65.13 o                         
   9   3   2        153.39        105.62       100.33 o                         
  10   3   2          1.81        -69.57       129.26 o                         
  11   3   2         12.65         51.44        62.36 o                         
 -10   4   2         12.30        -23.36        80.53 o                         
  -9   4   2         15.74         14.38        38.99 o                         
  -8   4   2        375.50        375.87       174.33 o                         
  -7   4   2         68.30         73.12        35.60 o                         
  -6   4   2         46.47         85.03        57.15 o                         
  -5   4   2       1063.79       1277.13       192.98 o                         
   6   4   2         59.50         45.12       130.94 o                         
   7   4   2          9.67        -20.47       117.06 o                         
   8   4   2        258.94        149.43        51.27 o                         
   9   4   2        139.15        370.99       155.32 o                         
 -11   0   3         45.63          6.05       357.15 o                         
  -9   0   3        129.96        191.56       109.34 o                         
  -7   0   3        498.23        677.10       240.79 o                         
  -5   0   3       1597.50       1889.25       123.50 o                         
  -3   0   3        134.09        131.60        17.42 o                         
  -1   0   3       7213.21       7134.98       213.94 o                         
   1   0   3        716.90        648.48        41.36 o                         
   3   0   3       7167.93       6540.02       336.65 o                         
   5   0   3       2113.80       2040.84       167.10 o                         
   9   0   3         18.52        -60.21       128.24 o                         
 -12   1   3          1.87         15.34        49.17 o                         
 -11   1   3          0.65        -28.16        81.42 o                         
 -10   1   3          0.29        -45.87       101.60 o                         
  -9   1   3         81.15        153.11       102.45 o                         
  -8   1   3        161.52        268.13       106.14 o                         
  -7   1   3        173.83        102.22        51.76 o                         
  -6   1   3        258.80        284.16        48.83 o                         
  -5   1   3          0.42        -23.80        26.58 o                         
  -4   1   3       3140.17       3533.35       120.76 o                         
  -3   1   3       5872.36       5477.40       200.59 o                         
  -2   1   3       6290.66       6064.42       214.10 o                         
   0   1   3        283.38        277.48        21.44 o                         
   1   1   3        181.17        198.72        19.73 o                         
   2   1   3          2.51          1.55         8.56 o                         
   3   1   3          3.75          3.15         5.06 o                         
   4   1   3         14.10          9.20        20.08 o                         
   5   1   3          1.94         22.16        21.44 o                         
   6   1   3         37.46          1.35        26.31 o                         
   7   1   3        118.45         68.06        40.09 o                         
   8   1   3        105.48        103.43       262.96 o                         
   9   1   3         86.09        213.64       111.35 o                         
  10   1   3          2.13        -59.14        59.14 o                         
 -12   2   3          8.20        -35.90       176.70 o                         
 -11   2   3          2.58         43.10        80.49 o                         
 -10   2   3         17.91        -43.62        43.62 o                         
  -9   2   3          5.68         83.70        90.18 o                         
  -8   2   3         43.03         22.24        60.62 o                         
  -7   2   3         38.57        100.36        79.65 o                         
  -6   2   3        495.24        465.07        59.59 o                         
  -5   2   3        114.72        101.27        32.65 o                         
  -4   2   3       1870.42       2018.15        98.56 o                         
  -3   2   3        572.10        610.49        44.68 o                         
  -2   2   3       5202.77       5313.13       167.65 o                         
  -1   2   3       5359.01       4135.24       193.86 o                         
   0   2   3      35389.37      36787.68       817.37 o                         
   1   2   3         56.43         54.38        19.71 o                         
   2   2   3         15.10          7.78        27.22 o                         
   3   2   3        154.09        140.25        19.08 o                         
   4   2   3         51.46         52.66        32.22 o                         
   5   2   3         83.24         88.29        24.76 o                         
   6   2   3        153.24        100.17        55.43 o                         
   7   2   3        730.36        680.29        93.91 o                         
   8   2   3        243.24        360.21        91.69 o                         
   9   2   3         51.55        115.28        80.73 o                         
  10   2   3          0.52         14.56        18.33 o                         
  11   2   3          7.67         60.93        80.15 o                         
 -12   3   3          5.53        -87.19       118.20 o                         
 -11   3   3          1.37          8.53       132.74 o                         
 -10   3   3          1.08        -50.06        50.06 o                         
  -9   3   3         62.59          7.99        28.64 o                         
  -8   3   3        179.66        139.90       124.97 o                         
  -7   3   3          1.68        -25.07        71.12 o                         
  -6   3   3        112.36         94.29        43.18 o                         
  -5   3   3         46.19         59.22        45.72 o                         
  -4   3   3         95.51        107.37        25.37 o                         
  -3   3   3        830.25        885.82        70.85 o                         
  -2   3   3      14090.33      14921.86       305.01 o                         
   4   3   3       1563.33       1760.90       190.79 o                         
   5   3   3         56.17         59.04        22.05 o                         
   6   3   3          1.18         80.70        31.64 o                         
   8   3   3        451.74        331.55       137.28 o                         
   9   3   3         20.18         73.63       115.46 o                         
  10   3   3        108.76        149.71        49.72 o                         
  11   3   3         38.24         68.94        48.37 o                         
 -10   4   3         46.74       -114.13       127.20 o                         
  -9   4   3         16.97         44.99        55.34 o                         
  -8   4   3         57.84         61.93        21.40 o                         
  -7   4   3        260.57        180.45        85.85 o                         
  -6   4   3        185.68         90.09        73.98 o                         
  -5   4   3        133.40        190.02        39.81 o                         
  -4   4   3         69.79        216.64       100.38 o                         
   7   4   3          1.06        -70.39       107.48 o                         
   8   4   3          8.82        191.32        97.10 o                         
 -10   0   4         32.26        -99.36       145.99 o                         
  -8   0   4          0.78        -76.05        76.05 o                         
  -6   0   4        344.44        468.69       131.85 o                         
  -4   0   4       1410.20       1375.82       147.32 o                         
  -2   0   4       7857.23       8582.20       230.05 o                         
   0   0   4       4807.99       5165.20       125.44 o                         
   2   0   4         80.38         98.40        29.74 o                         
   4   0   4        265.08        239.10        76.87 o                         
   6   0   4        440.28        467.59       115.17 o                         
   8   0   4         14.12         20.41        58.64 o                         
 -12   1   4          0.12        -98.05       150.29 o                         
 -10   1   4         26.80         44.70        46.03 o                         
  -9   1   4         26.66        -10.54        66.57 o                         
  -8   1   4         82.86        138.71        48.78 o                         
  -7   1   4         97.14         43.47        97.45 o                         
  -6   1   4          6.75         19.10        13.22 o                         
  -5   1   4         33.53         30.85        23.81 o                         
  -4   1   4         44.16         50.63        17.91 o                         
  -3   1   4        443.37        398.32        38.99 o                         
  -2   1   4       2305.03       2311.56        87.18 o                         
  -1   1   4       1406.21       1266.32        64.62 o                         
   0   1   4       8262.65       9566.09       222.77 o                         
   1   1   4        822.26        867.96        48.45 o                         
   2   1   4        353.99        332.61        29.47 o                         
   3   1   4        417.21        530.14        37.32 o                         
   4   1   4         95.46         93.65        28.31 o                         
   5   1   4        103.19         77.08        35.06 o                         
   6   1   4          0.78         10.36        29.10 o                         
   7   1   4          2.44         -4.12        33.28 o                         
   8   1   4        305.16        420.99       133.79 o                         
   9   1   4        114.26        304.42       163.58 o                         
  10   1   4          2.52         38.63       152.53 o                         
 -11   2   4          1.54         53.86        67.00 o                         
 -10   2   4         75.68        309.19       142.56 o                         
  -9   2   4        107.17         87.38        63.34 o                         
  -8   2   4          7.45         22.91        32.19 o                         
  -7   2   4         38.26        -25.23        28.41 o                         
  -6   2   4        120.79        115.42        24.71 o                         
  -5   2   4        124.16        132.08        30.55 o                         
  -4   2   4        247.01        300.70        83.54 o                         
  -3   2   4        337.67        261.95        38.71 o                         
  -2   2   4       1457.24       1574.69       107.05 o                         
  -1   2   4       4646.37       5730.92       178.41 o                         
   0   2   4         72.28         65.79        20.93 o                         
   1   2   4       1937.01       1875.82       101.49 o                         
   2   2   4        340.70        310.31        34.82 o                         
   3   2   4        401.99        507.79        49.90 o                         
   4   2   4        212.78        211.92        67.08 o                         
   5   2   4        189.53        160.95        35.80 o                         
   6   2   4          0.44        -22.16        22.16 o                         
   7   2   4        322.01        270.97       132.21 o                         
   8   2   4        484.25        636.90       204.53 o                         
   9   2   4         18.33        171.44       126.68 o                         
  10   2   4          6.15         54.02       198.48 o                         
  11   2   4          0.29       -109.68       126.48 o                         
 -12   3   4          4.05        143.90        73.88 o                         
 -11   3   4         16.24       -121.22       121.22 o                         
 -10   3   4         28.93         70.10       128.01 o                         
  -9   3   4          1.24         38.09        77.61 o                         
  -8   3   4         49.40         -3.41        41.37 o                         
  -7   3   4          0.26         -5.35        69.03 o                         
  -6   3   4          0.00         -9.51        18.08 o                         
  -5   3   4        509.29        593.04        64.19 o                         
  -4   3   4        769.66        894.85        85.73 o                         
  -3   3   4        826.28        992.11       121.19 o                         
  -2   3   4       2277.75       1941.54       141.90 o                         
  -1   3   4        668.00        699.14        73.75 o                         
   0   3   4       9416.85      12269.44       443.35 o                         
   3   3   4        261.19        221.95        64.89 o                         
   4   3   4        841.25        811.66        74.14 o                         
   5   3   4        776.97       1240.16       171.44 o                         
   7   3   4         14.11         36.65        49.32 o                         
   8   3   4         67.62         60.08        60.96 o                         
   9   3   4        203.34        249.20       120.90 o                         
  10   3   4          0.05        -16.84       102.27 o                         
  11   3   4          6.18       -114.08       114.08 o                         
 -10   4   4         40.66         25.61        51.96 o                         
  -9   4   4        105.30         53.28        45.11 o                         
  -8   4   4        103.15         64.32        41.62 o                         
  -6   4   4        496.52        547.63        68.97 o                         
  -5   4   4         10.10         39.19        20.49 o                         
  -4   4   4          9.31        -33.74        33.74 o                         
 -11   0   5         23.69         21.05       102.56 o                         
  -9   0   5         79.70        123.44       356.79 o                         
  -7   0   5         85.51         29.75        43.75 o                         
  -5   0   5        123.16        132.78        51.77 o                         
  -3   0   5        489.20        418.38        75.03 o                         
  -1   0   5        691.79        739.75        62.64 o                         
   1   0   5        350.00        302.13        43.18 o                         
   3   0   5        615.05        674.04       102.09 o                         
   5   0   5         25.95        132.76        67.21 o                         
   7   0   5       1577.88       1890.42       245.82 o                         
 -12   1   5         34.33        -40.70       137.10 o                         
 -11   1   5         15.28          3.13       274.31 o                         
 -10   1   5          0.82         31.38       233.18 o                         
  -9   1   5         23.58        -38.37        60.61 o                         
  -8   1   5        110.39         45.93        75.57 o                         
  -7   1   5         62.50         80.18        42.76 o                         
  -6   1   5         40.25          3.93        43.92 o                         
  -5   1   5          9.82        -26.18        26.18 o                         
  -4   1   5        104.98         83.04        14.00 o                         
  -3   1   5        343.77        279.36        18.10 o                         
  -2   1   5        409.97        489.34        43.84 o                         
  -1   1   5         16.03         29.88        26.57 o                         
   0   1   5          0.39         -6.01         6.01 o                         
   1   1   5       2710.74       2699.15        93.13 o                         
   2   1   5        162.81        186.11        19.80 o                         
   3   1   5          3.20         -6.63        27.45 o                         
   4   1   5         36.82         32.81        37.22 o                         
   5   1   5        687.66        718.18       122.75 o                         
   6   1   5          0.57          5.89        85.36 o                         
   7   1   5        408.68        396.35        98.97 o                         
   8   1   5        104.92         80.27        30.16 o                         
   9   1   5        204.79        230.00        62.22 o                         
 -12   2   5          2.28        170.14       660.28 o                         
 -11   2   5          3.82         65.54        55.50 o                         
 -10   2   5         42.70         81.89        67.58 o                         
  -9   2   5         58.07        113.31       102.52 o                         
  -7   2   5          5.60        -27.63        29.37 o                         
  -6   2   5        692.06        680.16        98.84 o                         
  -5   2   5        356.26        347.99        40.73 o                         
  -4   2   5        849.50        855.98        80.69 o                         
  -3   2   5         23.49         12.28        16.82 o                         
  -2   2   5       1168.51        997.55        78.63 o                         
  -1   2   5       1849.64       1630.54       157.16 o                         
   0   2   5        760.30        630.55        67.14 o                         
   1   2   5         23.59          6.76        24.23 o                         
   2   2   5       1683.36       1872.99       144.79 o                         
   3   2   5         25.20         23.87        18.86 o                         
   4   2   5         11.27        -16.18        18.10 o                         
   5   2   5        614.57        700.34       142.30 o                         
   6   2   5         18.77         35.76        17.83 o                         
   7   2   5        148.40        259.35        93.80 o                         
   8   2   5        338.16        321.36       135.48 o                         
   9   2   5          9.75        -10.83        96.01 o                         
  10   2   5          3.02       -107.10       128.72 o                         
 -12   3   5         22.31        230.09       177.15 o                         
 -11   3   5         39.00       -218.13       240.41 o                         
 -10   3   5         49.01         68.24       163.54 o                         
  -8   3   5        163.57        179.44       125.34 o                         
  -7   3   5         28.50        -20.63        41.52 o                         
  -6   3   5        474.14        490.56       129.07 o                         
  -5   3   5        190.30        260.22        76.86 o                         
  -4   3   5       1754.39       1789.89       191.33 o                         
  -3   3   5       1020.95        940.10       102.44 o                         
  -2   3   5       1870.09       1883.16       182.14 o                         
  -1   3   5         23.57         18.51        15.37 o                         
   0   3   5       6583.94       5956.38       284.53 o                         
   1   3   5        164.10         90.53        67.82 o                         
   2   3   5         35.89         43.48        31.12 o                         
   3   3   5        841.61       1294.56       176.87 o                         
   4   3   5        960.29       1266.99       124.38 o                         
   5   3   5        451.15        491.22        67.68 o                         
   7   3   5        142.28        233.46        95.81 o                         
   8   3   5        400.35        165.82       212.91 o                         
   9   3   5         58.05        303.15       180.94 o                         
  10   3   5          0.95        271.74       232.79 o                         
  -9   4   5         35.29          8.73        30.13 o                         
  -8   4   5          1.07        -30.56        43.15 o                         
  -7   4   5         14.32        -25.34        48.27 o                         
  -6   4   5         40.38         21.03        24.76 o                         
  -5   4   5        441.44        453.84        58.48 o                         
  -4   4   5         72.28         83.29        22.95 o                         
  -3   4   5       2493.05       2692.56       163.23 o                         
 -10   0   6         34.46         61.83        89.49 o                         
  -8   0   6          3.56         13.47        70.07 o                         
  -6   0   6        514.45        657.19       108.80 o                         
  -4   0   6       1269.58       1551.28       130.41 o                         
  -2   0   6       3045.34       2886.51       154.39 o                         
   0   0   6          8.52        -34.13        34.13 o                         
   2   0   6       7148.63       7402.24       350.54 o                         
   4   0   6        329.01        408.50        84.87 o                         
   6   0   6        105.91        120.19        41.63 o                         
 -12   1   6          0.07        -61.59       165.63 o                         
 -11   1   6         14.02        -23.90        82.51 o                         
 -10   1   6          0.52        -73.36       378.61 o                         
  -9   1   6         80.25         91.86        35.13 o                         
  -8   1   6         42.58         -9.33        53.49 o                         
  -7   1   6          3.77         45.32        32.03 o                         
  -6   1   6         27.86         -8.36        78.43 o                         
  -5   1   6         10.08         11.37        29.76 o                         
  -4   1   6        475.22        509.57        49.14 o                         
  -3   1   6        229.97        180.22        47.93 o                         
  -1   1   6        663.81        612.62        50.57 o                         
   0   1   6       3530.32       3501.20       132.14 o                         
   1   1   6         13.51         58.66        26.70 o                         
   2   1   6          0.76        -16.78        16.78 o                         
   3   1   6        196.56        242.26        38.55 o                         
   4   1   6          2.39        -16.63        33.18 o                         
   5   1   6        820.63        604.17       160.51 o                         
   6   1   6        844.04       1114.27       467.38 o                         
   7   1   6        558.74        376.25       108.95 o                         
   8   1   6         63.65          7.98        55.96 o                         
   9   1   6          0.77        -35.03       133.84 o                         
 -12   2   6         24.92        157.52       106.35 o                         
 -10   2   6        129.49        162.91        88.08 o                         
  -9   2   6          2.09        -33.76        80.18 o                         
  -8   2   6          1.28        -19.57       185.42 o                         
  -7   2   6        217.82        178.62        65.72 o                         
  -6   2   6          3.10        -20.76        25.73 o                         
  -5   2   6         65.80         80.02        45.18 o                         
  -4   2   6       1366.01       1216.84       108.35 o                         
  -3   2   6         99.81        128.81        42.71 o                         
  -2   2   6         20.18         17.28        39.12 o                         
  -1   2   6        985.37       1024.32        76.09 o                         
   0   2   6         23.05          9.65        29.88 o                         
   1   2   6        435.92        600.48       117.45 o                         
   2   2   6        316.11        300.36        75.11 o                         
   3   2   6       1111.46       1155.27        87.54 o                         
   4   2   6         17.75        -23.87        39.47 o                         
   5   2   6          4.23         72.77        55.95 o                         
   6   2   6        440.54        399.03       106.26 o                         
   7   2   6        193.57        283.25       107.00 o                         
   8   2   6         50.85         80.41        65.76 o                         
   9   2   6         23.45        157.72       144.16 o                         
 -11   3   6          8.82         -1.40        33.67 o                         
 -10   3   6         78.01        119.93        76.90 o                         
  -9   3   6         90.60        385.23       433.47 o                         
  -8   3   6          9.56         29.17        80.89 o                         
  -7   3   6          0.07         15.01        45.65 o                         
  -6   3   6          9.49         -3.31        19.66 o                         
  -5   3   6          1.90         -5.67        12.02 o                         
  -4   3   6         28.12         71.88        26.96 o                         
  -3   3   6       1905.33       2094.68       158.28 o                         
  -2   3   6          3.42        -17.47        43.25 o                         
  -1   3   6       1100.95       1205.32       120.43 o                         
   1   3   6         72.06         22.01        28.02 o                         
   2   3   6        137.65        122.42        61.75 o                         
   3   3   6         34.76         27.83        14.23 o                         
   4   3   6        144.34        186.19        37.58 o                         
   5   3   6         17.12        114.20        95.28 o                         
   6   3   6          7.99         14.94       198.39 o                         
   7   3   6        817.88        851.48       270.36 o                         
   8   3   6        377.09        775.63       269.56 o                         
   9   3   6          6.13        123.13       185.18 o                         
 -11   4   6         13.71        -69.98        69.98 o                         
  -9   4   6         40.40         55.11        44.59 o                         
  -8   4   6         43.68         48.53        24.42 o                         
  -7   4   6          3.25          4.19        24.80 o                         
  -6   4   6         55.22         49.06        44.24 o                         
  -5   4   6         66.21        125.69        42.22 o                         
  -4   4   6        266.26        277.91        65.67 o                         
  -3   4   6       2688.34       3385.52       353.71 o                         
  -2   4   6       1158.44       1064.31       104.93 o                         
   0   4   6       1321.03       1870.95       212.64 o                         
  -7   5   6          2.71        -39.19       255.19 o                         
  -6   5   6         25.11        185.67       260.59 o                         
 -11   0   7          0.89        169.66       365.63 o                         
  -7   0   7        334.55        225.95       126.27 o                         
  -5   0   7       1366.83       1585.69       448.45 o                         
  -3   0   7       1870.99       2351.63       197.69 o                         
  -1   0   7        993.72        984.56        96.78 o                         
   1   0   7       3035.95       3297.69       269.80 o                         
   3   0   7          1.66        -39.09        58.72 o                         
   5   0   7         85.23         34.36       119.44 o                         
   9   0   7          7.61         66.02       117.60 o                         
 -12   1   7         15.93        107.76       260.02 o                         
 -11   1   7         77.79        -85.88        85.88 o                         
 -10   1   7          0.01         -0.33       461.89 o                         
  -9   1   7         43.10         98.10        69.05 o                         
  -8   1   7          3.50        -11.27        20.09 o                         
  -7   1   7        175.41        283.94        57.86 o                         
  -6   1   7         33.91        -32.21        43.58 o                         
  -5   1   7         19.63         14.45        21.50 o                         
  -4   1   7         57.40         55.30        29.04 o                         
  -3   1   7          0.13         -9.33        15.21 o                         
  -2   1   7        938.47        972.83        60.84 o                         
  -1   1   7        101.48         88.43        13.48 o                         
   0   1   7        647.09        749.89        57.83 o                         
   1   1   7       1740.92       1847.43        99.04 o                         
   2   1   7        331.90        300.85        43.64 o                         
   3   1   7        131.19        109.94        27.89 o                         
   4   1   7         70.11         30.28        42.32 o                         
   5   1   7       1338.48        921.09       231.28 o                         
   6   1   7        257.09        398.70       119.57 o                         
   7   1   7        287.82        265.04        64.95 o                         
   8   1   7          7.97         29.68        50.91 o                         
 -12   2   7          1.90       -102.42       182.39 o                         
 -11   2   7          0.75        -21.81       180.08 o                         
 -10   2   7          7.80         29.95        71.81 o                         
  -9   2   7        155.07        146.16        67.50 o                         
  -8   2   7         72.04        151.13       121.35 o                         
  -7   2   7          2.13         26.97        94.45 o                         
  -6   2   7         68.24         42.06        41.49 o                         
  -5   2   7        232.32        150.34        97.06 o                         
  -4   2   7          2.26         28.13        25.87 o                         
  -3   2   7        101.01         69.37        29.20 o                         
  -2   2   7        138.17        125.95        34.45 o                         
  -1   2   7         49.98        -36.36        42.23 o                         
   0   2   7        972.58       1260.66        95.84 o                         
   1   2   7        244.58        248.46        52.48 o                         
   2   2   7        131.86        152.13        39.96 o                         
   3   2   7          1.90        -22.85        22.85 o                         
   4   2   7        490.74        316.98       195.10 o                         
   5   2   7        555.06        537.25       100.93 o                         
   6   2   7       1040.16       1193.53       353.94 o                         
   7   2   7         50.29        160.98        76.16 o                         
   8   2   7        311.00        207.11       149.56 o                         
   9   2   7         21.04        234.19       169.22 o                         
 -11   3   7          2.08         31.30        37.67 o                         
 -10   3   7          2.79         36.90        54.43 o                         
  -9   3   7         28.66         16.75       126.96 o                         
  -8   3   7         11.03         -6.57        71.92 o                         
  -7   3   7          0.07         48.07        41.57 o                         
  -6   3   7          2.83         -6.15         9.83 o                         
  -5   3   7         85.72         63.24        37.47 o                         
  -4   3   7       1438.60       1532.48       185.50 o                         
  -3   3   7        801.71        789.64       145.43 o                         
  -2   3   7        316.71        352.19        80.93 o                         
  -1   3   7        363.44        628.43       144.88 o                         
   0   3   7        166.21        238.05        69.74 o                         
   1   3   7         46.33         32.05        26.26 o                         
   2   3   7        117.25        209.79        68.84 o                         
   3   3   7          1.79          8.39        45.01 o                         
   4   3   7        166.94        199.93        59.48 o                         
   5   3   7          5.20        -27.93        61.61 o                         
   6   3   7        308.96        194.37        57.14 o                         
   7   3   7        291.14        151.08       134.22 o                         
   8   3   7         33.93         48.99        13.05 o                         
 -11   4   7          0.01       -106.92       192.76 o                         
 -10   4   7         51.00         22.03       656.49 o                         
  -9   4   7         80.21         88.12        59.02 o                         
  -8   4   7         23.40        224.39       125.21 o                         
  -7   4   7         35.36          4.06        25.44 o                         
  -6   4   7          0.12         11.37        25.06 o                         
  -5   4   7         12.31         93.25        58.80 o                         
  -4   4   7         74.61         76.84        37.65 o                         
  -3   4   7       1082.52       1129.53       143.45 o                         
  -2   4   7        686.57        871.87        94.62 o                         
  -1   4   7        222.84        273.33        67.46 o                         
   0   4   7         32.27         32.81        16.45 o                         
   1   4   7         67.25         29.34        41.02 o                         
   2   4   7          4.38        -35.95        50.30 o                         
  -6   5   7         12.43       -148.31       148.31 o                         
  -5   5   7         25.06        276.85       369.36 o                         
 -10   0   8        173.96        206.78       211.91 o                         
  -8   0   8         40.34          6.36       452.41 o                         
  -6   0   8         37.36         10.74        30.79 o                         
  -4   0   8          5.38         48.20        46.13 o                         
  -2   0   8         50.93         41.47        48.92 o                         
   0   0   8       1161.57       1381.15       200.76 o                         
   2   0   8        355.19        397.80        91.91 o                         
   4   0   8        887.64        971.22       188.06 o                         
  -9   1   8          9.84        -59.37        59.37 o                         
  -8   1   8         14.78        -16.96        43.35 o                         
  -7   1   8          7.55         58.50        31.44 o                         
  -6   1   8          9.79        -52.57        52.57 o                         
  -5   1   8        311.87        348.68        83.61 o                         
  -4   1   8        201.96        258.08        57.11 o                         
  -3   1   8        177.60        207.44        38.17 o                         
  -2   1   8         21.81         27.33        17.49 o                         
  -1   1   8         44.05         56.18        25.57 o                         
   0   1   8         15.00        -15.43        22.23 o                         
   1   1   8        105.71        101.76        28.10 o                         
   2   1   8        107.28        129.23        36.52 o                         
   3   1   8        213.73        307.30        58.91 o                         
   4   1   8          1.79        -10.44        11.96 o                         
   5   1   8         14.34        -20.69        20.69 o                         
   6   1   8        296.24        150.06       224.84 o                         
   7   1   8        157.78         36.60       115.72 o                         
   8   1   8          3.00         54.64       138.89 o                         
 -12   2   8          0.00          3.76       284.90 o                         
 -11   2   8          0.33       -249.32       432.17 o                         
 -10   2   8         23.09        -32.80        58.94 o                         
  -9   2   8        107.32         56.32        72.14 o                         
  -8   2   8          6.80         25.56        45.96 o                         
  -7   2   8         11.10         12.63        52.34 o                         
  -6   2   8         21.25        -53.61        58.92 o                         
  -5   2   8         10.17         34.01        21.62 o                         
  -4   2   8         54.09         28.99        14.39 o                         
  -3   2   8         90.99        123.24        36.90 o                         
  -2   2   8        589.03        605.95        85.16 o                         
  -1   2   8        270.11        244.82        69.82 o                         
   0   2   8        600.53        531.83        62.38 o                         
   1   2   8       1085.68       1148.24       114.79 o                         
   2   2   8         31.44         66.78        22.59 o                         
   3   2   8         19.55         23.58        31.42 o                         
   4   2   8          0.03        -11.18        29.07 o                         
   5   2   8          3.56        159.76        80.98 o                         
   6   2   8        101.60        129.32        35.63 o                         
   7   2   8          0.00         -7.78        70.47 o                         
   8   2   8         86.09         -1.28       145.83 o                         
 -11   3   8         65.31        158.31       212.21 o                         
 -10   3   8         17.06         92.29        70.41 o                         
  -9   3   8          2.69        111.21        69.50 o                         
  -7   3   8          1.12        119.78       113.50 o                         
  -6   3   8         22.73          7.34        32.57 o                         
  -5   3   8          0.91          1.46        32.41 o                         
  -4   3   8       1018.90       1311.47       234.67 o                         
  -3   3   8        164.54        321.13       155.34 o                         
  -1   3   8        146.31         88.51        61.64 o                         
   0   3   8          8.41         46.86        47.12 o                         
   1   3   8        192.49        184.30        90.45 o                         
   2   3   8         22.24         32.12        47.78 o                         
   3   3   8        340.46        333.55        75.46 o                         
   4   3   8          4.00         48.95        40.22 o                         
   5   3   8        223.15        240.05       153.07 o                         
   6   3   8         25.97       -116.80       122.66 o                         
   7   3   8          2.09         -8.47        82.11 o                         
 -10   4   8          6.98         23.23        56.69 o                         
  -9   4   8         32.22         20.11       545.15 o                         
  -8   4   8          0.04        109.74       114.55 o                         
  -7   4   8         62.90         53.48        76.98 o                         
  -6   4   8        101.38         89.32        65.84 o                         
  -5   4   8          0.28        -15.36        32.41 o                         
  -4   4   8         34.06        -13.29       141.95 o                         
  -3   4   8        766.77       1134.84       187.11 o                         
  -2   4   8          0.01         71.55        43.84 o                         
  -1   4   8       1813.49       1794.77       207.13 o                         
   0   4   8         41.83        192.95       151.91 o                         
   1   4   8        119.62        128.09       105.08 o                         
   3   4   8          1.97         55.13        37.37 o                         
  -6   5   8         19.62          3.66       102.45 o                         
  -5   5   8        120.53        165.54        82.52 o                         
  -4   5   8        205.41        228.59        77.31 o                         
  -9   0   9         36.31        -79.17       113.63 o                         
  -5   0   9          3.36         -3.21        50.29 o                         
  -3   0   9         24.21        -31.78        58.03 o                         
  -1   0   9        211.23        397.26        94.60 o                         
   1   0   9         28.52         -7.67        33.28 o                         
   3   0   9        164.29        137.50        42.75 o                         
   5   0   9        137.20        137.15        78.18 o                         
   9   0   9          2.33        231.91        97.53 o                         
 -11   1   9         15.48       -149.16       174.05 o                         
 -10   1   9          2.68        -25.97        54.27 o                         
  -9   1   9          3.58          4.13       150.03 o                         
  -8   1   9          0.38         -4.59        52.61 o                         
  -7   1   9         19.03         53.92        28.62 o                         
  -6   1   9        143.58        113.90        57.81 o                         
  -5   1   9        124.87        127.69        52.86 o                         
  -4   1   9         13.28        -15.10        39.32 o                         
  -3   1   9         12.49          5.79        15.91 o                         
  -2   1   9          0.18        -12.07        29.51 o                         
  -1   1   9         55.89         60.06        20.12 o                         
   0   1   9          3.20         14.61        19.76 o                         
   1   1   9          0.01         -7.56        46.06 o                         
   2   1   9          1.19         42.24        82.09 o                         
   3   1   9         89.08         76.09        50.60 o                         
   4   1   9          4.03        -55.79        56.83 o                         
   5   1   9         79.70         61.45       120.61 o                         
   6   1   9        143.54        259.36       176.48 o                         
   7   1   9        180.77        188.63       132.65 o                         
   8   1   9          2.22         20.91        52.47 o                         
 -11   2   9         26.71        254.80       254.23 o                         
 -10   2   9         22.06         71.29       216.43 o                         
  -9   2   9          0.07         52.44        60.53 o                         
  -8   2   9        187.65        143.11        81.20 o                         
  -7   2   9          0.30         25.05        38.14 o                         
  -6   2   9         81.06          3.44       197.67 o                         
  -5   2   9        185.20        144.10       119.65 o                         
  -4   2   9         35.94         69.57        60.71 o                         
  -3   2   9        235.36        204.01        44.73 o                         
  -2   2   9        180.94        145.04        24.71 o                         
  -1   2   9        223.19        193.78        44.34 o                         
   0   2   9        140.36        140.61        20.38 o                         
   1   2   9         69.57         54.59        29.81 o                         
   2   2   9         70.75         36.60        40.23 o                         
   3   2   9          0.18         -9.29       105.82 o                         
   4   2   9         94.85        100.65        72.63 o                         
   5   2   9         79.66         73.02        58.67 o                         
   6   2   9        107.95         70.58       138.98 o                         
   7   2   9         55.46        214.27       246.41 o                         
 -11   3   9          0.56        -43.73       112.75 o                         
 -10   3   9          0.79        -92.24        92.24 o                         
  -9   3   9          5.41          4.06        51.18 o                         
  -8   3   9         27.07        -30.21        30.21 o                         
  -7   3   9         34.40         32.45        15.92 o                         
  -6   3   9         57.89         14.72        19.53 o                         
  -5   3   9         56.97          2.50        35.97 o                         
  -4   3   9         48.59        161.58        94.37 o                         
  -3   3   9          0.02         48.75       178.27 o                         
  -1   3   9          0.80        -40.78        92.25 o                         
   0   3   9        232.00        331.61       174.20 o                         
   1   3   9         65.01         70.26       118.27 o                         
   3   3   9          2.62         -1.58        54.50 o                         
   4   3   9          5.54        148.13       155.62 o                         
   5   3   9        129.20        -59.04       121.17 o                         
 -10   4   9          0.79        -72.55       104.30 o                         
  -9   4   9          4.81        -78.84       212.39 o                         
  -8   4   9         26.24        -97.89       108.39 o                         
  -7   4   9         48.86         72.09        17.73 o                         
  -6   4   9        194.78        261.01       226.68 o                         
  -5   4   9         64.29        233.46       222.18 o                         
  -4   4   9          7.94        -40.11        40.11 o                         
  -3   4   9         61.39         40.42        73.94 o                         
  -2   4   9        234.80        267.52       115.23 o                         
  -1   4   9         37.53         29.07        23.58 o                         
   0   4   9         93.25         85.38        47.57 o                         
   1   4   9          5.04         94.01        82.29 o                         
  -5   5   9        169.74         90.94       118.07 o                         
  -4   5   9          0.35        -25.34        92.98 o                         
  -3   5   9        103.45         66.56       229.67 o                         
  -8   0  10        137.07        359.60       154.64 o                         
  -6   0  10         62.96          2.95        52.43 o                         
  -4   0  10        275.72        361.11       113.78 o                         
  -2   0  10        120.29        153.90        49.34 o                         
   0   0  10        186.07        269.91        76.38 o                         
   2   0  10        187.94         83.10        71.33 o                         
   8   0  10         38.06        111.36       130.39 o                         
 -10   1  10         15.66         -5.83        50.17 o                         
  -9   1  10         17.36          0.90       217.63 o                         
  -8   1  10          1.98         -4.57       133.14 o                         
  -7   1  10          0.52         72.50        59.09 o                         
  -6   1  10         29.62        169.60        94.95 o                         
  -5   1  10         16.79         11.37        43.25 o                         
  -4   1  10         54.22         11.62        51.35 o                         
  -3   1  10         15.61         21.69        49.25 o                         
  -2   1  10        171.86        161.36        60.89 o                         
  -1   1  10         64.82         50.61        22.45 o                         
   0   1  10        799.49        958.19       168.15 o                         
   1   1  10        197.31        313.25        86.67 o                         
   2   1  10         19.84        -39.87        89.16 o                         
   3   1  10         19.78         76.01        53.37 o                         
   4   1  10          6.03         17.18        44.45 o                         
   5   1  10         16.67        -31.11        49.39 o                         
   6   1  10          7.31        -40.69       139.57 o                         
   7   1  10          5.40       -120.11       120.11 o                         
 -10   2  10          1.04        -45.41       131.69 o                         
  -9   2  10         10.95       -118.21       428.26 o                         
  -8   2  10         19.27        -60.48        95.61 o                         
  -7   2  10         58.39        137.12        56.75 o                         
  -6   2  10        100.76        130.32       103.05 o                         
  -5   2  10         54.47         40.06        64.78 o                         
  -4   2  10         14.63        -33.47        46.47 o                         
  -3   2  10        178.30        145.98        67.93 o                         
  -2   2  10        351.49        403.97        91.67 o                         
  -1   2  10        744.82        869.46        92.35 o                         
   0   2  10         20.20         44.84        54.82 o                         
   1   2  10          9.82         21.82        55.32 o                         
   2   2  10         28.86        -23.98       108.17 o                         
   3   2  10         13.11        149.04       169.39 o                         
   4   2  10         25.26         40.11        16.32 o                         
   6   2  10          0.07        -24.20        37.60 o                         
 -10   3  10          5.00        -56.66        56.66 o                         
  -9   3  10          0.73        -62.29       142.25 o                         
  -8   3  10         31.75        169.73       169.02 o                         
  -7   3  10          0.98       -200.05       200.05 o                         
  -5   3  10        302.18        285.69        53.58 o                         
  -4   3  10          8.23         19.96        33.90 o                         
  -3   3  10        151.02        169.09       174.03 o                         
  -2   3  10         89.82        158.60        94.72 o                         
  -1   3  10        102.27        157.89        69.13 o                         
   0   3  10         62.96        386.89       138.48 o                         
   1   3  10        106.43        131.52        42.30 o                         
   2   3  10         16.80          1.83        18.51 o                         
 -10   4  10          0.15        -76.44        76.44 o                         
  -9   4  10         59.30        183.57       191.72 o                         
  -8   4  10         11.26        -15.62        55.46 o                         
  -7   4  10          4.84        -12.34        31.57 o                         
  -6   4  10          2.68        -11.32        37.39 o                         
  -5   4  10         69.91        -17.90        40.37 o                         
  -4   4  10        316.91        921.75       226.04 o                         
  -3   4  10        424.12        409.36       107.06 o                         
  -2   4  10         38.09         44.26        44.86 o                         
  -1   4  10          6.68         17.05        22.06 o                         
   0   4  10         23.37         25.04        48.07 o                         
  -7   5  10         27.41        176.80       139.21 o                         
  -9   0  11         57.10         -3.24       538.51 o                         
  -7   0  11         45.89        175.05       115.60 o                         
  -5   0  11         59.63        -71.03        75.71 o                         
  -3   0  11         35.83         -8.13        24.37 o                         
  -1   0  11        102.06        121.92        36.54 o                         
   1   0  11        324.01        243.29       119.50 o                         
   3   0  11         25.62         46.92        66.34 o                         
 -10   1  11          0.08        -56.63       128.54 o                         
  -9   1  11          0.08        -35.50        75.59 o                         
  -8   1  11          0.01       -124.78       126.67 o                         
  -7   1  11          1.17         68.43       201.35 o                         
  -6   1  11         40.12          9.50        29.52 o                         
  -5   1  11          7.09         38.14       120.06 o                         
  -4   1  11         26.23        -12.50        77.02 o                         
  -3   1  11        245.05        331.81       127.23 o                         
  -2   1  11         10.21        140.20       100.48 o                         
  -1   1  11          0.22         59.07        94.00 o                         
   0   1  11          0.21        -12.54        68.60 o                         
   1   1  11         64.34          8.34        99.95 o                         
   2   1  11         29.75       -103.49       159.51 o                         
   3   1  11          1.80        -55.50        55.50 o                         
   4   1  11         19.01        192.95       178.47 o                         
   5   1  11         50.90         37.65        59.44 o                         
   7   1  11         41.05       -224.33       292.28 o                         
 -10   2  11         34.25        -26.68        55.61 o                         
  -8   2  11         37.25         22.70       449.19 o                         
  -7   2  11         29.12         25.33        43.54 o                         
  -6   2  11          5.87         71.60        39.36 o                         
  -5   2  11         15.66        -21.32        64.04 o                         
  -4   2  11          5.18          9.76        44.08 o                         
  -3   2  11        172.25        242.01        95.03 o                         
  -2   2  11         41.58         12.65       122.75 o                         
  -1   2  11         55.79         11.10        69.56 o                         
   0   2  11         19.28        173.64        78.77 o                         
   1   2  11         59.76         76.19        70.99 o                         
   2   2  11          7.29       -165.92       286.22 o                         
   3   2  11          0.81         19.16        51.88 o                         
   4   2  11         92.44        122.78        81.94 o                         
   5   2  11          0.50        -69.85       190.11 o                         
 -10   3  11          0.21        238.33       362.96 o                         
  -9   3  11          0.52        -29.52        83.79 o                         
  -8   3  11          0.09         75.78        72.97 o                         
  -7   3  11          1.51         87.07       119.26 o                         
  -6   3  11         87.99         52.14        76.05 o                         
  -5   3  11        175.61        119.54        76.51 o                         
  -4   3  11         36.28         57.74        48.22 o                         
  -3   3  11        197.06        121.78        90.86 o                         
  -2   3  11        196.72        196.40       254.94 o                         
  -1   3  11        230.78        184.87        74.75 o                         
   0   3  11          0.63         11.07        64.38 o                         
   1   3  11         26.68        -25.22        56.42 o                         
   2   3  11          4.35        -36.50        78.53 o                         
   3   3  11          0.29        195.59       172.11 o                         
   4   3  11          6.91       -131.71       131.71 o                         
  -9   4  11          0.25       -107.00       152.25 o                         
  -8   4  11         53.60         69.44        69.34 o                         
  -7   4  11         20.59         41.97       212.47 o                         
  -6   4  11         11.87        -25.53        57.35 o                         
  -5   4  11          9.56        -23.01        47.40 o                         
  -4   4  11         35.30         44.52        49.73 o                         
  -3   4  11          5.03          3.02        72.80 o                         
  -2   4  11         63.46        116.98        57.92 o                         
  -1   4  11        642.79        563.43       227.59 o                         
   1   4  11        220.91        444.25       195.98 o                         
   2   4  11         81.94         38.30        85.92 o                         
  -6   5  11         14.26        165.01        90.23 o                         
  -8   0  12         51.54          7.66       408.96 o                         
  -4   0  12        302.23        376.66       477.17 o                         
  -2   0  12          2.24         27.04        76.20 o                         
   0   0  12          3.25        -38.08        38.08 o                         
  -9   1  12          0.00          5.36        30.04 o                         
  -8   1  12          1.27         62.98        91.99 o                         
  -7   1  12          1.41        -96.97       117.12 o                         
  -6   1  12          6.54         57.25        86.64 o                         
  -5   1  12          5.34        -11.66        56.31 o                         
  -4   1  12        759.04       1188.60       201.33 o                         
  -3   1  12         39.63         70.87        63.52 o                         
  -2   1  12        277.82        237.00       133.08 o                         
  -1   1  12         33.83         22.33        54.56 o                         
   0   1  12        214.83        187.25        81.30 o                         
   1   1  12          4.57        -36.36        59.34 o                         
   2   1  12          8.29        -78.84        78.84 o                         
   3   1  12          0.45        107.39       114.73 o                         
   4   1  12         29.33        -27.59       158.98 o                         
   5   1  12          2.66          3.84        40.56 o                         
   6   1  12          0.35       -114.76       114.76 o                         
   7   1  12          8.38        -11.14        11.14 o                         
 -10   2  12          0.94       -123.48       123.48 o                         
  -9   2  12          0.18        118.10       184.79 o                         
  -7   2  12         28.04         57.01       139.59 o                         
  -6   2  12          8.10         77.14        87.54 o                         
  -5   2  12         34.88         -0.11        49.32 o                         
  -4   2  12        104.65        103.92       100.02 o                         
  -3   2  12        128.16        364.81       236.63 o                         
  -2   2  12         86.28         96.52       107.28 o                         
   2   2  12         31.83         88.73        79.24 o                         
   3   2  12          1.91        -30.59        66.41 o                         
   4   2  12         22.97       -277.78       277.78 o                         
   5   2  12         26.60         -9.02        82.13 o                         
  -9   3  12         14.61         41.31        95.05 o                         
  -8   3  12          0.27        -34.20       161.07 o                         
  -7   3  12          0.95        -73.61       174.01 o                         
  -6   3  12          9.13        203.16       199.34 o                         
  -5   3  12         27.52          8.58        26.61 o                         
  -4   3  12        204.93        430.20       125.71 o                         
  -3   3  12        504.88        336.80       436.46 o                         
   0   3  12          0.34         32.07        42.24 o                         
   1   3  12          1.24        -92.27        92.27 o                         
   2   3  12          1.42         27.32        48.52 o                         
  -9   4  12          0.09        -43.56        43.56 o                         
  -8   4  12          0.67         46.89       222.59 o                         
  -7   4  12          0.72        134.73        82.13 o                         
  -6   4  12         61.68          6.10        71.01 o                         
  -5   4  12         31.40         12.54       117.63 o                         
  -4   4  12          1.72         21.98       102.39 o                         
  -3   4  12         10.84        -25.63        65.65 o                         
  -2   4  12         80.22         35.85        40.92 o                         
  -1   4  12        515.58        513.13       110.15 o                         
   0   4  12          5.83         33.17        84.59 o                         
  -4   5  12         31.77         48.34        41.91 o                         
  -5   0  13         35.50         20.20       417.08 o                         
  -3   0  13         52.22         40.23        87.89 o                         
   1   0  13         12.30         63.49       138.21 o                         
  -8   1  13          7.65         10.57       466.91 o                         
  -7   1  13          9.25        -48.11        48.11 o                         
  -6   1  13          9.55        112.12        98.96 o                         
  -5   1  13          4.51         88.99        98.85 o                         
  -4   1  13          7.80         30.62        25.77 o                         
  -3   1  13         18.08          3.18        55.29 o                         
  -2   1  13          8.58         35.79        46.65 o                         
  -1   1  13          9.07         40.01        32.04 o                         
   0   1  13        127.65       -102.06       102.06 o                         
   1   1  13          8.63          5.52        70.77 o                         
   2   1  13          4.45         62.36       109.53 o                         
   3   1  13         68.59        240.32       230.42 o                         
   4   1  13         20.71        -14.55       268.44 o                         
   5   1  13         87.42        277.42       228.29 o                         
   6   1  13          7.17       -354.22       354.22 o                         
  -9   2  13          0.01       -108.10       108.10 o                         
  -8   2  13          7.67         83.42       160.63 o                         
  -7   2  13          0.07        116.01        94.77 o                         
  -6   2  13          8.11        -74.88        98.39 o                         
  -2   2  13          0.32         30.55       105.03 o                         
  -1   2  13         65.74       -195.65       219.84 o                         
   0   2  13          2.64       -114.46       152.09 o                         
   1   2  13         50.37         56.68       130.54 o                         
   2   2  13         97.52        106.39        99.66 o                         
   4   2  13        167.19         96.96       162.15 o                         
   5   2  13         14.55        129.30       181.73 o                         
  -9   3  13         12.45          6.80       126.79 o                         
  -8   3  13         11.38        -24.45       188.38 o                         
  -7   3  13         10.85          5.02       650.37 o                         
  -6   3  13         24.52        -57.35        57.35 o                         
  -5   3  13          1.85          8.36        57.29 o                         
  -4   3  13         25.98         38.25        44.11 o                         
  -3   3  13         11.66         14.51         9.82 o                         
  -2   3  13          6.56        -49.21        49.21 o                         
  -1   3  13          4.94        -32.90        53.64 o                         
   0   3  13        188.27        186.81        76.70 o                         
   1   3  13        129.25         60.58        74.18 o                         
  -7   4  13          0.89        132.24        62.71 o                         
  -6   4  13         56.77        -31.64        55.35 o                         
  -5   4  13          2.40        -63.29        63.29 o                         
  -4   4  13         19.10        110.78       133.04 o                         
  -3   4  13          6.22        184.43       142.73 o                         
  -2   4  13          9.11         30.82        70.54 o                         
   4   0  14          2.65        133.11        97.05 o                         
  -7   1  14          3.81          5.55       200.17 o                         
  -6   1  14          1.73        -63.89       211.77 o                         
  -5   1  14          1.56         -3.55       193.01 o                         
  -4   1  14         48.47        386.34       293.27 o                         
  -3   1  14         36.59         57.88       156.26 o                         
  -2   1  14          5.31        -85.31        85.31 o                         
  -1   1  14          0.24        -57.79        57.79 o                         
   3   1  14         32.73         91.51        86.82 o                         
   4   1  14         22.76        -75.61       145.15 o                         
   5   1  14          2.58        -35.15        83.70 o                         
  -7   2  14          0.10         80.95       203.39 o                         
  -6   2  14          0.03        160.63       146.36 o                         
  -5   2  14         57.39        123.20        95.86 o                         
  -4   2  14        262.27        729.06       373.42 o                         
  -3   2  14          0.68         69.36       293.31 o                         
  -1   2  14         34.41         67.90        70.54 o                         
   0   2  14          0.21        100.28       127.11 o                         
   1   2  14         27.07         21.78        63.69 o                         
   2   2  14         22.19         30.11       108.19 o                         
   3   2  14         10.15        -82.71       135.56 o                         
   4   2  14         12.12       -142.06       230.18 o                         
  -8   3  14          0.26          7.15        45.18 o                         
  -7   3  14          9.10         40.68        93.90 o                         
  -6   3  14          6.60         -1.20       374.54 o                         
  -5   3  14          1.50         -5.76       211.80 o                         
  -4   3  14          2.21        -18.37        72.32 o                         
  -3   3  14        110.72        133.74       106.42 o                         
  -2   3  14          3.88        -30.84        52.73 o                         
  -1   3  14          3.94          4.34        55.16 o                         
   0   3  14          0.08         31.41        80.87 o                         
  -6   4  14          0.56         54.25       170.15 o                         
  -5   4  14         70.89         63.16       136.59 o                         
  -4   4  14         35.91        -59.76       161.07 o                         
  -3   4  14          9.44        -88.94       111.87 o                         
  -1   1  15         17.08        125.09       155.65 o                         
   0   1  15         22.68        -83.11       146.84 o                         
   1   1  15          2.59       -165.53       199.84 o                         
   2   1  15          0.02        -56.93        56.93 o                         
   3   1  15         41.37       -109.90       168.23 o                         
  -6   2  15         16.62         10.27       172.85 o                         
  -5   2  15         43.28         28.66        37.88 o                         
  -4   2  15          1.89         52.62        90.46 o                         
  -3   2  15          0.10         21.56        57.98 o                         
  -2   2  15         11.45        -63.43        63.43 o                         
  -1   2  15          5.38         25.04        48.85 o                         
   0   2  15          0.24         76.75        77.32 o                         
   1   2  15          0.41         -8.34        80.41 o                         
   2   2  15          9.37         89.22       170.14 o                         
  -6   3  15          0.46        228.09       347.02 o                         
  -5   3  15          2.87          9.52        66.00 o                         
  -4   3  15        108.99        -98.55       115.04 o                         
  -3   3  15          6.53         39.79       110.01 o                         
  -2   3  15         52.58        -26.69        69.30 o                         
  -1   3  15          0.20        -30.70        52.84 o                         
   1   1  16          0.35        121.37        64.12 o                         
   2   1  16          0.74        -77.42        97.44 o                         
  -3   2  16          4.82        153.71       105.17 o                         
  -2   2  16          0.42         76.97        72.97 o                         
  -1   2  16          2.52        -20.73        72.35 o                         
   0   2  16          0.12          0.63        75.82 o                         
  -3   3  16          8.28        -46.93        46.93 o                         
                                                                                
