# Supplementary material for: Structural insight into piezo-solvatochromism of Reichardt’s dye
Source: IUCrJ. 2024 Jun 4;11(Pt 4):528–37. doi: 10.1107/S2052252524004603 (PMC11220889; doi:10.1107/S2052252524004603)
Supplement: Supplementary file 5 [file m-11-00528-et1_ethanol_0_24gpasup5.hkl]

data_et1_ethanol_0_24gpa                                                        
_shelx_title ' et1_ethanol_0_24gpa in R3c No161' 
_shelx_refln_list_code          4                                               
_shelx_F_calc_maximum      899.18                                               
_exptl_crystal_F_000      5796.00                                               
_reflns_d_resolution_high  0.8200                                               
                                                                                
loop_                                                                           
 _space_group_symop_operation_xyz                                               
 'x, y, z'                                                                      
 '-y, x-y, z'                                                                   
 '-x+y, -x, z'                                                                  
 '-x+y, y, z+1/2'                                                               
 'x, x-y, z+1/2'                                                                
 '-y, -x, z+1/2'                                                                
 'x+2/3, y+1/3, z+1/3'                                                          
 '-y+2/3, x-y+1/3, z+1/3'                                                       
 '-x+y+2/3, -x+1/3, z+1/3'                                                      
 '-x+y+2/3, y+1/3, z+5/6'                                                       
 'x+2/3, x-y+1/3, z+5/6'                                                        
 '-y+2/3, -x+1/3, z+5/6'                                                        
 'x+1/3, y+2/3, z+2/3'                                                          
 '-y+1/3, x-y+2/3, z+2/3'                                                       
 '-x+y+1/3, -x+2/3, z+2/3'                                                      
 '-x+y+1/3, y+2/3, z+7/6'                                                       
 'x+1/3, x-y+2/3, z+7/6'                                                        
 '-y+1/3, -x+2/3, z+7/6'                                                        
                                                                                
_cell_length_a    24.0615                                                       
_cell_length_b    24.0615                                                       
_cell_length_c    31.2588                                                       
_cell_angle_alpha  90.000                                                       
_cell_angle_beta   90.000                                                       
_cell_angle_gamma 120.000                                                       
                                                                                
_shelx_F_squared_multiplier     1.000                                           
                                                                                
loop_                                                                           
 _refln_index_h                                                                 
 _refln_index_k                                                                 
 _refln_index_l                                                                 
 _refln_F_squared_calc                                                          
 _refln_F_squared_meas                                                          
 _refln_F_squared_sigma                                                         
 _refln_observed_status                                                         
  -3   4 -37        180.50        545.63      2061.05 o                         
  -2   5 -37        290.35        636.36      2989.32 o                         
  -1   6 -37         33.05        416.52      1418.92 o                         
  -2   4 -36          4.25      -2341.33      2341.33 o                         
  -4   5 -36         95.05       -775.74      1777.93 o                         
  -1   5 -36         57.88      -2813.32      2813.32 o                         
  -3   6 -36        195.52      -3269.73      3269.73 o                         
   0   6 -36          1.77       -621.53       621.53 o                         
  -2   7 -36         30.97       -582.29      2137.81 o                         
  -6   9 -36         10.06       -591.54      2496.13 o                         
  -3   9 -36          4.00      -5302.20      5302.20 o                         
  -1   4 -35         66.29       1192.68       409.98 o                         
  -3   5 -35        203.42       1297.81      1268.55 o                         
  -4   7 -35        509.63      -3060.18      3060.18 o                         
  -1   7 -35         37.75      11600.92      6554.48 o                         
  -3   8 -35         68.00      -1968.94      2784.57 o                         
  -7  10 -35        126.78      -2314.12      2314.12 o                         
  -4  10 -35          7.83       2627.61      2714.21 o                         
  -6  11 -35         46.41       3453.39      3997.74 o                         
  -2   2 -34       1621.34       1913.66      2031.40 o                         
  -1   3 -34        144.63          1.37       472.97 o                         
  -3   4 -34        222.68       -397.95      1788.43 o                         
  -2   5 -34         29.77      -1116.98      4096.18 o                         
  -1   6 -34         28.51       1071.85      1617.54 o                         
  -5   8 -34         13.60       3672.10      3057.53 o                         
  -2   8 -34          5.01       4341.28      4531.25 o                         
  -4   9 -34         14.13        531.16      1695.78 o                         
  -8  11 -34          5.17       3784.05      2193.37 o                         
  -5  11 -34          3.54       1597.64      2695.83 o                         
  -7  12 -34        335.73        200.83      1552.19 o                         
  -1   2 -33         39.79       2748.50      2230.88 o                         
  -2   4 -33         15.02       -769.83      1297.72 o                         
  -4   5 -33        328.56       -373.98      1470.25 o                         
  -1   5 -33          3.70          1.47      2126.13 o                         
  -3   6 -33         57.26       1754.25      3152.57 o                         
  -2   7 -33         20.47       -323.31      1063.56 o                         
  -4   8 -33         30.79       2291.95      2344.65 o                         
  -6   9 -33         19.96       2801.31      3623.06 o                         
  -3   9 -33        145.01       1089.24      2304.65 o                         
  -4  11 -33        121.06       -921.94       921.94 o                         
  -9  12 -33         10.43      -1016.71      2329.23 o                         
  -6  12 -33         13.17       1721.27      1390.46 o                         
  -8  13 -33         53.88       -655.00      1752.52 o                         
  -1   1 -32        127.18       -852.44      1109.37 o                         
  -2   3 -32          0.27       1143.21       957.01 o                         
  -4   4 -32        296.97      -2024.32      2024.32 o                         
  -1   4 -32        337.39       -177.03       343.23 o                         
  -3   5 -32         22.11        265.41      2003.28 o                         
   0   5 -32        847.88       -865.25      2426.98 o                         
  -5   6 -32         67.66        265.35      1745.18 o                         
  -2   6 -32        141.01       1008.39      1099.95 o                         
  -1   7 -32        213.19        882.66      2000.86 o                         
  -6   8 -32         42.10          1.38      1444.11 o                         
  -5   9 -32         31.23        258.72      2418.80 o                         
  -2   9 -32         47.99       2109.16      1948.81 o                         
  -4  10 -32         58.61       1185.50      2476.32 o                         
  -6  11 -32         85.22       1224.81      2269.16 o                         
  -5  12 -32        140.93       1026.06      2266.62 o                         
 -10  13 -32         21.19       1108.23      2638.44 o                         
  -7  13 -32        165.49      -3000.96      3000.96 o                         
  -9  14 -32        128.01        490.06       849.53 o                         
  -1   3 -31         66.01       1724.93      1045.84 o                         
  -3   4 -31        548.84       2184.92      1926.12 o                         
  -2   5 -31          8.26       -509.13      1002.43 o                         
  -4   6 -31        172.13      -1253.25      1440.50 o                         
  -1   6 -31        107.90       1434.64      1608.92 o                         
  -6   7 -31        110.25       -618.75      1257.61 o                         
  -3   7 -31        136.24      -2203.66      2203.66 o                         
  -2   8 -31        129.75       -963.63      2206.96 o                         
  -7   9 -31         43.13       1207.91      2638.11 o                         
  -6  10 -31        151.48      -2149.25      2375.64 o                         
  -3  10 -31         12.03      -1617.60      2823.20 o                         
  -5  11 -31         12.81       -494.82       896.76 o                         
  -7  12 -31         89.97       -147.25      6664.91 o                         
  -6  13 -31         53.53       1861.95      3192.36 o                         
 -11  14 -31          5.89      -1064.11      2072.52 o                         
  -8  14 -31         14.07      -2802.29      3628.00 o                         
 -10  15 -31         32.16       -116.36       979.83 o                         
   0   0 -30      17356.62      21407.74      5820.58 o                         
  -1   2 -30       1900.44       -897.95      1018.51 o                         
  -3   3 -30        624.53       -915.74       915.74 o                         
   0   3 -30        708.02          1.02       799.95 o                         
  -2   4 -30        109.27        470.39      2397.42 o                         
  -4   5 -30        175.44        661.20      1469.43 o                         
  -1   5 -30       1120.70        947.54       863.94 o                         
  -3   6 -30        736.46       -555.40      3834.58 o                         
   0   6 -30        685.38       2449.06      2829.27 o                         
  -5   7 -30        650.62       1585.80      1008.84 o                         
  -7   8 -30        217.88      -2758.96      2758.96 o                         
  -4   8 -30         34.07       -696.47      1802.29 o                         
  -1   8 -30        225.95      -1645.67      1730.01 o                         
  -3   9 -30          4.28        130.72      1398.65 o                         
  -8  10 -30        186.51       -641.93      1232.59 o                         
  -5  10 -30          6.75       -381.94       558.41 o                         
 -10  11 -30         46.09       2394.92      2964.78 o                         
  -7  11 -30        200.67      -1911.27      1911.27 o                         
  -4  11 -30         79.52       1460.77      2667.83 o                         
  -9  12 -30         58.59       6798.16      6170.13 o                         
  -6  12 -30         55.27      10552.04      5348.51 o                         
 -11  13 -30         93.01      -3656.30      4765.18 o                         
  -8  13 -30         36.35       1208.66      1511.20 o                         
  -7  14 -30        120.70        805.33      2368.76 o                         
 -12  15 -30         46.11        609.71      2396.61 o                         
  -9  15 -30          7.74       2190.83      3368.13 o                         
 -11  16 -30          6.01       6166.10      3929.38 o                         
  -2   3 -29        351.14        190.75      1740.29 o                         
  -1   4 -29        150.08       1351.31      1572.59 o                         
  -3   5 -29         38.53        674.52       868.20 o                         
  -5   6 -29        931.30         52.75      1024.96 o                         
  -2   6 -29         91.70      -1159.68      1159.68 o                         
  -4   7 -29        675.82       1393.24      2475.81 o                         
  -1   7 -29          5.15       3008.67      2938.12 o                         
  -6   8 -29        477.20        181.76      1336.37 o                         
  -8   9 -29        260.39        820.17      1050.14 o                         
  -5   9 -29        245.04      -1171.61      2360.73 o                         
  -2   9 -29        535.53       2691.69      2661.90 o                         
  -7  10 -29        128.16       3119.12      4739.88 o                         
  -4  10 -29        274.19       -327.94      1534.30 o                         
  -9  11 -29        786.91       2394.12      2617.58 o                         
  -6  11 -29        339.24       1301.11      1525.25 o                         
 -11  12 -29         20.08      -3537.78      3537.78 o                         
  -8  12 -29       1400.82      -2736.70      2736.70 o                         
  -5  12 -29         94.80       -553.53      2313.56 o                         
 -10  13 -29        104.73      -4388.63      4388.63 o                         
  -7  13 -29        160.49        594.26      1736.29 o                         
 -12  14 -29         32.50      -3697.01      5433.73 o                         
  -8  15 -29         64.75       2011.41      3136.62 o                         
 -13  16 -29         10.72      -2732.18      2759.77 o                         
 -10  16 -29          5.51      -1296.75      1296.75 o                         
 -12  17 -29        121.90       -496.70      2303.49 o                         
 -14  18 -29         90.77        199.83      2346.52 o                         
   0   1 -28       3199.06      -1022.25      1022.25 o                         
  -2   2 -28      10999.65       4392.64      3541.20 o                         
  -1   3 -28         14.58      -2925.82      2925.82 o                         
  -3   4 -28       2446.63       1557.33      1576.47 o                         
   0   4 -28       3936.09       2378.20      1643.97 o                         
  -5   5 -28       2438.44       1031.50      1343.02 o                         
  -2   5 -28        150.44      -1958.08      3190.73 o                         
  -4   6 -28        450.72        261.57      3144.99 o                         
  -1   6 -28         48.10       5488.69      3066.10 o                         
  -6   7 -28        344.89       -585.63      2291.68 o                         
  -3   7 -28         39.91       -227.09      1479.80 o                         
   0   7 -28        136.12      -1400.29      1586.68 o                         
  -5   8 -28        226.50       -246.18      1983.07 o                         
  -2   8 -28        208.12      -2403.67      2403.67 o                         
  -7   9 -28        231.95        823.99      2234.83 o                         
  -4   9 -28          9.71       3410.63      4569.43 o                         
  -9  10 -28        228.43       -154.09      1380.17 o                         
  -6  10 -28         46.95        987.49      2568.53 o                         
  -3  10 -28        392.57       -368.34      2443.52 o                         
  -8  11 -28        105.00      -1307.10      1839.55 o                         
  -5  11 -28          9.77      -1805.07      2130.92 o                         
 -10  12 -28        372.95        532.72       977.58 o                         
 -12  13 -28         38.27       2703.91      2584.56 o                         
  -9  13 -28        424.35         20.11      1867.27 o                         
  -6  13 -28        221.02      -1913.26      2085.61 o                         
 -11  14 -28        132.61      -1625.76      6418.79 o                         
  -8  14 -28          2.96       2118.04      1977.34 o                         
 -13  15 -28        347.12       -282.05      3883.97 o                         
  -9  16 -28         10.71        641.21      1249.97 o                         
 -14  17 -28        249.01      -1741.76      3743.06 o                         
 -11  17 -28        140.64      -1546.03      5770.11 o                         
 -13  18 -28        332.60      -2663.17      2663.17 o                         
  -1   2 -27         36.21       1535.10      2260.99 o                         
  -2   4 -27       1226.91        858.37      1433.29 o                         
  -4   5 -27        650.75        -95.95       843.17 o                         
  -1   5 -27        767.25        403.44       890.31 o                         
  -3   6 -27        147.32       -491.07       835.68 o                         
  -5   7 -27       3013.86       3727.62      2040.52 o                         
  -7   8 -27         86.17       1136.65       944.62 o                         
  -1   8 -27          5.27       2107.79      2150.89 o                         
  -6   9 -27        165.21       -645.82      2157.79 o                         
  -3   9 -27        693.13       1101.09      2044.21 o                         
  -8  10 -27         82.98       -765.17      1589.07 o                         
 -10  11 -27       1557.14       2421.02       543.16 o                         
  -7  11 -27        206.48       -372.90      1191.14 o                         
  -4  11 -27         49.74        170.27      1734.81 o                         
  -9  12 -27        222.79       -753.30      1063.04 o                         
  -6  12 -27       1117.49        347.96      1257.58 o                         
 -11  13 -27         56.39       1176.35      1384.33 o                         
 -13  14 -27        135.57         54.46       988.35 o                         
 -10  14 -27         13.87      -1267.29      2148.17 o                         
  -7  14 -27        120.50       1658.15      2092.43 o                         
 -12  15 -27         30.50       1860.94      2116.88 o                         
  -9  15 -27        436.19        616.96      2672.51 o                         
 -14  16 -27        294.08      -1650.68      3536.65 o                         
 -11  16 -27         74.04      -1706.02      2548.70 o                         
 -15  18 -27         77.35       1795.90      3905.70 o                         
 -12  18 -27         76.34      -3446.29      3446.29 o                         
 -14  19 -27          0.53      -1175.50      1175.50 o                         
  -1   1 -26        393.08       1468.31      1318.93 o                         
   0   2 -26       1767.53       -986.72      1089.36 o                         
  -2   3 -26       1136.86      -1629.08      1629.08 o                         
  -1   4 -26       3635.58       5300.32      2131.73 o                         
  -3   5 -26       4950.72       5240.33      2533.82 o                         
   0   5 -26        471.58       2003.33      1137.11 o                         
  -5   6 -26       1951.48       1257.74      2032.99 o                         
  -2   6 -26       1712.45       1890.29      1828.12 o                         
  -4   7 -26        212.44       -638.16       914.97 o                         
  -1   7 -26        234.02        750.45       780.44 o                         
  -6   8 -26       1213.68        811.84      1142.15 o                         
  -3   8 -26        565.05        476.03       875.87 o                         
  -8   9 -26        236.77       1448.14      1158.62 o                         
  -2   9 -26        395.58      -1279.69      3073.92 o                         
  -7  10 -26        197.78       2820.74      2345.92 o                         
  -4  10 -26         19.80       1020.70      1571.35 o                         
  -9  11 -26        431.78      -1424.82      1533.36 o                         
 -11  12 -26        162.70         26.03       598.50 o                         
  -8  12 -26        100.58       4304.33      3410.69 o                         
  -5  12 -26         29.83       1153.85      1434.00 o                         
 -10  13 -26        210.98      -2124.35      4291.89 o                         
  -7  13 -26          1.98        757.64      1700.05 o                         
 -12  14 -26         25.18        436.68      1098.11 o                         
 -14  15 -26          7.42        156.29      1620.16 o                         
 -11  15 -26          8.88       3202.98      2881.17 o                         
  -8  15 -26         37.79      -1374.42      2494.52 o                         
 -13  16 -26         96.49      -3211.34      3211.34 o                         
 -10  16 -26        638.40        600.23      6049.80 o                         
 -15  17 -26        236.68      -2946.46      2946.46 o                         
 -12  17 -26         55.16        740.68       994.14 o                         
 -16  19 -26         17.26       2047.93      5819.47 o                         
 -13  19 -26          2.96      -1257.21      2361.18 o                         
 -15  20 -26         60.62      -1007.45      2218.86 o                         
  -1   3 -25       3575.34       3734.18       722.15 o                         
  -3   4 -25        203.63       -382.82      4344.14 o                         
  -2   5 -25       3430.52       3494.16       869.85 o                         
  -4   6 -25        316.14        -60.97       921.95 o                         
  -1   6 -25         22.62        336.23       542.51 o                         
  -6   7 -25       4276.73       6257.32      4223.80 o                         
  -3   7 -25       2692.24       2100.56      2077.62 o                         
  -5   8 -25          2.26       1055.55      1214.46 o                         
  -2   8 -25       1546.60       4974.87      3468.86 o                         
  -7   9 -25        109.45       -115.19      1174.57 o                         
  -4   9 -25        703.53       -228.95      1072.01 o                         
  -9  10 -25         53.74       -476.30      1458.88 o                         
  -3  10 -25         66.39      -1027.90      2186.70 o                         
  -8  11 -25        148.45        -27.57       955.88 o                         
  -5  11 -25       1118.99         67.86      3323.77 o                         
 -10  12 -25        168.68        372.40       770.76 o                         
 -12  13 -25        302.14       1691.93      1399.75 o                         
  -9  13 -25         93.38       1954.12      1784.45 o                         
  -6  13 -25         95.03      -1226.31      2217.77 o                         
 -11  14 -25        151.22       1986.41      2275.73 o                         
  -8  14 -25         12.05        353.55       793.58 o                         
 -13  15 -25        124.39      -1092.95      1092.95 o                         
 -15  16 -25       1515.20       1941.03      1336.32 o                         
  -9  16 -25        168.29        693.44       560.44 o                         
 -14  17 -25        218.87       2177.70      1720.40 o                         
 -11  17 -25         19.77      -1178.55      1552.33 o                         
 -16  18 -25          1.14       -161.20       894.61 o                         
 -13  18 -25         12.39       -420.59      2213.19 o                         
 -15  19 -25         78.67        380.95      1757.01 o                         
 -14  20 -25         22.15       2206.75      3998.48 o                         
 -16  21 -25         69.65      -3851.81      3851.81 o                         
  -1   2 -24        358.09       2141.71      1094.75 o                         
   0   3 -24      10083.15       7561.97      3450.11 o                         
  -2   4 -24       1055.72       1297.12       903.33 o                         
  -4   5 -24       3780.56       6837.18      1979.35 o                         
  -1   5 -24        464.77       1125.40      2077.30 o                         
  -3   6 -24        452.29        940.94      1053.61 o                         
   0   6 -24       3453.81        615.81      1682.26 o                         
  -5   7 -24       1330.69        346.65       686.37 o                         
  -2   7 -24        336.87      -2308.49      2308.49 o                         
  -1   8 -24       1920.01        518.84      1788.56 o                         
  -9   9 -24        123.61       1342.23       636.12 o                         
  -6   9 -24        197.14        530.65      1363.11 o                         
  -3   9 -24       1628.96       2289.75      2975.87 o                         
  -8  10 -24         41.86       -886.53       886.53 o                         
  -5  10 -24       2223.42       6343.89      4067.90 o                         
 -10  11 -24         58.82       3499.76       790.55 o                         
  -7  11 -24        261.24      -1276.52      1276.52 o                         
  -4  11 -24        272.37        564.60       980.82 o                         
  -9  12 -24        375.36      -1338.07      1338.07 o                         
  -6  12 -24         94.02        584.40      1750.21 o                         
 -11  13 -24         46.38       3140.30      1754.35 o                         
 -13  14 -24         18.15       1101.80       765.27 o                         
 -10  14 -24         29.52        122.11      1696.04 o                         
  -7  14 -24        104.70      -1887.97      1887.97 o                         
 -12  15 -24       1009.82       4561.09      3765.08 o                         
  -9  15 -24        407.80       -425.29      2039.82 o                         
 -14  16 -24        218.22       1312.78      3073.60 o                         
 -16  17 -24         78.35       1589.46      2271.47 o                         
 -15  18 -24        113.57        968.72      1186.45 o                         
 -12  18 -24        204.27       2754.92      1555.71 o                         
 -17  19 -24        325.39       3514.04      2088.62 o                         
 -14  19 -24        258.97      -1346.76      1502.08 o                         
 -16  20 -24        161.83        187.77      2512.42 o                         
 -15  21 -24        185.13       3784.76      7903.43 o                         
  -2   3 -23       1005.95       -106.16       992.06 o                         
  -1   4 -23        131.84       -667.59      1151.91 o                         
  -3   5 -23        267.89        925.93       442.25 o                         
  -5   6 -23        505.78       1369.92      1702.43 o                         
  -2   6 -23        567.36       1102.50       832.63 o                         
  -4   7 -23       1164.90       -370.60       635.75 o                         
  -1   7 -23        494.44       -332.41      1856.71 o                         
  -6   8 -23       1249.81       -606.82      1053.94 o                         
  -3   8 -23       1914.74       1108.90      3053.78 o                         
  -8   9 -23        846.04        947.22      2624.58 o                         
  -5   9 -23        253.27        410.81       690.95 o                         
  -2   9 -23        380.81       3334.30      3152.21 o                         
  -7  10 -23        494.36       -583.65      1664.22 o                         
  -4  10 -23        298.37        938.37      1312.81 o                         
  -9  11 -23        197.11      -1923.27      3293.65 o                         
  -6  11 -23       2483.52       4194.13      2940.86 o                         
 -11  12 -23       3739.09       4801.75      2524.67 o                         
  -8  12 -23       2256.60       4484.42      5135.27 o                         
  -5  12 -23        519.70       1298.86      2638.10 o                         
 -10  13 -23        198.23       1010.32       885.72 o                         
  -7  13 -23        419.00       2257.47       730.62 o                         
 -12  14 -23        122.28       2695.92      2563.92 o                         
 -14  15 -23        751.86        739.27      1865.58 o                         
 -11  15 -23        243.61       -831.87      2381.68 o                         
  -8  15 -23        254.78       3828.86      2954.49 o                         
 -13  16 -23        193.14       2861.86      1555.66 o                         
 -10  16 -23        527.21       -260.23      1541.72 o                         
 -15  17 -23         84.18      -2180.11      6056.49 o                         
 -12  17 -23       1200.77        172.77      1550.33 o                         
 -17  18 -23        321.32       4106.38      3924.83 o                         
 -11  18 -23        172.90       2313.15      1781.94 o                         
 -16  19 -23         61.89       1122.37      5131.07 o                         
 -13  19 -23        134.09       1905.96      1264.72 o                         
 -18  20 -23         11.96       5698.51      4905.75 o                         
 -15  20 -23          1.01       -945.11      1772.39 o                         
 -17  21 -23        131.36       -213.83      1820.31 o                         
 -16  22 -23         23.89        285.12      2450.56 o                         
   0   1 -22        228.63       -327.61      1033.16 o                         
  -2   2 -22        214.98       -433.47       985.18 o                         
  -1   3 -22        337.45        170.79       406.14 o                         
  -3   4 -22       1698.27       1732.57      1333.28 o                         
   0   4 -22       1418.21       1653.90      2514.62 o                         
  -5   5 -22       1492.96       1214.11      1387.09 o                         
  -2   5 -22        473.96       1572.16      1740.29 o                         
  -4   6 -22       1439.63       -903.83       903.83 o                         
  -1   6 -22        237.30       1038.39       936.68 o                         
  -6   7 -22       1098.68        200.80      2619.40 o                         
  -3   7 -22         61.00          0.88       977.86 o                         
   0   7 -22       7149.55       6066.43      2302.94 o                         
  -8   8 -22       4472.86       7859.01      3576.11 o                         
  -5   8 -22       1949.92       1398.50      1476.82 o                         
  -2   8 -22         85.67       1240.37      2569.86 o                         
  -7   9 -22        280.00        591.28       968.85 o                         
  -4   9 -22        705.68      -1580.75      1580.75 o                         
  -9  10 -22        363.23      -1774.24      2266.86 o                         
  -6  10 -22       3749.55       2329.03      2954.33 o                         
  -3  10 -22        131.34        734.93       423.81 o                         
 -11  11 -22       5335.94       9406.68      4304.35 o                         
  -8  11 -22        361.67         17.66      1506.17 o                         
  -5  11 -22        588.42        818.75      1186.32 o                         
 -10  12 -22        309.90       -284.52       610.10 o                         
 -12  13 -22       1446.82       2343.86      1368.55 o                         
  -9  13 -22        123.44      -1201.56      1201.56 o                         
  -6  13 -22        118.01       -701.53      1528.54 o                         
 -14  14 -22       2649.42       4981.68      2721.90 o                         
 -11  14 -22        828.76      -2792.81      2792.81 o                         
  -8  14 -22        169.61        676.11      2011.21 o                         
 -13  15 -22         44.53        142.21       630.93 o                         
 -15  16 -22        481.67        568.59      1410.98 o                         
 -12  16 -22         17.93      -4364.14      4364.14 o                         
  -9  16 -22        152.89      -3460.08      5085.10 o                         
 -14  17 -22        873.92        917.34      1148.49 o                         
 -11  17 -22        460.80        -83.06       812.38 o                         
 -16  18 -22        249.88       -985.35      1649.99 o                         
 -13  18 -22        967.20       3209.20      2497.44 o                         
 -18  19 -22         91.65      -2651.06      7223.36 o                         
 -15  19 -22          4.64       1355.86       266.69 o                         
 -12  19 -22          7.52      -1922.12      2757.52 o                         
 -17  20 -22         31.48       1265.41      8154.81 o                         
 -14  20 -22         15.25       3541.05      6417.03 o                         
 -19  21 -22        426.48       3762.36      6241.25 o                         
 -16  21 -22        277.48       1160.49      1405.99 o                         
 -18  22 -22        121.05       -362.12       626.78 o                         
 -17  23 -22          1.72      10507.10     10932.87 o                         
  -1   2 -21       1277.08       1667.05       601.28 o                         
  -2   4 -21        197.66       -855.60       855.60 o                         
  -4   5 -21        667.82       1594.91       574.74 o                         
  -1   5 -21        380.27       1147.09      1174.24 o                         
  -3   6 -21       1821.87        206.91       794.09 o                         
  -5   7 -21       1049.78        511.14       714.54 o                         
  -2   7 -21       1123.26       -419.76      2195.31 o                         
  -7   8 -21       3143.26       3919.46      1759.15 o                         
  -4   8 -21        125.43       2463.22      1265.80 o                         
  -1   8 -21        294.96       3593.41      1820.44 o                         
  -6   9 -21         52.09         65.03       877.44 o                         
  -3   9 -21        100.47       -685.06      1627.38 o                         
  -8  10 -21        668.46        223.25      1718.56 o                         
  -5  10 -21        116.57      -1143.61      1853.26 o                         
 -10  11 -21        404.26         67.23      1482.13 o                         
  -7  11 -21          5.21       -128.17      1260.93 o                         
  -4  11 -21        131.94       2618.95      1938.06 o                         
  -9  12 -21       1624.77       1701.30      1511.19 o                         
  -6  12 -21        158.59       1421.80      1287.43 o                         
 -11  13 -21        573.16       -917.05       917.05 o                         
 -13  14 -21       1777.62       2351.34      1407.21 o                         
 -10  14 -21       1321.34       -399.10       961.18 o                         
  -7  14 -21         80.14        546.80      1115.45 o                         
 -12  15 -21        461.83       1516.71      3110.14 o                         
  -9  15 -21        115.63       1351.62      1948.95 o                         
 -14  16 -21        184.27       -388.66      2262.39 o                         
 -11  16 -21       1058.99       1674.13      1174.63 o                         
 -16  17 -21        536.77       1978.24      3839.79 o                         
 -13  17 -21        169.33       2592.33      2266.32 o                         
 -10  17 -21        645.47       -167.16      1549.92 o                         
 -15  18 -21        142.15        985.28      1194.97 o                         
 -12  18 -21        386.82       1235.29       808.51 o                         
 -17  19 -21         11.00         14.49      1484.87 o                         
 -14  19 -21        216.87       -204.64      1697.81 o                         
 -19  20 -21         41.31       -127.28       767.29 o                         
 -16  20 -21         61.73       -358.98       699.82 o                         
 -18  21 -21         10.08       -609.62      1660.56 o                         
 -15  21 -21        118.28        866.26      7270.68 o                         
 -20  22 -21         44.63       9621.85      8457.45 o                         
  -1   1 -20       1251.58       1033.13       655.53 o                         
   0   2 -20       5769.15       7581.72      1799.16 o                         
  -2   3 -20        221.54       -284.98       895.61 o                         
  -1   4 -20        320.47        537.58       616.41 o                         
  -3   5 -20       5204.35       5347.45      1250.85 o                         
  -5   6 -20       1207.94       2405.67      1021.66 o                         
  -2   6 -20        712.62       1471.21      2374.85 o                         
  -7   7 -20          3.05       -779.04       779.04 o                         
  -4   7 -20       2718.69       1171.05       849.87 o                         
  -1   7 -20        282.96       1251.42      1866.00 o                         
  -6   8 -20         68.22       -377.21      1246.02 o                         
  -3   8 -20       1435.77       4305.79      2005.84 o                         
   0   8 -20          7.16       -598.07       731.52 o                         
  -8   9 -20       2445.93       1258.90       530.53 o                         
  -5   9 -20        688.72       1197.91       765.12 o                         
  -2   9 -20        615.27       -289.13       289.13 o                         
 -10  10 -20       2444.95       6849.22      4267.40 o                         
  -7  10 -20        238.38       1347.81      1238.52 o                         
  -4  10 -20       1655.41       -263.54      1171.69 o                         
  -9  11 -20        454.93       -143.30       907.41 o                         
  -6  11 -20         83.39      -1834.29      2143.19 o                         
 -11  12 -20       1095.77       1429.19      1094.87 o                         
  -8  12 -20        449.47      -1285.93      1285.93 o                         
  -5  12 -20        653.26       3571.46      2716.72 o                         
 -13  13 -20       1160.02       2419.17      2443.65 o                         
 -10  13 -20        127.08       -678.50      1368.78 o                         
  -7  13 -20         79.98       -237.07      1514.76 o                         
 -12  14 -20          2.94       -631.56      1610.58 o                         
 -14  15 -20        149.31        382.21      1768.74 o                         
 -11  15 -20         57.01       -172.32       877.34 o                         
  -8  15 -20        227.26       1057.58      2541.52 o                         
 -16  16 -20       1589.27       -682.69      1039.95 o                         
 -13  16 -20        919.90       -203.75      1389.85 o                         
 -10  16 -20         55.35      -1882.36      3207.71 o                         
 -15  17 -20         54.55       1652.16      2942.26 o                         
 -12  17 -20         36.41      -3696.27      3696.27 o                         
 -17  18 -20        445.41       1843.73      3143.32 o                         
 -14  18 -20        142.00        428.63       413.71 o                         
 -11  18 -20         57.80       2490.53      5662.92 o                         
 -16  19 -20        263.57       2988.79      5700.89 o                         
 -13  19 -20        220.47        616.86      2612.66 o                         
 -18  20 -20        383.83        514.07      2086.82 o                         
 -15  20 -20        436.56       -874.63      1940.41 o                         
 -17  21 -20          2.86        351.00      2682.37 o                         
 -19  22 -20        108.39       4100.70      5301.67 o                         
 -16  22 -20         17.00       4905.54      6340.26 o                         
  -1   3 -19       1029.34        769.46       345.45 o                         
  -3   4 -19        309.60        240.20       385.10 o                         
  -2   5 -19       5508.99       3226.42       783.80 o                         
  -4   6 -19          8.66        702.31       352.52 o                         
  -1   6 -19       2372.97        930.61      1217.01 o                         
  -6   7 -19        919.22        848.16       357.55 o                         
  -3   7 -19       5130.69       7165.50      2126.54 o                         
  -5   8 -19        655.59        412.05       729.91 o                         
  -2   8 -19       1062.79       1149.46       432.55 o                         
  -7   9 -19        230.89        198.07       973.77 o                         
  -4   9 -19        280.16       3166.65      2429.54 o                         
  -1   9 -19        284.43        294.25       890.38 o                         
  -9  10 -19       1632.04       3528.96      1221.19 o                         
  -6  10 -19        307.75      -1952.90      2369.04 o                         
  -3  10 -19       1637.06       1442.29      1478.33 o                         
  -8  11 -19        644.41        696.22      2178.39 o                         
  -5  11 -19       1876.91       1755.26      1819.67 o                         
 -10  12 -19        860.54       -524.49       524.49 o                         
 -12  13 -19        244.36        923.25      1170.79 o                         
  -9  13 -19         34.57      -1336.11      1336.11 o                         
  -6  13 -19        643.25        916.06      1119.36 o                         
 -11  14 -19       1054.11       1569.93      2995.54 o                         
  -8  14 -19          6.86      -1172.66      2450.35 o                         
 -13  15 -19       1038.02       1127.61      1066.30 o                         
 -15  16 -19       1437.70        222.01      1071.00 o                         
 -12  16 -19        989.47      -1094.15      1094.15 o                         
  -9  16 -19        189.37      -4342.33      7026.07 o                         
 -14  17 -19       2084.94       2881.55      2730.82 o                         
 -11  17 -19       2906.16       5034.89      2400.56 o                         
 -16  18 -19        482.23        202.28      1096.35 o                         
 -13  18 -19        530.59      -1159.51      3005.48 o                         
 -18  19 -19         73.74      -2256.31      3556.73 o                         
 -15  19 -19        184.93       -356.00      1536.65 o                         
 -12  19 -19         63.26        842.10      2127.99 o                         
 -17  20 -19         13.96       1198.18      1325.51 o                         
 -14  20 -19        246.57       3739.18      4199.82 o                         
 -19  21 -19         39.72        627.53      2174.78 o                         
 -18  22 -19          4.19       3719.98      3696.77 o                         
 -20  23 -19         27.16      -1696.03      2508.19 o                         
 -17  23 -19         40.09        488.05      4209.28 o                         
 -19  24 -19         41.35      -4285.19      7311.89 o                         
   0   0 -18       1000.60        296.33       525.58 o                         
  -1   2 -18        465.65       1136.37       339.96 o                         
  -3   3 -18       1667.23       2080.15       174.54 o                         
   0   3 -18       2246.53       4918.16      1974.17 o                         
  -2   4 -18        455.86       -294.68       595.17 o                         
  -4   5 -18        394.75        445.47       368.55 o                         
  -1   5 -18       3003.17       2867.48      1249.70 o                         
  -6   6 -18      14109.01      17033.40      3460.74 o                         
  -3   6 -18       3835.83       1305.49       773.57 o                         
   0   6 -18      31166.04      34682.64      3123.88 o                         
  -5   7 -18       5647.10       5406.11      1231.64 o                         
  -2   7 -18       6981.86      12313.34      2294.00 o                         
  -7   8 -18       1088.19        804.73      1439.99 o                         
  -4   8 -18        393.45       1814.72      2185.04 o                         
  -1   8 -18       1285.16       2022.60       927.32 o                         
  -9   9 -18       1685.32       2015.84      1919.07 o                         
  -6   9 -18        956.40        226.05      1670.90 o                         
  -3   9 -18       5012.34       4447.82      2400.95 o                         
   0   9 -18       4541.06       3393.07      1406.39 o                         
  -8  10 -18         54.80        667.49      1082.23 o                         
  -2  10 -18       1114.61       -295.08       971.92 o                         
 -10  11 -18         60.05        394.82       970.28 o                         
  -7  11 -18         48.89       -124.03      1098.43 o                         
  -4  11 -18       1209.41       5639.09      3341.23 o                         
 -12  12 -18        932.16       5368.53      4092.22 o                         
  -9  12 -18        846.29       1410.95      1848.04 o                         
  -6  12 -18        282.62       -383.22       641.06 o                         
  -3  12 -18        784.16        843.41      1397.67 o                         
   0  12 -18        497.02        600.20      1569.10 o                         
 -11  13 -18        620.40      -1117.78      1117.78 o                         
  -2  13 -18        128.82        650.20      1127.12 o                         
 -13  14 -18         13.48          5.77       435.53 o                         
 -10  14 -18        752.07         80.33       586.79 o                         
  -7  14 -18        233.28      -3121.09      6289.04 o                         
  -1  14 -18         75.28       2348.46      1669.92 o                         
 -15  15 -18        198.57       2368.09      1835.42 o                         
 -12  15 -18       1063.42       2069.19      2709.76 o                         
  -9  15 -18        232.73       -220.32      1192.09 o                         
 -11  16 -18        265.81        414.61      1218.18 o                         
  -2  16 -18        115.79       1127.12      2475.98 o                         
 -16  17 -18       1249.29        970.20      1261.98 o                         
 -13  17 -18        223.54      -1153.89      1695.22 o                         
 -10  17 -18        821.05        -21.83      5314.82 o                         
 -18  18 -18        485.74      -2544.72      2544.72 o                         
 -15  18 -18        187.10      -2172.19      2457.87 o                         
 -17  19 -18        728.86        277.24      1894.40 o                         
 -14  19 -18         75.56       2284.31      2885.30 o                         
 -19  20 -18        337.34       2650.42      7694.03 o                         
 -16  20 -18         12.43        647.22      1995.15 o                         
 -13  20 -18         46.36       -381.13      4216.63 o                         
 -18  21 -18        120.99       2698.83      2566.62 o                         
 -15  21 -18         54.73       3139.24      4172.17 o                         
 -20  22 -18         70.90       2125.76      6261.81 o                         
 -18  24 -18         44.32       2719.11      6750.76 o                         
  -2   3 -17       3150.44       2710.11       528.62 o                         
  -1   4 -17       6247.81       7212.16       895.57 o                         
  -3   5 -17        726.95        370.08       403.57 o                         
  -5   6 -17       2131.04       2562.45       642.36 o                         
  -2   6 -17        455.60         -6.12       516.82 o                         
  -4   7 -17       4180.82       6328.31      1508.35 o                         
  -1   7 -17        141.94         28.12       611.17 o                         
  -6   8 -17        222.81       -388.60      1124.56 o                         
  -8   9 -17        233.16        298.61       565.84 o                         
  -5   9 -17       1795.72       1982.85      1798.98 o                         
  -2   9 -17       2373.36       1682.18      1162.20 o                         
  -7  10 -17        201.28       -305.93      1156.75 o                         
  -4  10 -17        500.71        512.20       804.74 o                         
  -1  10 -17        288.78        864.00       985.92 o                         
  -9  11 -17        134.20       -638.26       790.05 o                         
  -3  11 -17        509.64        922.24      1581.59 o                         
 -11  12 -17        833.78        261.79       448.91 o                         
  -8  12 -17        554.12        243.69       683.56 o                         
  -2  12 -17         77.54       -300.50       724.95 o                         
 -10  13 -17        971.69       1263.01      2131.93 o                         
  -7  13 -17        107.90      -1637.10      1724.26 o                         
  -1  13 -17        189.31       -798.73       798.73 o                         
 -12  14 -17       1581.57       -731.73      2023.29 o                         
  -3  14 -17        155.90      -1598.96      1598.96 o                         
 -14  15 -17        795.07        711.82       847.62 o                         
 -11  15 -17       1317.92       1569.43      1399.16 o                         
  -8  15 -17        188.43       -187.13       187.13 o                         
 -13  16 -17        626.33        723.42      1123.21 o                         
 -10  16 -17       1571.48       1227.51      2181.88 o                         
  -1  16 -17        198.00       3394.79      2875.53 o                         
 -15  17 -17        608.83       1261.87      2003.45 o                         
 -12  17 -17       2068.85       3664.99      3490.08 o                         
 -17  18 -17        279.28       1718.67      1865.95 o                         
 -14  18 -17       1684.35       -809.90      1913.86 o                         
 -11  18 -17       2237.80       -515.96      5075.72 o                         
  -2  18 -17        173.29       -805.50      2181.33 o                         
 -16  19 -17        179.26       2574.23      1648.62 o                         
  -1  19 -17        210.69       3805.71      2664.89 o                         
 -18  20 -17         92.63       2442.78      2931.79 o                         
 -20  21 -17         68.29        178.50      3677.28 o                         
 -17  21 -17        113.26        672.51      1365.56 o                         
 -19  22 -17         64.08       8854.00      6383.25 o                         
 -16  22 -17         62.10       -666.33      3109.54 o                         
 -21  23 -17          7.28        625.45      2271.48 o                         
  -2   2 -16         45.56      -2683.44      2683.44 o                         
  -1   3 -16      10972.55      11862.77      1496.78 o                         
  -3   4 -16       7554.98       8534.21       926.24 o                         
   0   4 -16       1172.05       1730.85       524.66 o                         
  -5   5 -16      21651.76      32101.33      3143.97 o                         
  -2   5 -16      26562.06      33393.62      4213.84 o                         
  -4   6 -16      16675.58      23081.80      3194.28 o                         
  -1   6 -16       5314.12       6824.18      1154.90 o                         
  -6   7 -16        561.77        308.38       613.35 o                         
  -3   7 -16        494.70       1989.99      1513.25 o                         
   0   7 -16       4437.63       3055.68      1447.88 o                         
  -8   8 -16       5307.29       4125.17      2160.79 o                         
  -5   8 -16         98.12       -331.88       600.57 o                         
  -2   8 -16       6578.16       8741.69      1657.78 o                         
  -7   9 -16        882.52        191.37       632.00 o                         
  -1   9 -16          4.35        -42.90       264.95 o                         
  -9  10 -16       1111.97        992.42       857.79 o                         
  -6  10 -16       2473.49       5021.94      2358.02 o                         
  -3  10 -16        521.70         84.43       870.89 o                         
   0  10 -16       2610.18       2697.39       903.83 o                         
  -8  11 -16        868.51       1792.04      1073.92 o                         
  -5  11 -16        108.17       1722.75      1560.53 o                         
  -2  11 -16        763.02         -5.55       838.79 o                         
 -10  12 -16         14.69       1109.19       983.13 o                         
  -1  12 -16       2554.65       1710.28       903.58 o                         
 -12  13 -16       2892.99       4323.46      1343.12 o                         
  -9  13 -16        164.51        626.43      1254.00 o                         
  -3  13 -16       1494.30        763.48       827.97 o                         
   0  13 -16       3851.84       4330.06      1829.65 o                         
 -14  14 -16       6508.70       8699.78      5693.93 o                         
 -11  14 -16       2819.00       4861.69      2807.04 o                         
  -8  14 -16         70.21      -1566.09      1566.09 o                         
  -2  14 -16       1041.69        187.83      4263.50 o                         
 -13  15 -16        252.44        899.56      1358.66 o                         
 -10  15 -16        189.03      -1793.12      2344.52 o                         
  -1  15 -16       1787.00       2734.24      1353.99 o                         
 -15  16 -16        866.41        445.51      1081.49 o                         
 -12  16 -16       2126.67       2389.33      3089.33 o                         
  -9  16 -16         90.00       -866.43      1119.18 o                         
  -3  16 -16        209.38      -1838.55      2567.57 o                         
   0  16 -16       1956.47      -1119.43      1521.94 o                         
 -17  17 -16       2505.41       1899.71      1902.49 o                         
 -14  17 -16         73.81       -299.21      1483.53 o                         
  -2  17 -16       3109.96       8211.63      3382.39 o                         
 -16  18 -16          7.12        281.08      1413.33 o                         
 -13  18 -16        469.69        484.40      1188.88 o                         
  -1  18 -16       1447.01       3026.91      1544.60 o                         
 -18  19 -16        353.84        925.57      1147.16 o                         
 -15  19 -16         19.15       -678.28      1297.78 o                         
 -12  19 -16          3.97        -68.64      4333.07 o                         
   0  19 -16          4.54      -3049.97      3049.97 o                         
 -20  20 -16        544.93      -2718.52      2718.52 o                         
 -17  20 -16        468.08      -3271.17      3473.07 o                         
 -14  20 -16         22.43        328.93      3499.00 o                         
 -19  21 -16        237.82       1014.81      2389.30 o                         
  -1  21 -16         46.12       3458.19      1572.35 o                         
 -21  22 -16         67.05       1731.36      2696.89 o                         
 -20  23 -16          6.92        138.66      4810.47 o                         
 -17  23 -16         43.93      -3828.36      3828.36 o                         
 -22  24 -16         26.58      -1511.49      3937.63 o                         
 -19  24 -16         29.64       2997.06      5337.56 o                         
  -1   2 -15       6722.83       9824.76      1726.22 o                         
  -2   4 -15         32.50        215.43      1119.85 o                         
  -4   5 -15          9.11       -490.22       597.46 o                         
  -1   5 -15      17466.14      15494.81      2386.06 o                         
  -3   6 -15         92.17       -162.71       541.57 o                         
  -5   7 -15        437.55      -1435.44      1435.44 o                         
  -2   7 -15       2977.51       4945.80      1377.42 o                         
  -7   8 -15         20.99        335.16       647.80 o                         
  -4   8 -15        501.81       -465.54      1012.11 o                         
  -1   8 -15       1724.89        938.36       638.52 o                         
  -6   9 -15       5543.87       7703.09      2273.29 o                         
  -3   9 -15       1534.27       1247.26       819.44 o                         
  -8  10 -15       3565.52       3086.30       788.57 o                         
  -2  10 -15        189.75       -379.03       581.28 o                         
 -10  11 -15        852.88        821.81       629.73 o                         
  -7  11 -15        943.20       1073.46       798.96 o                         
  -1  11 -15       3200.17       4696.87      1479.77 o                         
  -9  12 -15       1026.28        908.04      1478.86 o                         
  -6  12 -15        389.27        935.51      2290.49 o                         
  -3  12 -15        519.65        178.93      1696.36 o                         
 -11  13 -15         89.44      -1030.94      1227.74 o                         
  -2  13 -15       1614.28       3889.42      2300.08 o                         
 -13  14 -15        911.90       1513.10       807.26 o                         
 -10  14 -15       1405.83        693.00      1684.34 o                         
  -1  14 -15        447.95        131.63      1433.19 o                         
 -12  15 -15        245.66       -368.52      1634.33 o                         
  -9  15 -15        714.13       -775.55      2512.11 o                         
  -3  15 -15        937.24      -2070.15      2070.15 o                         
 -14  16 -15        202.13       3056.59      1994.22 o                         
 -11  16 -15       5127.71      10381.83      4301.32 o                         
  -2  16 -15        334.06       1396.35      2278.20 o                         
 -16  17 -15         97.49        809.08       835.46 o                         
 -13  17 -15       1041.83       1581.17       875.97 o                         
 -10  17 -15      10317.23       8187.61      9477.65 o                         
  -1  17 -15        543.12       5732.29      2861.95 o                         
 -15  18 -15        240.75       1077.33      3541.81 o                         
 -17  19 -15        317.01       -375.31      2570.83 o                         
  -2  19 -15        503.46      -2601.75      2601.75 o                         
 -19  20 -15        274.07        889.66      2522.11 o                         
 -16  20 -15          6.76       1926.19      1075.90 o                         
  -1  20 -15         56.89       -925.25      1068.33 o                         
 -18  21 -15        202.76       3298.29      4609.31 o                         
 -15  21 -15        225.26      -1316.19      2010.38 o                         
 -20  22 -15          4.18      -3260.48      3260.48 o                         
 -22  23 -15         72.86       3753.55      3268.92 o                         
 -21  24 -15         46.50       5190.88      4793.42 o                         
 -20  25 -15          2.02       2674.44     10773.04 o                         
  -1   1 -14        977.79        226.17       488.26 o                         
   0   2 -14        606.71       -343.09      1072.13 o                         
  -2   3 -14      10996.98      10945.78      1007.95 o                         
  -4   4 -14      44495.62      54430.38      3568.03 o                         
  -1   4 -14      41141.96      44437.89      2753.39 o                         
  -3   5 -14       3987.60      12549.64      2600.70 o                         
   0   5 -14      21170.87      33073.71      2794.19 o                         
  -5   6 -14       3365.16       3719.86      1094.20 o                         
  -2   6 -14        595.23       -668.06      1017.30 o                         
  -7   7 -14        963.00        354.92       498.17 o                         
  -4   7 -14         96.11          3.11      1009.17 o                         
  -1   7 -14       1644.67       1682.14       758.08 o                         
  -6   8 -14       2278.71       4219.12      1255.94 o                         
  -8   9 -14        334.58         16.69       643.87 o                         
  -5   9 -14       6104.52       5204.81      1505.94 o                         
  -2   9 -14       1184.92       1705.91       888.26 o                         
 -10  10 -14      16473.44      19006.65      3253.15 o                         
  -7  10 -14        186.13         -6.73       671.63 o                         
  -4  10 -14      12318.33      11091.27      1763.06 o                         
  -1  10 -14       1662.59       2476.87       760.12 o                         
  -9  11 -14       1023.21       1006.00       680.61 o                         
  -3  11 -14       6032.07       9360.71      2911.73 o                         
   0  11 -14      13606.84      16871.58      3803.48 o                         
 -11  12 -14       4495.99       6008.89       947.12 o                         
  -8  12 -14        232.58       -324.43      1373.13 o                         
  -2  12 -14        140.04      -1637.84      1637.84 o                         
 -13  13 -14       9040.89      10129.17      2858.24 o                         
 -10  13 -14       1218.33      -1034.90      2261.48 o                         
  -7  13 -14         85.31       3536.56      2573.75 o                         
  -1  13 -14       1722.82       1277.21      1989.18 o                         
 -12  14 -14        175.02       -760.37      1078.96 o                         
  -9  14 -14        151.75       -720.02      1087.70 o                         
  -3  14 -14        370.55       1250.14      1531.98 o                         
   0  14 -14        970.07       -621.43       621.43 o                         
 -14  15 -14        508.12       -559.33       946.77 o                         
 -11  15 -14        971.84       1025.61      1242.85 o                         
  -2  15 -14        324.92      -2570.74      2570.74 o                         
 -16  16 -14         16.37       -758.87       758.87 o                         
 -13  16 -14        180.46       -350.88       485.91 o                         
  -1  16 -14       2366.82       4748.36      2590.64 o                         
 -15  17 -14        505.31       -325.68      1383.95 o                         
 -12  17 -14        181.92        931.85      1871.86 o                         
  -3  17 -14        198.62       1179.96      1811.14 o                         
   0  17 -14       5921.94       9916.12      4110.75 o                         
 -17  18 -14        353.54        519.43       877.74 o                         
 -14  18 -14         93.13      -1447.39      1791.88 o                         
 -11  18 -14         87.17       2723.02      1938.65 o                         
  -2  18 -14         49.30      -2343.17      2343.17 o                         
 -19  19 -14        480.30        736.74      1764.36 o                         
 -16  19 -14         52.26       1696.04      1166.11 o                         
  -1  19 -14        193.96        932.65      2259.71 o                         
 -18  20 -14         79.68       3541.55      1745.27 o                         
   0  20 -14         36.53      -2262.85      2262.85 o                         
 -20  21 -14        205.00       3358.91      5318.57 o                         
 -17  21 -14        142.99       6983.07      5404.81 o                         
  -2  21 -14         39.88      -1325.91      1325.91 o                         
 -19  22 -14         29.35       2529.50      2854.23 o                         
 -16  22 -14        158.12      -2960.75      2960.75 o                         
  -1  22 -14         74.66      -1603.67      1603.67 o                         
 -21  23 -14         10.38       5436.59      5630.46 o                         
   0  23 -14         24.46        102.65      1654.43 o                         
  -1   3 -13        388.94        397.23       369.81 o                         
  -3   4 -13       6744.30       8360.65      1530.01 o                         
  -2   5 -13      11977.38       7408.56       998.53 o                         
  -4   6 -13       1821.13       4933.60      3253.54 o                         
  -1   6 -13      12345.49      14885.96      1618.38 o                         
  -6   7 -13       3453.88       2795.78       444.56 o                         
  -3   7 -13        611.78       -436.90       961.14 o                         
  -5   8 -13         15.41       -180.41       777.96 o                         
  -2   8 -13        138.63        933.54       683.43 o                         
  -7   9 -13        681.28         99.38       474.91 o                         
  -4   9 -13       1639.79        334.04       968.18 o                         
  -1   9 -13       1762.62       1212.73       542.45 o                         
  -9  10 -13       4555.15       5702.14      1593.49 o                         
  -6  10 -13      16981.43      15507.13      2651.21 o                         
  -3  10 -13       2057.26       2833.94       520.36 o                         
  -8  11 -13        732.95       1283.97      1180.87 o                         
  -5  11 -13        189.16       1052.08      1091.14 o                         
  -2  11 -13       1887.77       6923.83      2470.65 o                         
 -10  12 -13          7.75        690.86       621.95 o                         
  -7  12 -13        521.69        787.53      2041.00 o                         
  -1  12 -13        754.54        946.17       838.89 o                         
 -12  13 -13       5886.12       7875.21      1317.36 o                         
  -9  13 -13       1252.89       2720.73      1669.23 o                         
  -3  13 -13        516.48       2003.90      2246.85 o                         
 -11  14 -13        537.06        853.90      2028.20 o                         
  -2  14 -13        830.42       2974.46      2515.51 o                         
 -13  15 -13        488.80        660.65       555.26 o                         
 -10  15 -13       4098.28       8508.01      3538.23 o                         
  -1  15 -13         25.02        759.04       486.24 o                         
 -15  16 -13        106.97        326.94       654.00 o                         
 -12  16 -13       1486.30       3117.57      1923.85 o                         
  -3  16 -13       1771.40      -3471.66      3471.66 o                         
 -14  17 -13        304.65          7.54      1341.23 o                         
 -16  18 -13        233.81       -313.31      1519.29 o                         
  -1  18 -13        128.57       -597.29       597.29 o                         
 -18  19 -13        390.74      -1113.77      1113.77 o                         
 -15  19 -13        265.70      -1163.13      1436.22 o                         
  -3  19 -13        274.62       -623.56      2935.73 o                         
 -17  20 -13         58.03      -1130.30      1130.30 o                         
 -14  20 -13        594.56       1613.55      2992.03 o                         
  -2  20 -13         14.10       3463.36      1570.11 o                         
 -19  21 -13         20.98        639.29      2132.12 o                         
  -1  21 -13        173.83       1354.73      2857.49 o                         
 -21  22 -13        300.09      -1121.83      3195.75 o                         
 -18  22 -13         21.96      -6028.22      6028.22 o                         
 -20  23 -13         56.77      -4153.01      5522.82 o                         
 -17  23 -13         76.13        -94.04      4907.59 o                         
 -22  24 -13         57.71       1947.58      2449.48 o                         
 -19  24 -13         80.31        -81.06      3647.76 o                         
 -21  25 -13         81.28       4507.89      1865.35 o                         
  -1   2 -12       7465.32       7194.21       839.75 o                         
  -3   3 -12       6469.15       6219.89       939.49 o                         
   0   3 -12       9894.93       7376.57      1076.89 o                         
  -2   4 -12       2859.97       1458.10      1085.40 o                         
  -4   5 -12        689.90       -226.38       781.65 o                         
  -1   5 -12        284.08       -426.90       426.90 o                         
  -6   6 -12       1142.73       1804.67      1463.98 o                         
  -3   6 -12        734.00        439.74       259.48 o                         
   0   6 -12     182558.12     204545.00      9694.67 o                         
  -5   7 -12       7045.01      19640.62      3306.06 o                         
  -2   7 -12      34870.72      54033.08      3363.64 o                         
  -7   8 -12        145.60       -638.94       638.94 o                         
  -4   8 -12       2926.39       4106.14      1841.95 o                         
  -1   8 -12       4075.41       3523.87       612.77 o                         
  -9   9 -12        851.93        581.38       971.66 o                         
  -6   9 -12      15960.84      21652.14      2775.37 o                         
  -3   9 -12        253.31       -631.31       631.31 o                         
   0   9 -12        510.81       1031.53      1481.88 o                         
  -8  10 -12       3771.47       2517.98       429.41 o                         
  -5  10 -12        539.00       2577.92       855.10 o                         
  -2  10 -12        406.84       -410.63       410.63 o                         
 -10  11 -12        312.20        909.94       783.80 o                         
  -7  11 -12        220.73       -308.17       850.77 o                         
  -4  11 -12        115.59       1543.75      1708.69 o                         
  -1  11 -12       6452.12      10172.78      2015.70 o                         
 -12  12 -12       1165.23       4717.16      2855.84 o                         
  -9  12 -12       1628.20       1269.30       843.38 o                         
  -6  12 -12       1591.50      -2819.07      2819.07 o                         
  -3  12 -12       1163.02        383.71      1374.76 o                         
   0  12 -12       6301.22       9037.72      2871.71 o                         
 -11  13 -12       4721.65       5546.49      1079.43 o                         
  -8  13 -12        153.01        467.24       912.71 o                         
  -5  13 -12       2475.07       1114.98      1970.87 o                         
  -2  13 -12       1967.19       1531.26      2041.64 o                         
 -13  14 -12       2435.12       4200.31      1013.21 o                         
 -10  14 -12        282.68        252.44      1423.72 o                         
  -4  14 -12         36.29       2685.33      1655.28 o                         
  -1  14 -12        537.95       2314.20      1094.31 o                         
 -15  15 -12       7942.57       9458.31      3098.75 o                         
 -12  15 -12         73.00      -1101.48      1301.47 o                         
  -3  15 -12        718.03        337.35      1257.30 o                         
   0  15 -12        579.98      -2324.38      2764.73 o                         
 -14  16 -12       1550.13       2017.08       978.20 o                         
 -11  16 -12       1338.72       1646.27      2436.24 o                         
  -2  16 -12       2505.61       3453.54      2264.66 o                         
 -16  17 -12        374.10         44.47       474.85 o                         
 -13  17 -12       2439.68       3064.95      2273.70 o                         
  -1  17 -12         74.38       -809.86       809.86 o                         
 -18  18 -12       1836.38       1422.31      1265.45 o                         
 -15  18 -12        272.29       -707.24       977.09 o                         
 -12  18 -12        868.77       1042.79      1824.12 o                         
  -3  18 -12        928.90       2846.88      2436.23 o                         
   0  18 -12         60.97       1559.12      1751.44 o                         
 -17  19 -12         11.50        460.95      3474.78 o                         
  -2  19 -12        606.26      -1432.97      1575.06 o                         
 -19  20 -12        267.95        -73.89      1543.27 o                         
 -16  20 -12        134.17       -430.84       430.84 o                         
  -1  20 -12        118.95      -1553.02      1553.02 o                         
 -21  21 -12        119.96       -171.30      1639.34 o                         
 -18  21 -12        523.19       1016.39      1233.46 o                         
 -15  21 -12         17.07       -911.18      4120.75 o                         
  -3  21 -12         16.46       2891.51      2380.36 o                         
 -20  22 -12        211.08       1395.00      1618.24 o                         
  -2  22 -12         35.04       -745.63      1258.93 o                         
 -22  23 -12         57.60       1464.14      3351.40 o                         
  -1  23 -12         20.42       -905.29      1547.07 o                         
 -21  24 -12         73.24      10512.37      9249.92 o                         
 -18  24 -12         19.46      -2488.06      3939.59 o                         
   0  24 -12        215.55      -2448.86      2689.05 o                         
 -23  25 -12         16.85       2463.34      4263.23 o                         
 -20  25 -12          8.88       -504.60      8378.39 o                         
  -2   3 -11       8236.61       7571.82      1076.47 o                         
  -1   4 -11       9518.50       9032.60       808.59 o                         
  -3   5 -11      23546.57      17461.43      2450.37 o                         
  -5   6 -11       2020.10       3591.08      1045.95 o                         
  -2   6 -11      14244.92      16328.40      1956.00 o                         
  -4   7 -11      15957.20      17989.53      2704.97 o                         
  -1   7 -11       7355.25       7514.64      1000.97 o                         
  -6   8 -11      14433.38      19148.40      2591.22 o                         
  -3   8 -11       6139.85      10947.23      2189.23 o                         
  -8   9 -11       2265.92       1231.71       691.88 o                         
  -5   9 -11       4433.59       4781.89       675.09 o                         
  -2   9 -11         88.35       -431.92       431.92 o                         
  -7  10 -11       2546.58       1558.62      3055.41 o                         
  -4  10 -11        367.47       1728.38      1625.25 o                         
  -1  10 -11       4718.96       4447.90      1499.08 o                         
  -9  11 -11        249.34        -84.17       355.21 o                         
  -6  11 -11       1513.10       2126.22      2029.21 o                         
  -3  11 -11       2587.15       2666.83      1003.34 o                         
 -11  12 -11        247.92        434.62       397.70 o                         
  -8  12 -11         18.55      -1448.50      1952.68 o                         
  -2  12 -11        311.46         -1.13      1157.17 o                         
 -10  13 -11        192.77        917.96       933.85 o                         
  -7  13 -11        906.71       3312.67      3881.18 o                         
  -4  13 -11       2798.50       1812.77      1484.57 o                         
  -1  13 -11       7967.58      12701.78      2653.22 o                         
 -12  14 -11        279.05        155.93       688.53 o                         
  -9  14 -11        800.60       -449.43      1893.07 o                         
  -3  14 -11       2895.14       3802.05      1466.63 o                         
 -14  15 -11         35.03        388.60       772.23 o                         
 -11  15 -11       6056.48       6203.27      2499.01 o                         
  -5  15 -11         71.85       1161.11      2731.27 o                         
  -2  15 -11        271.12      -2091.65      2091.65 o                         
 -13  16 -11        957.61        177.45      2510.00 o                         
 -10  16 -11        583.93      -3292.97      4379.05 o                         
  -4  16 -11       2742.00       4014.41      1588.82 o                         
  -1  16 -11       3632.56       5820.72      2479.12 o                         
 -15  17 -11        995.22       1137.20      1085.92 o                         
  -3  17 -11       2953.02       1529.36       724.84 o                         
 -17  18 -11       2352.40       1017.46       614.53 o                         
 -14  18 -11        262.09       1155.69      1165.13 o                         
 -16  19 -11        404.20       -368.47      1198.17 o                         
 -13  19 -11        133.71       -828.86      2500.86 o                         
  -1  19 -11         74.91       1636.58      1464.82 o                         
 -18  20 -11        319.05       -564.09      2071.66 o                         
 -20  21 -11        235.59       4186.61      2845.18 o                         
 -17  21 -11        284.48       1726.42      4530.78 o                         
  -2  21 -11        162.85      -1089.53      1089.53 o                         
 -19  22 -11         29.65       9343.15      4996.78 o                         
 -16  22 -11         31.89      -1175.28      2444.75 o                         
  -1  22 -11         93.72        392.41      2156.52 o                         
 -21  23 -11         12.96       -198.71      3301.68 o                         
 -18  23 -11        242.60       3214.05      5348.45 o                         
 -23  24 -11        260.80       2275.85      2810.13 o                         
  -2  24 -11         22.43      -4635.11      4635.11 o                         
   0   1 -10     114652.98     120532.29      5366.12 o                         
  -2   2 -10     105314.52      87059.16      2747.53 o                         
  -1   3 -10      18552.10      22311.96      1654.49 o                         
  -3   4 -10      23706.13      16352.54      1729.53 o                         
   0   4 -10      61131.60      60422.17      4314.50 o                         
  -5   5 -10      15864.29      15151.99      2110.57 o                         
  -2   5 -10      10690.46      10402.01      1507.04 o                         
  -4   6 -10      78259.44      67758.27      5052.37 o                         
  -1   6 -10      25100.57      29023.99      1889.52 o                         
  -6   7 -10       1007.84       1060.72       449.17 o                         
  -3   7 -10       6888.33       7932.98      1919.15 o                         
   0   7 -10        311.37      -1491.19      1491.19 o                         
  -8   8 -10        147.77       1753.18      1550.73 o                         
  -5   8 -10      15463.24      17244.76      2253.64 o                         
  -2   8 -10      23670.84      32168.30      3139.17 o                         
  -7   9 -10        247.49       -713.07       713.07 o                         
  -4   9 -10        724.99       5166.21      3268.48 o                         
  -1   9 -10       2486.71       1878.07       319.28 o                         
  -9  10 -10       1559.73       2468.05      1048.33 o                         
  -6  10 -10        669.00      -2222.16      2933.03 o                         
  -3  10 -10        359.85        298.18      1307.99 o                         
   0  10 -10       9585.38      15382.98      3648.89 o                         
 -11  11 -10       6518.87       6011.24      1759.46 o                         
  -8  11 -10      10968.27      12095.88      3163.73 o                         
  -5  11 -10       3975.26       7175.72      3647.52 o                         
  -2  11 -10        324.78        805.75       451.49 o                         
 -10  12 -10       3640.10       3806.64       822.78 o                         
  -7  12 -10        244.11        176.44       132.94 o                         
  -4  12 -10       4775.35       5928.65      2326.19 o                         
  -1  12 -10        653.54        767.32       617.82 o                         
 -12  13 -10       4389.96       5519.07       921.81 o                         
  -9  13 -10       2816.05       3780.81      2495.12 o                         
  -3  13 -10        975.41        263.25       777.25 o                         
   0  13 -10        152.09        116.71       727.03 o                         
 -14  14 -10       1674.61       1244.73       944.40 o                         
 -11  14 -10        368.94         95.20       300.99 o                         
  -8  14 -10        261.71       1188.42      2608.94 o                         
  -2  14 -10       3504.50       3549.22      1571.00 o                         
 -13  15 -10       1626.76       1002.98       559.33 o                         
  -4  15 -10        634.62       -149.46       899.35 o                         
  -1  15 -10       1092.66      -2231.57      2231.57 o                         
 -15  16 -10        443.85       1512.06       412.31 o                         
 -12  16 -10       2059.99        813.89      1179.59 o                         
  -3  16 -10         46.29       -247.30       915.07 o                         
   0  16 -10      13317.22      20833.93      5078.55 o                         
 -17  17 -10       1564.16       1094.12       525.90 o                         
 -14  17 -10         28.45       1707.97      1238.72 o                         
 -11  17 -10       2062.15       2217.95      4755.15 o                         
  -2  17 -10        420.84      -1227.61      2110.47 o                         
 -16  18 -10         62.24      -3443.21      4378.55 o                         
  -1  18 -10       1340.35       2595.24      2529.46 o                         
 -18  19 -10       1263.73       3516.08      1410.93 o                         
 -15  19 -10        107.01      -1533.95      1533.95 o                         
  -3  19 -10        234.11      -2074.33      2074.33 o                         
   0  19 -10       1062.61       3255.98      2352.34 o                         
 -20  20 -10       3074.31      -2091.45      2593.93 o                         
 -17  20 -10        187.54       1065.90      2982.85 o                         
 -14  20 -10        230.02      -2086.75      3440.98 o                         
  -2  20 -10        101.90       1345.16      1230.50 o                         
 -19  21 -10         95.66      -2192.28      2192.28 o                         
  -1  21 -10        125.40      -2289.51      2289.51 o                         
 -21  22 -10        660.69        302.80      1825.36 o                         
 -18  22 -10        311.16      -2276.68      2696.11 o                         
  -3  22 -10        124.58        241.91      1554.90 o                         
 -20  23 -10         54.96      10808.54      7553.93 o                         
 -19  24 -10        439.75      -1515.34      2951.49 o                         
 -24  25 -10         84.36        185.75      2157.52 o                         
 -21  25 -10         16.79      -6587.81      8554.91 o                         
  -1   2  -9      28007.54      32744.43      1611.61 o                         
  -2   4  -9       7991.07       7055.56      1692.14 o                         
  -4   5  -9      27365.00      34617.05      3186.75 o                         
  -1   5  -9       8337.16      10211.17      1199.18 o                         
  -3   6  -9       3713.71       4496.01      1269.60 o                         
  -5   7  -9      34811.95      28477.69      2357.00 o                         
  -2   7  -9       3907.74       2488.56       413.95 o                         
  -7   8  -9       2774.28       2875.67       941.81 o                         
  -1   8  -9      45279.92      48829.55      3712.93 o                         
  -6   9  -9        965.47       3082.81      2224.13 o                         
  -3   9  -9       6086.93       5202.23       663.66 o                         
  -8  10  -9       9169.71       9974.12      1243.16 o                         
  -5  10  -9       9469.36      12773.38      4293.23 o                         
  -2  10  -9       2198.12       3201.25       673.64 o                         
 -10  11  -9       2970.97       2646.07       947.28 o                         
  -7  11  -9       2496.59       3573.22      1351.70 o                         
  -4  11  -9       6162.67       9398.35      3450.29 o                         
  -1  11  -9       8626.71      10823.71      1733.45 o                         
  -9  12  -9       4630.46       6923.84      1500.19 o                         
  -6  12  -9       1677.33       1858.72      1942.45 o                         
  -3  12  -9      10716.78      15393.09      1271.95 o                         
 -11  13  -9       9156.88       9620.36      1314.46 o                         
  -2  13  -9        440.09       3700.83      1523.68 o                         
 -13  14  -9        673.32        952.53       669.58 o                         
 -10  14  -9         11.29         31.85       603.56 o                         
  -4  14  -9       3032.45       5329.76      2032.20 o                         
  -1  14  -9       6669.93       4123.29      1396.82 o                         
 -12  15  -9       3239.43       5369.35      2884.02 o                         
  -9  15  -9       3163.03       4681.59      4796.15 o                         
  -3  15  -9        403.45       -908.51       908.51 o                         
 -14  16  -9       1680.92       2746.54      1292.47 o                         
  -2  16  -9        210.22       -149.86       350.63 o                         
 -16  17  -9       1008.36        809.76       622.59 o                         
 -13  17  -9       1025.63      -1695.59      2307.08 o                         
  -4  17  -9        877.82        161.92       707.24 o                         
  -1  17  -9      13189.81      25060.91      3998.86 o                         
 -15  18  -9        598.86        703.46       753.43 o                         
 -12  18  -9        942.43        985.61      3662.28 o                         
  -3  18  -9        631.35       3541.14      1568.32 o                         
 -17  19  -9        213.91       -804.50      1931.24 o                         
 -19  20  -9        448.07       1554.19      1390.06 o                         
 -16  20  -9        874.45       2796.00      3658.83 o                         
  -4  20  -9         49.11       -379.44       379.44 o                         
  -1  20  -9         76.38       4564.40      2401.96 o                         
 -18  21  -9        324.59       1609.43      2174.78 o                         
 -15  21  -9        214.93        -78.28      2710.74 o                         
 -20  22  -9         73.88      -1930.81      2572.65 o                         
 -17  22  -9       1022.25       1393.04       879.70 o                         
  -2  22  -9        314.63       3771.94      3069.34 o                         
 -22  23  -9        146.25       -272.48      3754.34 o                         
  -1  23  -9         74.03      -3100.08      3100.08 o                         
 -21  24  -9        129.85      -4318.49      5497.32 o                         
 -18  24  -9        236.56      -4276.80      7351.11 o                         
  -3  24  -9        187.35      -1069.95      1069.95 o                         
 -23  25  -9          8.04      -2063.57      2063.57 o                         
  -2  25  -9         85.29       1097.52      2468.12 o                         
 -22  26  -9         18.31      -1731.61      6889.78 o                         
   0   2  -8     149889.30     152632.02      3906.50 o                         
  -2   3  -8       1310.39       -264.43       426.06 o                         
  -4   4  -8      57118.90      71634.72      4017.21 o                         
  -1   4  -8      32024.44      28506.02      1877.76 o                         
  -3   5  -8       4804.28       5405.80       996.64 o                         
   0   5  -8        790.74       1128.03       717.57 o                         
  -5   6  -8       4135.91       5913.98      1295.44 o                         
  -2   6  -8      17156.67      18388.17      1919.61 o                         
  -7   7  -8      14984.60      17634.25      2634.55 o                         
  -4   7  -8      19118.57      15360.36      3644.58 o                         
  -1   7  -8      34203.30      31106.82      2443.17 o                         
  -6   8  -8      30057.42      27228.47      2519.55 o                         
  -3   8  -8      16286.37      19704.89      3833.30 o                         
   0   8  -8       2867.97       1741.54      1413.59 o                         
  -8   9  -8      28483.65      35730.00      3466.65 o                         
  -5   9  -8      10398.59      16040.91      4772.53 o                         
  -2   9  -8          5.24      -1105.16      1105.16 o                         
 -10  10  -8       6571.91       7257.19      2141.80 o                         
  -7  10  -8       8930.96      10838.14      2552.85 o                         
  -1  10  -8       1440.98        720.31       827.52 o                         
  -9  11  -8       2060.02       1768.88       556.76 o                         
  -3  11  -8      20437.71      18602.11      2427.64 o                         
   0  11  -8      18038.67      21660.83      4497.81 o                         
 -11  12  -8       2194.89       2133.76       702.84 o                         
  -8  12  -8       3600.68       6399.13      2193.25 o                         
  -2  12  -8       3824.25       2093.33       890.58 o                         
 -13  13  -8       3206.48       3484.07      1645.49 o                         
 -10  13  -8       6810.26       7893.92      2338.35 o                         
  -7  13  -8        604.39       4298.97      4299.56 o                         
  -4  13  -8        426.75       1037.50      1510.46 o                         
  -1  13  -8      12493.18      20187.50      2874.96 o                         
 -12  14  -8        647.57       1075.76       608.48 o                         
  -3  14  -8        481.68        524.59      1576.75 o                         
   0  14  -8       3705.26       5581.68      2503.21 o                         
 -14  15  -8        208.16       -603.74       603.74 o                         
 -11  15  -8        757.69        308.32      1224.78 o                         
  -2  15  -8        350.91      -1010.48      1010.48 o                         
 -16  16  -8        699.48        480.94       627.05 o                         
 -13  16  -8        917.55         30.29       951.86 o                         
 -10  16  -8        238.00        607.95      3352.39 o                         
  -4  16  -8        834.52       2514.37      3003.54 o                         
  -1  16  -8        342.20       4135.36      2631.56 o                         
 -15  17  -8        258.84        967.64       785.87 o                         
  -3  17  -8       5145.27       6833.42      2178.56 o                         
   0  17  -8        723.03       1951.52      1996.89 o                         
 -17  18  -8        343.29       -364.93       975.15 o                         
 -14  18  -8        620.35      -5153.66      5153.66 o                         
 -19  19  -8       1140.37       2141.69      1637.09 o                         
 -16  19  -8        167.01       1674.01      1197.75 o                         
 -13  19  -8        109.06       -809.88      3410.60 o                         
  -4  19  -8        142.05        -84.09      3804.39 o                         
  -1  19  -8        191.13        791.10      1630.15 o                         
 -18  20  -8        192.53       1516.05      1330.29 o                         
  -3  20  -8        273.92      -2865.18      3350.43 o                         
   0  20  -8         79.67      -2436.93      2436.93 o                         
 -20  21  -8         32.68       -994.61      1186.58 o                         
 -17  21  -8         71.09       7466.45      6261.37 o                         
  -2  21  -8       1137.32       -485.68      3178.92 o                         
 -22  22  -8        581.64       2612.58      2260.20 o                         
 -19  22  -8        406.77       5408.14      4959.25 o                         
  -1  22  -8          8.93       3539.33      2412.69 o                         
 -21  23  -8        327.16       4352.89      3901.92 o                         
 -18  23  -8        387.48       2154.62      4746.25 o                         
  -3  23  -8        310.38       1192.39      2426.52 o                         
 -23  24  -8        246.25       5218.53      5664.85 o                         
 -20  24  -8        163.76       -631.01       631.01 o                         
  -2  24  -8         39.68        439.29       388.34 o                         
  -1   3  -7     279820.50     282120.81      3900.80 o                         
  -3   4  -7       1121.28       1172.11       433.99 o                         
  -2   5  -7      33317.13      31174.45      2313.77 o                         
  -4   6  -7       3082.14       3161.13       719.26 o                         
  -1   6  -7      17476.02      16556.12      2105.00 o                         
  -6   7  -7       2888.02       2502.05       758.45 o                         
  -3   7  -7      16641.31      17370.52      3669.04 o                         
  -5   8  -7       1012.09        729.05       576.44 o                         
  -2   8  -7        270.97        145.41       390.36 o                         
  -7   9  -7       4040.62       2302.74       677.99 o                         
  -4   9  -7      14787.85      13976.08      4784.19 o                         
  -1   9  -7       2566.43        936.94       907.18 o                         
  -9  10  -7        115.12       -428.94      1484.11 o                         
  -6  10  -7       1422.40        754.59       616.52 o                         
  -3  10  -7       5993.10       7499.68      1861.54 o                         
  -8  11  -7       6114.62       6214.46      1494.86 o                         
  -2  11  -7       9806.38      10050.72      1130.13 o                         
 -10  12  -7       3504.26       3403.04       916.53 o                         
  -4  12  -7       1370.99       2696.22      1578.09 o                         
  -1  12  -7       1133.37          6.81       744.61 o                         
 -12  13  -7        246.57        112.05       473.20 o                         
  -9  13  -7       1048.75       2470.31      1193.73 o                         
  -3  13  -7        638.25       1353.00      1114.16 o                         
 -11  14  -7        288.49       -504.05       818.38 o                         
  -8  14  -7       6232.66       8195.56      5264.62 o                         
  -2  14  -7       7567.43      11115.84      2043.67 o                         
 -13  15  -7       2590.98       3886.72       884.91 o                         
  -4  15  -7        105.59       -407.69       645.85 o                         
  -1  15  -7        175.15       -416.56      2248.96 o                         
 -15  16  -7        159.74       -331.89       903.96 o                         
  -3  16  -7       6597.68       6114.93      1829.11 o                         
 -14  17  -7       4022.06       7083.33      2014.21 o                         
  -2  17  -7        724.56       2048.61      1087.88 o                         
 -16  18  -7        553.36        264.35      1090.93 o                         
  -4  18  -7       1393.64       1014.82       911.22 o                         
  -1  18  -7       5254.88       4212.02      4324.74 o                         
 -18  19  -7        133.57       -501.08      1346.18 o                         
 -15  19  -7        441.01       2984.56      2611.87 o                         
  -3  19  -7        879.54       1878.68       892.18 o                         
 -17  20  -7       1753.90         92.22      4830.14 o                         
  -2  20  -7        187.71      -1067.88      2564.35 o                         
 -19  21  -7        380.27        614.79      2111.70 o                         
 -16  21  -7         76.77      -3262.02      5812.96 o                         
  -4  21  -7        417.83      -1165.35      2863.57 o                         
  -1  21  -7        173.10        714.26      8450.80 o                         
 -21  22  -7        183.74        449.99      1446.78 o                         
  -3  22  -7          2.96       1677.41      1432.25 o                         
 -20  23  -7         46.80       -748.93      2418.52 o                         
 -17  23  -7        413.64      -9051.77      9051.77 o                         
  -2  23  -7         14.29       -807.16      2213.34 o                         
 -22  24  -7         17.17       -328.82      3110.52 o                         
  -1  24  -7         32.48       -161.11      4535.58 o                         
 -24  25  -7          2.69        969.71      6732.84 o                         
 -21  25  -7         96.50       -618.84      3161.20 o                         
  -3  25  -7          2.82      -1168.50      2136.65 o                         
 -23  26  -7          6.04      -2550.47      6238.55 o                         
  -1   2  -6     119014.89      95157.65      2626.66 o                         
  -3   3  -6     718268.06     695146.94     14892.52 o                         
   0   3  -6      38716.12      50853.63      3044.05 o                         
  -2   4  -6       1133.50       1117.74       868.31 o                         
  -4   5  -6        522.92        584.25       587.22 o                         
  -1   5  -6     125791.46      97531.95      6562.59 o                         
  -6   6  -6      27889.00      37167.48      3019.66 o                         
  -3   6  -6        548.93        123.37       263.04 o                         
   0   6  -6     164276.72     153971.09      8935.65 o                         
  -5   7  -6       3256.27       3856.66       795.67 o                         
  -2   7  -6        255.52        935.62       760.97 o                         
  -7   8  -6      26971.23      24592.69      2300.35 o                         
  -4   8  -6       8143.16      13388.26      3038.51 o                         
  -1   8  -6      13144.38      16262.16      1948.77 o                         
  -9   9  -6        392.46         99.42       972.21 o                         
  -6   9  -6        908.48       1069.74       468.65 o                         
  -3   9  -6        766.81        -82.19       553.01 o                         
   0   9  -6        883.73       -280.16       767.77 o                         
  -8  10  -6      16077.60      16109.92      1682.48 o                         
  -5  10  -6       2888.33       2530.54      1316.35 o                         
  -2  10  -6        235.65       2111.60       864.56 o                         
 -10  11  -6       1044.37       1018.12       318.49 o                         
  -7  11  -6        530.55       2222.64      1513.16 o                         
  -1  11  -6        430.88        486.58       891.60 o                         
 -12  12  -6       7861.61      11035.94      2955.21 o                         
  -9  12  -6      15250.07      19316.62      3767.13 o                         
  -3  12  -6       5354.71      11208.12       965.62 o                         
 -11  13  -6       1188.79       1322.06       641.49 o                         
  -2  13  -6       7174.47       8110.17      1252.84 o                         
 -13  14  -6         54.99        296.63       595.17 o                         
  -4  14  -6         89.07       -409.07       409.07 o                         
  -1  14  -6       1364.02      -1219.21      1219.21 o                         
 -15  15  -6       2957.05       3057.86      1790.48 o                         
 -12  15  -6       2480.84       3836.91      1198.81 o                         
  -9  15  -6       1549.06       4101.29      3308.89 o                         
  -3  15  -6       5510.66       7074.16      3080.35 o                         
   0  15  -6       5943.97       8079.27      2637.46 o                         
 -14  16  -6       3676.78       4745.54      1054.77 o                         
  -2  16  -6        270.80        390.40      1090.04 o                         
 -16  17  -6        427.42       1319.13      3235.78 o                         
 -13  17  -6       2334.54       6766.35      4183.21 o                         
  -4  17  -6        221.68      -1506.47      2122.19 o                         
  -1  17  -6       2870.87       2344.57      2188.40 o                         
 -18  18  -6         12.99        969.26      1225.69 o                         
 -15  18  -6        555.71       -127.59      1957.69 o                         
  -3  18  -6        599.54         63.01       925.48 o                         
   0  18  -6       4368.43       3425.47      2997.30 o                         
 -17  19  -6        407.57        179.65       704.72 o                         
 -14  19  -6       3711.08       9348.71      6494.13 o                         
  -2  19  -6       1515.96       -163.91      1812.55 o                         
 -19  20  -6        772.67       -780.81       780.81 o                         
 -16  20  -6        331.70      -3192.51      3192.51 o                         
  -4  20  -6         72.48      -3141.77      3658.95 o                         
  -1  20  -6        284.42       1251.27      3590.19 o                         
 -21  21  -6       1074.67       -756.67      1684.12 o                         
 -18  21  -6         25.58       -275.18      3761.64 o                         
  -3  21  -6        270.37      -3102.55      3102.55 o                         
   0  21  -6       1548.57      -1873.96      2723.32 o                         
 -20  22  -6        160.45        448.27      1669.95 o                         
 -17  22  -6        343.61       -660.91      6472.02 o                         
  -2  22  -6        139.74      -2007.80      2007.80 o                         
 -22  23  -6        273.99        838.97      2197.60 o                         
 -19  23  -6         12.50      -5628.22      6382.81 o                         
  -1  23  -6        321.08       2228.42      1922.48 o                         
 -21  24  -6        236.14        690.64      1396.06 o                         
  -3  24  -6         82.73      -1487.08      1613.43 o                         
 -23  25  -6        236.71       1461.59      1025.69 o                         
  -2  25  -6         19.31      -2753.31      2753.31 o                         
  -2   3  -5      53738.80      37960.93      2608.00 o                         
  -1   4  -5      32104.36      23616.11      1414.66 o                         
  -3   5  -5      14385.31      16458.60      1834.86 o                         
  -5   6  -5     164272.09     160374.75      6210.23 o                         
  -2   6  -5       5922.79       5457.01      1426.64 o                         
  -4   7  -5      23335.93      28137.22      3138.69 o                         
  -1   7  -5      25174.29      19104.11      2616.74 o                         
  -6   8  -5       4188.11       4225.80       517.79 o                         
  -3   8  -5      28404.95      24781.58      3627.17 o                         
  -8   9  -5       1551.64        577.84       727.88 o                         
  -2   9  -5      32067.48      36807.04      2068.13 o                         
  -7  10  -5         73.27       -535.33       856.64 o                         
  -1  10  -5       3541.51       9969.36      2691.74 o                         
  -9  11  -5      21137.34      19421.24      1849.19 o                         
  -6  11  -5       6486.22       5813.97      3710.16 o                         
  -3  11  -5        315.91       1380.51       860.36 o                         
 -11  12  -5       8827.63       9201.95      1176.55 o                         
  -8  12  -5       1008.08       1134.57      2730.00 o                         
  -2  12  -5         83.90        220.52       489.45 o                         
 -10  13  -5       9149.19      12287.58      2002.60 o                         
  -4  13  -5       5427.75       3041.02      1468.79 o                         
  -1  13  -5       2036.15        624.90      1459.70 o                         
 -12  14  -5       2416.15       2633.10      1170.69 o                         
  -9  14  -5        378.41      -1019.58      1619.42 o                         
  -3  14  -5       5017.21       4570.09      1506.14 o                         
 -14  15  -5        351.67       1011.40       897.49 o                         
 -11  15  -5        132.50       2048.88      2829.10 o                         
  -2  15  -5       1217.97       -302.89      1327.71 o                         
 -13  16  -5        250.48        444.75      1150.31 o                         
  -4  16  -5       1209.25       1066.52      1378.84 o                         
  -1  16  -5         39.26        513.51       967.40 o                         
 -15  17  -5        382.79       1414.59      1022.98 o                         
 -12  17  -5         21.09      -1103.20      1103.20 o                         
  -3  17  -5       1772.77       1193.57       718.60 o                         
 -17  18  -5       4445.94      12578.21      4314.15 o                         
 -14  18  -5       4318.27       3220.27      3785.95 o                         
  -2  18  -5       1314.43      -6238.58      6238.58 o                         
 -16  19  -5        247.76        497.25      1979.14 o                         
  -4  19  -5       3299.04      11711.76      5003.56 o                         
  -1  19  -5         12.06        974.01      1206.59 o                         
 -18  20  -5         17.55        322.07      1513.86 o                         
 -15  20  -5       1787.74       3160.61      2912.59 o                         
  -3  20  -5        884.65       3912.35      2875.95 o                         
 -20  21  -5        349.03       2308.75       958.74 o                         
  -2  21  -5        341.69      -1488.20      1669.05 o                         
 -19  22  -5         59.58        954.59      5559.66 o                         
 -16  22  -5       1059.22      -2766.64      2766.64 o                         
  -1  22  -5         13.37      -1012.62      3064.97 o                         
 -21  23  -5        180.84      -2249.47      2249.47 o                         
  -3  23  -5        147.00      -2381.98      3184.11 o                         
 -23  24  -5         31.41      -1275.59      1303.27 o                         
 -20  24  -5         25.66      -1418.75      3628.69 o                         
  -2  24  -5         19.67      -4435.23      4435.23 o                         
 -22  25  -5         51.50        221.33      4547.86 o                         
 -24  26  -5         35.66      -2706.69      2706.69 o                         
 -21  26  -5         63.52        -39.96      5928.65 o                         
  -3  26  -5         42.86       3075.23      3530.82 o                         
   0   1  -4       5587.76       5474.46       793.16 o                         
  -1   3  -4      40233.09      30166.71      1995.37 o                         
  -3   4  -4      10847.69       5906.31       993.59 o                         
   0   4  -4     314774.66     327511.16     41144.44 o                         
  -5   5  -4      36837.63      41323.54      3454.72 o                         
  -2   5  -4     201961.64     227903.47      6039.45 o                         
  -4   6  -4      35505.74      41867.59      2699.95 o                         
  -1   6  -4        798.68        195.86       493.24 o                         
  -6   7  -4       8547.21       8989.59      1413.61 o                         
   0   7  -4      51515.13      46453.65      4270.96 o                         
  -8   8  -4       9769.25      14726.41      2220.80 o                         
  -5   8  -4       4178.83       4875.96      1141.89 o                         
  -2   8  -4        409.82        -59.19       126.50 o                         
  -7   9  -4        605.87         57.13       529.39 o                         
  -1   9  -4       9225.12      13599.28      1251.04 o                         
  -9  10  -4       7308.64       8813.20      1440.90 o                         
  -3  10  -4       3295.35       2736.46       376.49 o                         
   0  10  -4       1010.89       6516.92      4356.31 o                         
 -11  11  -4      15392.65      16441.40      3346.41 o                         
  -8  11  -4       4484.79       5209.75      1959.68 o                         
  -2  11  -4       6217.38       5070.46       655.11 o                         
 -10  12  -4        722.17        920.55       611.94 o                         
  -7  12  -4      13517.74      23510.24      5613.82 o                         
  -4  12  -4        306.92       3576.70      3067.44 o                         
  -1  12  -4        346.45       -433.32       863.67 o                         
 -12  13  -4        191.33       1056.07       448.56 o                         
  -9  13  -4       3744.78       2395.45      1732.95 o                         
  -3  13  -4        368.29        448.34       245.01 o                         
   0  13  -4        824.96       1061.68      3380.72 o                         
 -14  14  -4       2305.44       2635.73      1241.95 o                         
 -11  14  -4        698.23       2512.26      1116.25 o                         
  -2  14  -4        927.97       1909.40       790.49 o                         
 -13  15  -4       2424.79       1594.08       682.30 o                         
 -10  15  -4        240.88        135.92      3539.33 o                         
  -4  15  -4        119.74       -988.71      1894.99 o                         
  -1  15  -4        220.55        -64.76      1357.71 o                         
 -15  16  -4          9.77        379.83       536.83 o                         
 -12  16  -4       6557.61       2020.33      3643.65 o                         
  -3  16  -4       1892.18       2680.14      2564.08 o                         
   0  16  -4        619.59       -569.19      1328.19 o                         
 -17  17  -4       3197.34       2159.66      1658.62 o                         
 -14  17  -4        634.94       -152.33      1181.58 o                         
 -11  17  -4       1754.93       2957.01      1252.29 o                         
  -5  17  -4        862.08       1227.05      1833.47 o                         
  -2  17  -4        372.52       -155.99      1343.94 o                         
 -16  18  -4        108.73       -362.21      1551.69 o                         
 -13  18  -4        190.33      -1594.32      1617.75 o                         
  -4  18  -4        693.94       1188.62      2468.14 o                         
  -1  18  -4        187.35       1432.00      1533.98 o                         
 -18  19  -4       1173.81       1719.78      1183.85 o                         
 -15  19  -4       2421.61       3736.23      4799.75 o                         
  -3  19  -4         30.73       1173.29      1845.19 o                         
   0  19  -4       1890.86       4256.89      2106.42 o                         
 -20  20  -4        533.15        383.38      1170.66 o                         
 -17  20  -4       2145.88       4124.35      1885.09 o                         
 -14  20  -4        288.54       4635.52      4667.99 o                         
  -5  20  -4        138.22      -2441.27      2865.18 o                         
  -2  20  -4        733.85       8194.14      5576.10 o                         
 -19  21  -4       1791.87       1315.54      1960.83 o                         
  -4  21  -4       2636.28       6249.67      4718.84 o                         
  -1  21  -4         33.29       -547.31      2301.07 o                         
 -21  22  -4        380.25      -1034.51      1557.20 o                         
 -18  22  -4        124.03        -40.28      2253.60 o                         
  -3  22  -4        214.13      -2101.79      2101.79 o                         
   0  22  -4         32.50      -3070.05      3070.05 o                         
 -23  23  -4         79.93       8614.59     10752.17 o                         
 -20  23  -4        241.52       3535.61      5541.24 o                         
  -2  23  -4         85.61       1305.46      1016.62 o                         
 -22  24  -4          8.54        352.84      2565.82 o                         
  -4  24  -4         51.70       -852.13       852.13 o                         
  -1  24  -4          8.06       1567.07      3294.24 o                         
 -24  25  -4         86.37       1328.99      2266.66 o                         
  -3  25  -4         79.11       1237.89      2451.23 o                         
   0  25  -4         14.97       6835.80      4895.72 o                         
  -2  26  -4         13.56       5156.84      5049.39 o                         
  -1   2  -3      12488.54       6913.49       739.80 o                         
  -4   5  -3      70788.73      79485.52      4236.69 o                         
  -1   5  -3      30962.40      30310.12      2225.84 o                         
  -5   7  -3     157309.17     153638.41      4658.55 o                         
  -2   7  -3     269547.31     245976.36     14549.46 o                         
  -7   8  -3        454.51       -355.76       355.76 o                         
  -1   8  -3      21734.66      21627.32      1585.65 o                         
  -6   9  -3       2529.52       2231.42       843.53 o                         
  -3   9  -3      41950.28      44488.87      3814.62 o                         
  -8  10  -3      15093.93      14935.33      1612.46 o                         
  -2  10  -3       1621.90       1048.87       343.06 o                         
 -10  11  -3      81492.44     112872.46      5430.23 o                         
  -7  11  -3        386.95      -2619.27      3350.81 o                         
  -4  11  -3        980.38      -1185.14      1242.51 o                         
  -1  11  -3        103.33       -572.09       572.09 o                         
  -9  12  -3       5250.68       4529.43      1884.03 o                         
  -3  12  -3       5961.99       7941.94       769.11 o                         
 -11  13  -3        200.86       -501.15       501.15 o                         
  -2  13  -3       1152.71       -173.17       488.31 o                         
 -13  14  -3       1942.03       1377.41       905.16 o                         
 -10  14  -3       4237.03       5241.23      7694.78 o                         
  -4  14  -3       1366.95       1338.81       450.95 o                         
  -1  14  -3       4078.40       5279.62      2503.21 o                         
 -12  15  -3        215.47        477.19      1186.09 o                         
  -3  15  -3       1805.35        815.50      1333.95 o                         
 -14  16  -3        171.34        120.63       999.35 o                         
 -11  16  -3       4620.20       4763.51      1147.60 o                         
  -5  16  -3        495.67       -184.31      2099.66 o                         
  -2  16  -3        245.18      -1469.03      1469.03 o                         
 -16  17  -3        239.51        286.67       866.11 o                         
 -13  17  -3       3691.16       1705.91      4199.46 o                         
  -4  17  -3         75.58        381.67      1925.26 o                         
  -1  17  -3       2391.65       2317.90      2680.06 o                         
 -15  18  -3       1502.42       1575.13      1708.14 o                         
  -3  18  -3        675.85      -1887.29      1887.29 o                         
 -17  19  -3        740.05        664.08      1059.07 o                         
  -5  19  -3        603.11      -1651.91      2737.20 o                         
 -19  20  -3        159.55        416.22      1341.24 o                         
 -16  20  -3         64.78        534.49      2121.13 o                         
  -4  20  -3        383.72      -3806.81      3806.81 o                         
  -1  20  -3         46.71        -61.94      1016.84 o                         
 -18  21  -3        185.42      -1707.55      1768.56 o                         
  -3  21  -3       1174.53       6291.11      3285.44 o                         
 -20  22  -3         97.65        285.74      1558.34 o                         
  -2  22  -3         75.57       1849.06      2316.35 o                         
 -22  23  -3         54.44       -231.53      2276.89 o                         
  -1  23  -3         83.77       2641.62      1601.33 o                         
 -21  24  -3         50.33       3641.84      2006.31 o                         
  -3  24  -3         59.43      -2281.46      2281.46 o                         
 -23  25  -3          2.09        884.84      2923.07 o                         
 -20  25  -3         21.44       3070.98      2284.98 o                         
  -2  25  -3         71.56       4048.13      2952.90 o                         
   0   2  -2     202107.97     202572.09      6150.46 o                         
  -2   3  -2      14562.50       8837.24       727.34 o                         
  -4   4  -2     236960.81     195361.62     12802.78 o                         
  -1   4  -2        686.01        289.70       184.24 o                         
  -3   5  -2     167725.75     151978.12      5071.11 o                         
   0   5  -2     808525.19     780141.31     13862.41 o                         
  -5   6  -2     122629.83     123818.78      4283.75 o                         
  -2   6  -2      18864.54      16950.73      2472.31 o                         
  -7   7  -2       1034.02        620.36       461.85 o                         
  -1   7  -2      48326.77      39977.17      2210.38 o                         
  -6   8  -2       8170.85       7009.63       996.17 o                         
  -3   8  -2       1516.77        550.62      1418.64 o                         
   0   8  -2       2039.22       1548.10       509.72 o                         
  -8   9  -2       6690.60       6908.29      1079.31 o                         
  -2   9  -2       1041.65       1107.39       296.53 o                         
 -10  10  -2      13252.65      11838.86      3360.55 o                         
  -7  10  -2       3060.97       2624.55      1730.33 o                         
  -4  10  -2       2918.89       5095.00      2674.70 o                         
  -1  10  -2       1969.33       2188.21       774.12 o                         
  -9  11  -2       4232.93       6684.96      1600.27 o                         
  -3  11  -2        180.08       -414.44       534.22 o                         
   0  11  -2        338.39        237.97      1239.71 o                         
 -11  12  -2       1252.36       2107.70       542.43 o                         
  -8  12  -2      32784.78      36718.64      8335.72 o                         
  -2  12  -2      15393.54      15477.75      1110.61 o                         
 -13  13  -2       2309.74       2578.15       878.58 o                         
 -10  13  -2        741.02        667.75       768.76 o                         
  -4  13  -2       3486.93       3662.29       822.91 o                         
  -1  13  -2       4846.76       5086.44      1288.96 o                         
 -12  14  -2       5349.66       5973.83      1091.76 o                         
  -3  14  -2       4593.17       6532.85      1169.77 o                         
   0  14  -2        762.01      -1249.08      1249.08 o                         
 -14  15  -2        753.71       1232.25       488.19 o                         
 -11  15  -2       1450.45       2357.51      1640.69 o                         
  -5  15  -2       1451.54       1011.88       706.80 o                         
  -2  15  -2       2018.81       1097.19      1786.36 o                         
 -16  16  -2        708.72       1614.74      1160.52 o                         
 -13  16  -2         65.64        548.46       765.08 o                         
  -4  16  -2       5312.63       6908.55      1726.95 o                         
  -1  16  -2        495.21       -333.55       598.38 o                         
 -15  17  -2        919.33        116.23      1197.51 o                         
  -3  17  -2         92.98        393.13      2182.04 o                         
   0  17  -2       2411.86       1485.66      1411.08 o                         
 -17  18  -2         59.27       -475.88       631.63 o                         
 -14  18  -2       1157.89       3573.39      2440.03 o                         
  -5  18  -2        858.49       1267.16      2112.84 o                         
  -2  18  -2        559.83       3294.63      4278.73 o                         
 -19  19  -2        337.62        809.56      1373.73 o                         
 -16  19  -2        940.85        243.45      2418.05 o                         
  -4  19  -2         67.65      -3054.32      4953.98 o                         
  -1  19  -2        302.36      -1224.76      1224.76 o                         
 -18  20  -2         82.93         71.89      1309.06 o                         
  -3  20  -2        240.38        293.99       310.40 o                         
   0  20  -2        164.06       2918.17      3538.25 o                         
 -20  21  -2        159.05         86.11       751.76 o                         
 -17  21  -2        263.02      -1549.77      4666.29 o                         
  -5  21  -2        514.79      -2822.82      2822.82 o                         
  -2  21  -2        202.27       3325.99      1448.93 o                         
 -22  22  -2        155.62       -937.89      3532.68 o                         
 -19  22  -2         96.38       1750.45      2561.06 o                         
  -1  22  -2         41.79      -1785.22      1796.40 o                         
 -21  23  -2        370.53      -2256.37      4117.23 o                         
  -3  23  -2         23.27       3369.52      2777.43 o                         
 -23  24  -2         19.47       2230.55      3075.87 o                         
  -2  24  -2          8.61        767.28      2781.30 o                         
 -25  25  -2         21.11        231.38      4725.32 o                         
  -4  25  -2         58.85      -1297.15      1705.24 o                         
  -3  26  -2          8.72        193.89      1329.45 o                         
 -23  27  -2          1.02      -1252.45      1252.45 o                         
  -1   3  -1       8914.87       9542.19      1001.08 o                         
  -3   4  -1       1389.72       1384.27       393.00 o                         
  -2   5  -1       2672.24        819.38       506.82 o                         
  -4   6  -1        980.86       2857.08      1428.73 o                         
  -1   6  -1      41894.47      46108.65      2194.80 o                         
  -6   7  -1      65653.52      58324.85      3612.43 o                         
  -3   7  -1      17472.68      19948.78      4370.48 o                         
  -5   8  -1        193.14       -190.13       957.04 o                         
  -2   8  -1      23794.62      29374.18      1673.28 o                         
  -7   9  -1      23498.67      25250.23      2339.59 o                         
  -1   9  -1       6932.42       5634.06       597.19 o                         
  -9  10  -1      10709.43      11943.68       951.98 o                         
  -3  10  -1      13811.35      21362.00      1640.17 o                         
  -8  11  -1        145.59        288.10      2396.12 o                         
  -2  11  -1      17690.96      30876.84      1522.86 o                         
 -10  12  -1       1978.37       1574.67       324.34 o                         
  -4  12  -1      14963.02      18543.65      1941.93 o                         
  -1  12  -1       4623.90       5177.66      1089.03 o                         
 -12  13  -1       5421.18       6534.52      1318.18 o                         
  -9  13  -1       8361.18      12637.07      4620.73 o                         
  -3  13  -1       4217.43       4659.12       682.46 o                         
 -11  14  -1        810.17      -2548.59      2701.39 o                         
  -5  14  -1        767.21        542.69      1333.03 o                         
  -2  14  -1        774.74        552.89      1138.20 o                         
 -13  15  -1        140.01        643.32      1056.23 o                         
  -4  15  -1       1534.73       1068.39       681.33 o                         
  -1  15  -1       1980.43        205.91      3400.68 o                         
 -15  16  -1       2430.81       2400.46      1246.41 o                         
 -12  16  -1        739.92        317.63      1976.38 o                         
  -3  16  -1        414.68        728.20      1400.41 o                         
 -14  17  -1       1276.15        223.71      1372.62 o                         
  -5  17  -1        906.23        396.14       311.08 o                         
  -2  17  -1       2890.58       6694.33      3401.81 o                         
 -16  18  -1        434.44        612.99       869.52 o                         
  -4  18  -1         13.30      -1595.61      2047.31 o                         
  -1  18  -1       1221.37       5287.79      2376.93 o                         
 -18  19  -1         18.09       -563.81       827.18 o                         
 -15  19  -1        248.90       -961.62       962.62 o                         
  -3  19  -1        270.35        796.95      1969.83 o                         
 -17  20  -1        705.16      -3225.51      3439.04 o                         
  -5  20  -1        195.42       -799.34       799.34 o                         
  -2  20  -1        994.04       -791.59      5135.47 o                         
 -19  21  -1         41.42       -975.43       975.43 o                         
  -4  21  -1       1825.63       2542.33      8181.87 o                         
  -1  21  -1        162.11      -1448.05      1833.89 o                         
 -21  22  -1         57.33        977.08      1838.71 o                         
  -3  22  -1        263.86        734.10      1996.51 o                         
 -20  23  -1        166.43        228.28      4521.20 o                         
  -5  23  -1       1494.15       4623.80      1539.58 o                         
  -2  23  -1         38.39      -2526.88      2526.88 o                         
 -22  24  -1         26.81       2977.46      2033.80 o                         
  -4  24  -1         69.54      -2701.73      2701.73 o                         
  -1  24  -1         67.47       1374.07      1771.84 o                         
 -24  25  -1         11.89       2855.33      5512.71 o                         
  -3  25  -1         39.81      -1500.37      5626.42 o                         
  -2  26  -1         53.61       1237.29      8122.47 o                         
  -3   3   0       3784.16       7220.27      1281.02 o                         
   0   3   0       3767.84       6184.42       770.47 o                         
  -2   4   0       1098.96       5513.99      1848.67 o                         
  -4   5   0       2793.03        904.42       244.27 o                         
  -1   5   0       2801.35        916.44       226.21 o                         
  -6   6   0       3725.73        404.17       871.40 o                         
  -5   7   0       4484.03       4125.05      1085.52 o                         
  -2   7   0       4483.05       4564.82       720.41 o                         
  -7   8   0       1371.37       1113.91       461.58 o                         
  -1   8   0       1371.03       1047.32       248.08 o                         
  -9   9   0      29285.23      27864.75      2366.43 o                         
  -6   9   0        750.58       1048.20      1803.12 o                         
  -3   9   0        749.30        145.14       377.48 o                         
   0   9   0      29285.51      30936.15      3086.09 o                         
  -8  10   0        464.72        171.27       417.27 o                         
  -2  10   0        462.84        427.17       197.56 o                         
 -10  11   0        464.78        106.97       765.96 o                         
  -4  11   0      14241.43      10890.03      1924.40 o                         
  -1  11   0        465.45       -586.73       586.73 o                         
 -12  12   0      14217.90      12031.69      2527.26 o                         
  -9  12   0         48.73      -1717.29      1717.29 o                         
  -3  12   0         48.35       -413.83       413.83 o                         
   0  12   0      14217.91      13277.32      2138.09 o                         
 -11  13   0         73.98       -103.71       495.91 o                         
  -2  13   0         73.33       -208.29       281.83 o                         
 -13  14   0       1035.72        433.04       332.53 o                         
 -10  14   0       3772.82       3140.76      2401.87 o                         
  -4  14   0       3774.71       4272.65       776.30 o                         
  -1  14   0       1035.47        760.88       593.76 o                         
 -15  15   0       2679.23       1738.25      1027.84 o                         
 -12  15   0       1521.62        602.50      1059.60 o                         
  -3  15   0       1522.69       1814.99       629.77 o                         
   0  15   0       2679.24       3278.92      1360.76 o                         
 -14  16   0         79.60      -1536.21      1747.26 o                         
  -5  16   0       3172.56       2776.00      1196.20 o                         
  -2  16   0         79.80       -545.46       545.46 o                         
 -16  17   0        707.92        855.41       735.77 o                         
 -13  17   0        471.31        474.46      2275.47 o                         
  -4  17   0        470.37        828.92      1371.41 o                         
  -1  17   0        708.01       -331.24       562.26 o                         
 -18  18   0       2412.22       1724.71      1725.47 o                         
 -15  18   0       1518.22       1751.85      1171.10 o                         
  -3  18   0       1517.86        779.60       718.09 o                         
   0  18   0       2413.35       2543.21      1804.07 o                         
 -17  19   0        237.94        963.30      1011.26 o                         
  -5  19   0       1328.15      -3164.21      3164.21 o                         
  -2  19   0        238.05       1063.34      3258.36 o                         
 -19  20   0         21.78       1540.98      1541.38 o                         
  -4  20   0       1509.14       -288.27       943.02 o                         
  -1  20   0         21.84       2362.29      4828.80 o                         
 -21  21   0        480.79       1984.91      3246.01 o                         
 -18  21   0        123.28        106.02      2943.10 o                         
   0  21   0        481.13      -1082.64      1772.45 o                         
 -20  22   0         37.66         78.95       369.30 o                         
  -5  22   0        308.78        616.53      2022.66 o                         
  -2  22   0         37.57        425.48      2294.96 o                         
 -22  23   0          0.95       2907.86      1193.24 o                         
  -1  23   0          0.96       -778.37      3071.65 o                         
 -24  24   0          2.77      -1075.13      1674.27 o                         
  -3  24   0          4.30         37.46       508.02 o                         
   0  24   0          2.71       3703.05      1932.62 o                         
  -2  25   0         23.17      -2973.33      3423.30 o                         
  -4  26   0          7.85       3192.00      2567.06 o                         
  -2   3   1       8910.00       8469.92       958.31 o                         
  -1   4   1       1390.64       1476.57       210.72 o                         
  -5   6   1      41887.93      44750.13      2280.09 o                         
  -2   6   1        986.52       1301.16       465.04 o                         
  -4   7   1      17472.68      13788.49      3716.89 o                         
  -1   7   1      65650.12      63366.07      1869.84 o                         
  -6   8   1      23798.11      26489.68      4479.60 o                         
  -3   8   1        191.55       -391.63       391.63 o                         
  -8   9   1       6937.42       5062.99       837.75 o                         
  -2   9   1      23487.99      26934.60      1388.63 o                         
  -7  10   1      13816.74      19119.49      2784.75 o                         
  -4  10   1      21043.27      23467.86      2906.96 o                         
  -1  10   1      10707.75      10702.15       628.99 o                         
  -9  11   1      17690.76      25517.44      2880.80 o                         
  -3  11   1        146.01        191.57       543.80 o                         
 -11  12   1       4623.97       4097.00       965.99 o                         
  -2  12   1       1981.82       2507.54       676.30 o                         
 -10  13   1       4215.68       4030.52      1567.14 o                         
  -4  13   1       8357.15      11903.05      1446.24 o                         
  -1  13   1       5423.71       7534.45      1036.09 o                         
 -12  14   1        774.07        758.73       813.17 o                         
  -3  14   1        812.97        723.14       446.05 o                         
 -14  15   1       1982.28       1225.19       869.21 o                         
  -5  15   1        381.63        424.99       286.99 o                         
  -2  15   1        140.84         -8.97       587.68 o                         
 -13  16   1        413.30        194.56       712.92 o                         
  -4  16   1        738.96       1234.45       843.15 o                         
  -1  16   1       2430.47       2914.23      1081.86 o                         
 -15  17   1       2890.51       1730.67      1176.66 o                         
  -3  17   1       1276.93       2042.18       988.50 o                         
 -17  18   1       1221.36        666.71       618.29 o                         
  -5  18   1         61.03        193.47      1825.22 o                         
  -2  18   1        433.47      -5133.45      7269.84 o                         
 -16  19   1        270.46       3196.24      1309.74 o                         
  -4  19   1        249.29      -1522.59      1522.59 o                         
  -1  19   1         18.31      -1699.68      1699.68 o                         
 -18  20   1        994.57        886.57      1195.70 o                         
 -20  21   1        162.23        253.76      1419.10 o                         
  -5  21   1       1528.75          5.85      1827.98 o                         
  -2  21   1         41.28       1322.79       967.15 o                         
  -4  22   1        281.77        232.46      4490.58 o                         
  -1  22   1         57.09      -4351.10      4351.10 o                         
 -21  23   1         38.38       1850.22      2243.50 o                         
  -3  23   1        166.46       -303.20      2522.13 o                         
 -23  24   1         67.46        688.17      3166.57 o                         
  -2  24   1         26.95       1567.46      1768.63 o                         
  -4  25   1         55.01       1869.84      2134.86 o                         
  -3  26   1         73.65       5666.89      4190.19 o                         
  -2   2   2     202122.70     202167.23      5784.33 o                         
  -1   3   2      14567.10       8797.12       569.76 o                         
  -3   4   2        692.15        651.16       468.51 o                         
   0   4   2     236912.81     202981.00      6731.62 o                         
  -5   5   2     808526.19     816376.38     14680.32 o                         
  -2   5   2     167729.92     153826.89      3825.92 o                         
  -4   6   2      18861.13      21805.25      4103.84 o                         
  -1   6   2     122622.84     123948.24      2591.11 o                         
  -6   7   2      48340.00      37072.39      2192.29 o                         
  -3   7   2       3761.95       2932.32       752.14 o                         
   0   7   2       1029.31        884.50       430.00 o                         
  -8   8   2       2035.39       1391.41       600.74 o                         
  -5   8   2       1521.58       2584.15      3191.64 o                         
  -2   8   2       8176.81       7736.25       865.48 o                         
  -7   9   2       1039.63       1594.49       977.51 o                         
  -4   9   2       4203.41       2205.93       745.86 o                         
  -1   9   2       6690.61       6730.38       709.24 o                         
  -9  10   2       1972.09       3078.91       615.40 o                         
  -3  10   2       3061.65       4116.61       725.46 o                         
   0  10   2      13261.60      18162.35      2660.84 o                         
 -11  11   2        338.61       -381.91       899.61 o                         
  -8  11   2        180.31       -251.34      1132.94 o                         
  -2  11   2       4234.74       8398.27      1174.16 o                         
 -10  12   2      15391.97      14371.01      2344.04 o                         
  -4  12   2      32787.77      37377.76      2401.05 o                         
  -1  12   2       1253.52        856.47       259.63 o                         
 -12  13   2       4846.11       5351.16       989.30 o                         
  -3  13   2        739.40        423.30       321.18 o                         
   0  13   2       2308.38       3752.49      1372.95 o                         
 -14  14   2        760.89       -203.16      1022.38 o                         
 -11  14   2       4594.28       1659.91       833.81 o                         
  -5  14   2        997.31        -13.81       646.89 o                         
  -2  14   2       5348.74       4866.12      1743.49 o                         
 -13  15   2       2018.79       1531.25      1195.18 o                         
  -4  15   2       1449.54       1588.16       913.22 o                         
  -1  15   2        754.15       1492.91       752.92 o                         
 -15  16   2        494.94         28.14       709.32 o                         
  -3  16   2         65.88       -448.97       448.97 o                         
   0  16   2        708.25       2172.65      7391.39 o                         
 -17  17   2       2410.65       1805.23      1680.05 o                         
 -14  17   2         92.97        141.04       481.97 o                         
  -5  17   2        695.67       2437.83      1029.13 o                         
 -16  18   2        560.30      -2004.04      2004.04 o                         
  -4  18   2       1157.73       2793.06      1342.51 o                         
  -1  18   2         59.35       2538.57      1054.73 o                         
 -18  19   2        302.29       2181.08       976.52 o                         
   0  19   2        338.41       2867.96      1454.30 o                         
 -20  20   2        163.65       1307.84      2267.97 o                         
 -17  20   2        239.77        219.85      1367.54 o                         
  -5  20   2        859.59       3754.32      2777.08 o                         
  -2  20   2         82.79       -185.15      1687.96 o                         
 -19  21   2        202.31       -784.24       876.33 o                         
  -4  21   2        263.36       2139.72      2329.92 o                         
  -1  21   2        159.44        479.14      3929.86 o                         
 -21  22   2         41.67        653.71      1706.04 o                         
  -3  22   2         96.26      -1961.25      1961.25 o                         
 -23  23   2         32.52        687.50      4746.93 o                         
  -5  23   2        304.87      -1017.30      2066.83 o                         
  -2  23   2        370.28       4021.66      1615.57 o                         
  -4  24   2        444.06      -3141.31      5042.65 o                         
 -24  25   2          4.56       2325.35      5559.99 o                         
  -3  25   2        137.16        535.10      3006.34 o                         
   0  25   2         21.21       4772.50      2413.51 o                         
  -4  27   2          1.00       3829.67      3552.98 o                         
  -4   5   3      30965.37      30205.31      1917.44 o                         
  -1   5   3      70792.12      79875.50      2334.18 o                         
  -3   6   3       1945.64       4838.09       949.98 o                         
  -5   7   3     269535.38     251690.17      8677.83 o                         
  -2   7   3     157320.09     157190.36      3416.37 o                         
  -7   8   3      21736.40      23508.92      1898.69 o                         
  -4   8   3      25761.37      32172.05      5021.27 o                         
  -1   8   3        452.80        417.33       323.66 o                         
  -6   9   3      41947.86      43605.07     12355.68 o                         
  -3   9   3       2527.73       1979.10       469.82 o                         
  -8  10   3       1622.73        -39.24      1421.65 o                         
  -2  10   3      15090.78      17012.84      1163.68 o                         
 -10  11   3        103.89       -426.62       649.29 o                         
  -4  11   3        386.84        165.64       441.49 o                         
  -1  11   3      81479.89     116821.77      4351.62 o                         
  -9  12   3       5965.35       2408.01      1460.21 o                         
  -3  12   3       5250.34       3576.05       743.63 o                         
 -11  13   3       1151.01      -1613.50      1639.02 o                         
  -5  13   3       1658.38       1700.20       544.60 o                         
  -2  13   3        201.41        -96.36       411.88 o                         
 -13  14   3       4077.84       2804.73      1089.02 o                         
 -10  14   3       1367.19       3487.25      7826.33 o                         
  -4  14   3       4237.19       5849.42      1863.37 o                         
  -1  14   3       1939.55       1385.44       761.38 o                         
 -12  15   3       1804.42        183.50       783.81 o                         
  -3  15   3        215.68       -410.00       410.00 o                         
 -14  16   3        246.43       -272.40      1033.52 o                         
  -5  16   3       4617.98       6985.92      1320.07 o                         
  -2  16   3        171.01       2656.45      1809.05 o                         
 -16  17   3       2391.95       1357.92      1338.62 o                         
  -4  17   3       3689.79       5904.77      1605.00 o                         
  -1  17   3        239.48        992.26      1435.73 o                         
 -15  18   3        675.82        846.57      1292.72 o                         
  -3  18   3       1502.26       1801.10      1668.94 o                         
 -17  19   3       4136.57       3411.20      1461.74 o                         
  -5  19   3       1600.59       1353.96       648.19 o                         
  -2  19   3        739.13       -523.57       523.57 o                         
 -19  20   3         46.86        793.05      1466.49 o                         
  -4  20   3         64.69      -2977.75      2977.75 o                         
  -1  20   3        159.34      -1572.05      2638.00 o                         
 -18  21   3       1175.16       1071.57      1448.04 o                         
  -3  21   3        185.53      -2721.36      2956.11 o                         
 -20  22   3         75.72       -761.24      1677.52 o                         
  -5  22   3        536.59       -454.13      2495.41 o                         
  -2  22   3         97.38      -2651.27      2651.27 o                         
 -22  23   3         84.00       2794.47      2726.79 o                         
 -19  23   3         83.33       3368.97      4767.97 o                         
  -4  23   3         19.06        -11.35      1122.60 o                         
  -1  23   3         54.25       -863.32       863.32 o                         
  -3  24   3         50.33      -2358.50      2743.64 o                         
  -5  25   3         21.29       1481.81      3317.07 o                         
  -2  25   3          2.10      -4675.93      4675.93 o                         
  -4  26   3         39.50      -1169.79     11593.05 o                         
  -1   1   4       5586.01       5636.56       414.86 o                         
  -2   3   4      40226.89      29413.83      1022.76 o                         
  -4   4   4     314782.62     353555.16      5124.10 o                         
  -1   4   4      10841.64       5965.62       460.94 o                         
  -3   5   4     201960.62     230022.80      7861.15 o                         
   0   5   4      36834.74      41364.11      2261.08 o                         
  -5   6   4        802.32        191.34       338.37 o                         
  -2   6   4      35506.72      39582.53      2088.33 o                         
  -7   7   4      51511.82      49682.85      3110.72 o                         
  -4   7   4       2043.85      -1363.13      4034.34 o                         
  -1   7   4       8536.98       9806.65       842.47 o                         
  -6   8   4        411.03        563.58       716.95 o                         
  -3   8   4       4178.04       4491.77       787.55 o                         
   0   8   4       9763.92      15975.98      2062.77 o                         
  -8   9   4       9227.85      12157.46      1449.20 o                         
  -2   9   4        603.55         85.67       350.91 o                         
 -10  10   4       1017.12       4640.07      2142.08 o                         
  -7  10   4       3290.13       2707.37      4827.96 o                         
  -4  10   4       7034.10       5543.95       951.82 o                         
  -1  10   4       7311.32       8336.58       994.78 o                         
  -9  11   4       6218.23       7699.80      2227.66 o                         
  -3  11   4       4481.93       9718.86      1432.79 o                         
   0  11   4      15391.48      20695.34      2321.20 o                         
 -11  12   4        346.30         52.69       524.51 o                         
  -8  12   4        307.19       1169.26      2547.97 o                         
  -5  12   4      13519.49      24594.99      2497.15 o                         
  -2  12   4        720.32       2023.25       918.11 o                         
 -13  13   4        827.61       1047.18       554.79 o                         
 -10  13   4        367.97        376.75       966.83 o                         
  -4  13   4       3742.41       3628.93       297.77 o                         
  -1  13   4        191.43       -359.53       732.35 o                         
 -12  14   4        929.87        389.92       762.90 o                         
  -3  14   4        698.32       3171.67       981.10 o                         
   0  14   4       2305.50       4081.30      1459.63 o                         
 -14  15   4        219.57       -273.60       651.94 o                         
 -11  15   4        120.61      -1496.83      3047.59 o                         
  -5  15   4        240.79        624.70       694.10 o                         
  -2  15   4       2424.70       4299.25      1058.84 o                         
 -16  16   4        619.40        422.96      1029.25 o                         
 -13  16   4       1891.93       2499.59      2541.39 o                         
  -4  16   4       6559.23       6271.22      1315.46 o                         
  -1  16   4          9.78       1765.38      1637.92 o                         
 -15  17   4        371.91      -1372.84      1739.18 o                         
  -6  17   4       1755.44        293.10       801.45 o                         
  -3  17   4        638.06        256.33       390.50 o                         
   0  17   4       3199.38       2558.61      2379.80 o                         
 -17  18   4        188.16       -557.93       661.61 o                         
  -5  18   4        190.32       -504.03      1029.21 o                         
  -2  18   4        108.89       -960.95      1930.50 o                         
 -19  19   4       1891.37        -32.92      5684.21 o                         
 -16  19   4         30.58      -1227.61      2765.90 o                         
  -4  19   4       2420.88       5513.10      1964.57 o                         
  -1  19   4       1174.15        -25.15      3085.89 o                         
 -18  20   4        733.87        175.56      1175.87 o                         
  -6  20   4        288.89       4700.51      2347.97 o                         
   0  20   4        533.21       2334.29      1932.56 o                         
 -20  21   4         33.23      -2335.86      2335.86 o                         
  -5  21   4        396.78       -674.33      3239.68 o                         
  -2  21   4       1792.26       2717.47      2806.47 o                         
 -22  22   4         32.39        110.43       979.25 o                         
  -1  22   4        380.01       1878.40      2377.16 o                         
 -21  23   4         85.65       3027.13      2812.89 o                         
  -3  23   4        241.94       5450.78      3855.08 o                         
   0  23   4         79.92       6748.53      5097.36 o                         
 -23  24   4          8.03       -741.95      5451.85 o                         
  -5  24   4         24.93       3881.50      3331.17 o                         
  -2  24   4          8.57      -2339.44      2339.44 o                         
 -25  25   4         15.04        804.28      3895.87 o                         
 -22  25   4         79.04       -696.00      4483.88 o                         
  -4  25   4        132.44       1088.91     11369.99 o                         
  -3  26   4         87.56      -1019.96     11897.59 o                         
  -1   3   5      53741.51      38406.43      1174.76 o                         
  -3   4   5      32104.95      22588.91       960.33 o                         
  -2   5   5      14384.28      16686.87      1267.44 o                         
  -4   6   5       5922.82       6181.41       985.58 o                         
  -1   6   5     164256.25     172198.17      3313.49 o                         
  -6   7   5      25170.98      20443.74      2215.82 o                         
  -3   7   5      23336.80      28377.78      2014.63 o                         
  -5   8   5      28409.25      22577.12      8823.20 o                         
  -2   8   5       4187.12       4927.51       588.94 o                         
  -7   9   5      32078.99      38997.47      1900.55 o                         
  -4   9   5      29166.48      28105.83      2199.26 o                         
  -1   9   5       1548.63       1586.70       469.75 o                         
  -9  10   5       3541.93       3018.09      1012.32 o                         
  -3  10   5         72.70       -196.56       578.24 o                         
  -8  11   5        314.54        285.52      1103.69 o                         
  -5  11   5       6485.67      12165.28      2278.18 o                         
  -2  11   5      21131.53      20870.06      1758.35 o                         
 -10  12   5         83.72       -585.53       901.44 o                         
  -4  12   5       1007.59        441.52       270.49 o                         
  -1  12   5       8829.61      11916.70      1360.31 o                         
 -12  13   5       2037.62       1271.03       915.76 o                         
  -9  13   5       5427.31       5545.41      4067.79 o                         
  -3  13   5       9151.54      10973.51      1260.43 o                         
 -11  14   5       5017.38       2239.09      1888.01 o                         
  -5  14   5        378.41        870.67       516.70 o                         
  -2  14   5       2415.07       3317.60       959.64 o                         
 -13  15   5       1219.96       1326.29       847.59 o                         
  -4  15   5        132.89       -481.28       481.28 o                         
  -1  15   5        351.58        495.97       868.27 o                         
 -15  16   5         39.37         73.64      1715.54 o                         
 -12  16   5       1210.88       1046.55      1816.44 o                         
  -6  16   5        307.61       1864.97      1409.89 o                         
  -3  16   5        250.67        699.05      1669.90 o                         
 -14  17   5       1772.03        624.65      1592.04 o                         
  -5  17   5         21.27        -77.87        77.87 o                         
 -16  18   5       1316.10       1785.95       788.50 o                         
  -4  18   5       4317.93       9776.84      2417.01 o                         
 -18  19   5         12.13        782.99      1142.95 o                         
 -15  19   5       3298.41       4253.68      7121.26 o                         
  -6  19   5        595.91        572.25       991.59 o                         
 -17  20   5        885.13      -2579.10      2579.10 o                         
  -5  20   5       1786.95        491.88      1321.47 o                         
  -2  20   5         17.41       -310.08      1086.55 o                         
 -19  21   5        341.49       1148.71      1638.13 o                         
  -1  21   5        349.14       2328.69      1705.72 o                         
 -21  22   5         13.46       -490.21      1514.57 o                         
  -3  22   5         59.67      -1152.31      1152.88 o                         
  -5  23   5        175.14      10498.68     10232.03 o                         
  -2  23   5        180.84        -75.25      2208.85 o                         
 -22  24   5         19.64      -1206.97      3718.71 o                         
  -4  24   5         25.67        807.79      1272.35 o                         
 -24  25   5         21.90      -5127.86      5372.57 o                         
  -3  25   5         51.54       -697.96      1945.96 o                         
   0   0   6       7098.67       8490.71       852.66 o                         
  -1   2   6     119022.95      90079.48      1500.77 o                         
  -3   3   6      38708.45      48220.29      2032.15 o                         
   0   3   6     718241.19     707044.50      8507.23 o                         
  -2   4   6       1129.25       1239.53       363.61 o                         
  -4   5   6     125794.79     106807.24      2528.33 o                         
  -1   5   6        518.88        391.54       180.00 o                         
  -6   6   6     164310.19     166931.94      5953.06 o                         
  -3   6   6        549.80        372.93       161.28 o                         
   0   6   6      27881.54      37374.89      2230.39 o                         
  -5   7   6        257.74        397.42       255.23 o                         
  -2   7   6       3258.54       3733.16       610.44 o                         
  -7   8   6      13144.70      15823.00      2484.90 o                         
  -4   8   6       8146.10      14718.45      1468.06 o                         
  -1   8   6      26975.02      24610.21      1580.55 o                         
  -9   9   6        879.83         -1.43       507.49 o                         
  -6   9   6        767.60        648.87      1317.82 o                         
  -3   9   6        906.75        412.78       405.98 o                         
   0   9   6        396.28        421.30       578.33 o                         
  -8  10   6        235.96       -192.95       838.97 o                         
  -5  10   6       2887.01       2590.39       817.09 o                         
  -2  10   6      16086.84      22179.17      1689.15 o                         
 -10  11   6        429.34       -921.10      1006.03 o                         
  -7  11   6       7459.10      15448.68     10136.89 o                         
  -4  11   6        531.38        526.40       617.21 o                         
  -1  11   6       1044.17       1009.00       361.91 o                         
 -12  12   6       1424.84        769.33       351.82 o                         
  -9  12   6       5352.81       9783.46      1142.77 o                         
  -3  12   6      15251.62      17740.66      1865.17 o                         
   0  12   6       7868.19      11083.77      1762.51 o                         
 -11  13   6       7171.65       5384.63      1605.80 o                         
  -5  13   6       9263.90      14554.70      1817.33 o                         
  -2  13   6       1189.91       1164.45       499.02 o                         
 -13  14   6       1363.13       1205.33       492.89 o                         
 -10  14   6         88.61        170.30       651.10 o                         
  -4  14   6       1235.68       3429.34       981.80 o                         
  -1  14   6         54.56        536.82       957.73 o                         
 -15  15   6       5938.49       5218.70      2455.13 o                         
 -12  15   6       5508.76       5283.11      4254.23 o                         
  -6  15   6       1551.86       1643.87       743.64 o                         
  -3  15   6       2480.59       3985.63       957.59 o                         
   0  15   6       2955.29        623.76       923.15 o                         
 -14  16   6        270.87      -1059.96      1175.50 o                         
  -5  16   6       1442.25       1330.37      1252.18 o                         
  -2  16   6       3674.88      10026.64      3359.34 o                         
 -16  17   6       2868.70       1216.34      1212.14 o                         
 -13  17   6        221.79       -208.95      2357.89 o                         
  -4  17   6       2335.49       3513.76      1210.04 o                         
  -1  17   6        427.16        476.16      4735.48 o                         
 -18  18   6       4367.11       2516.64      4036.47 o                         
 -15  18   6        598.52       1376.15      1847.17 o                         
  -6  18   6        228.32       4728.93      1581.88 o                         
  -3  18   6        554.85       -992.34      1600.38 o                         
   0  18   6         13.01      -1354.62      4617.80 o                         
 -17  19   6       1515.87       -714.97      1730.20 o                         
  -5  19   6       3711.15       3295.80      2598.46 o                         
  -2  19   6        406.85       2051.52       755.51 o                         
 -19  20   6        284.14       -130.47      1101.96 o                         
  -4  20   6        331.06         82.28      1558.12 o                         
  -1  20   6        773.10      -4076.90      4763.30 o                         
 -21  21   6       1548.07        162.40      2497.29 o                         
 -18  21   6        270.28       1129.49       644.10 o                         
  -6  21   6        344.40       -862.09      7195.20 o                         
  -3  21   6         25.66      -2898.58      3387.30 o                         
 -20  22   6        139.83      -1690.32      3045.49 o                         
  -5  22   6        343.44       1542.84      2914.69 o                         
  -2  22   6        160.28      -2584.39      2584.39 o                         
 -22  23   6        321.07       -207.26      4221.24 o                         
  -4  23   6         12.54       1632.50      1048.70 o                         
 -24  24   6         29.58      -7383.01      7383.01 o                         
  -3  24   6        235.67       -831.92      1735.96 o                         
   0  24   6        548.10       1917.04      1639.25 o                         
  -5  25   6         24.27       1238.23      2700.43 o                         
  -4  26   6        116.99      -3008.74      3008.74 o                         
  -2   3   7     279801.44     276381.03      3243.17 o                         
  -1   4   7       1122.58        803.51       142.68 o                         
  -3   5   7      33316.72      28891.34      1196.69 o                         
  -5   6   7      17477.45      17360.08      1208.07 o                         
  -2   6   7       3088.68       4346.48       677.63 o                         
  -4   7   7      16649.95      17412.85      1409.28 o                         
  -1   7   7       2888.21       2701.48       478.70 o                         
  -6   8   7        269.36        -54.88       218.01 o                         
  -3   8   7       1016.68        736.06       396.30 o                         
  -8   9   7       2561.80       2553.06       867.29 o                         
  -5   9   7      14788.33      16996.63      2333.34 o                         
  -2   9   7       4037.42       3699.29       354.46 o                         
  -7  10   7       6000.26       5489.20      2016.35 o                         
  -4  10   7       1422.65       3107.86      1453.92 o                         
  -1  10   7        115.09       -666.39       666.39 o                         
  -9  11   7       9808.64      10027.36      1918.33 o                         
  -3  11   7       6112.49       4950.97      1126.44 o                         
 -11  12   7       1132.06       1460.61      1203.33 o                         
  -8  12   7       1370.83       2465.05      1980.09 o                         
  -5  12   7       2633.90       3109.47       935.26 o                         
  -2  12   7       3501.76       2472.74       682.98 o                         
 -10  13   7        637.52       1866.49       687.29 o                         
  -4  13   7       1051.71       1357.49       800.51 o                         
  -1  13   7        248.11        190.49       542.08 o                         
 -12  14   7       7571.08       5053.30      2070.02 o                         
  -6  14   7       6231.13       7651.71      1507.10 o                         
  -3  14   7        287.20        440.66      1026.65 o                         
 -14  15   7        175.81       1371.89       753.44 o                         
 -11  15   7        106.36        316.11      2283.22 o                         
  -5  15   7        594.45       -291.67       464.55 o                         
  -2  15   7       2590.70       6025.16      1361.55 o                         
 -13  16   7       6600.89       6519.18      3724.18 o                         
  -4  16   7        155.10        381.33      2133.72 o                         
  -1  16   7        159.71       -456.97       517.93 o                         
 -15  17   7        724.57       1175.95       778.90 o                         
  -3  17   7       4022.68       7629.61      2411.17 o                         
 -17  18   7       5253.93       4652.21      2126.30 o                         
 -14  18   7       1394.35       -458.86      1528.03 o                         
  -5  18   7        114.33       -547.00       547.00 o                         
  -2  18   7        554.03       1482.73      1626.97 o                         
 -16  19   7        879.17       -380.26      1367.82 o                         
  -4  19   7        441.80       -475.05       725.11 o                         
  -1  19   7        133.49       3031.96      1598.64 o                         
 -18  20   7        187.26       1285.25      2414.20 o                         
  -6  20   7       1541.55        794.30      1185.88 o                         
 -20  21   7        173.64       -950.85      4089.28 o                         
  -5  21   7         76.74      -1079.51      1079.51 o                         
  -2  21   7        379.70       2071.94      3259.19 o                         
 -19  22   7          2.92      -4666.29      5308.84 o                         
  -4  22   7          5.20       6968.88      4523.99 o                         
  -1  22   7        183.63        209.46      7285.63 o                         
 -21  23   7         14.39       3610.46      2903.22 o                         
  -3  23   7         46.90       3928.97      3140.43 o                         
 -23  24   7         32.47      -3771.00      4085.15 o                         
  -5  24   7         61.49       8921.15     17513.18 o                         
  -2  24   7         17.13        400.76      3008.69 o                         
  -4  25   7         96.58       3593.25      4032.88 o                         
  -1  25   7          2.70       4103.02      3270.62 o                         
  -3  26   7          6.03       3131.03      2796.27 o                         
   0   1   8      33037.51      41782.89      1365.59 o                         
  -2   2   8     149890.95     153022.23      3128.41 o                         
  -3   4   8      32030.88      29011.95       912.84 o                         
   0   4   8      57130.80      72039.23      3451.67 o                         
  -5   5   8        789.05        405.73       306.24 o                         
  -2   5   8       4798.89       5230.11       528.91 o                         
  -4   6   8      17163.14      17273.23       907.05 o                         
  -1   6   8       4137.03       6247.19       763.40 o                         
  -6   7   8      34203.27      27980.73      2395.22 o                         
  -3   7   8      19127.15      16772.98      1608.27 o                         
   0   7   8      14973.11      17951.26      2009.07 o                         
  -8   8   8       2862.91       2085.77       493.00 o                         
  -5   8   8      16285.67      21023.39      1588.10 o                         
  -2   8   8      30051.12      31393.33      1717.32 o                         
  -7   9   8          5.05       -318.03       333.08 o                         
  -4   9   8      10391.07      13614.74      4793.09 o                         
  -1   9   8      28484.11      33481.89      2760.23 o                         
  -9  10   8       1441.62       1372.52       333.60 o                         
  -6  10   8       8267.23       7901.17     13348.09 o                         
  -3  10   8       8933.17       9752.30      1548.73 o                         
   0  10   8       6573.94       6858.12      1765.18 o                         
 -11  11   8      18037.01      18584.64      2712.67 o                         
  -8  11   8      20436.50      16227.24      1396.21 o                         
  -5  11   8        434.47       -230.94       230.94 o                         
  -2  11   8       2057.34       2452.88       613.01 o                         
 -10  12   8       3825.43       2754.50      1649.13 o                         
  -4  12   8       3602.53       5913.77      1137.65 o                         
  -1  12   8       2195.47       1608.15       854.77 o                         
 -12  13   8      12495.36      17236.50      2819.77 o                         
  -9  13   8        427.04        917.90       767.35 o                         
  -6  13   8        603.99        576.83       635.71 o                         
  -3  13   8       6808.92       8625.20      1572.48 o                         
   0  13   8       3204.61       3554.29       850.50 o                         
 -14  14   8       3708.26       2798.12      2353.49 o                         
 -11  14   8        481.05        219.04      3097.38 o                         
  -5  14   8        110.36        662.97       962.88 o                         
  -2  14   8        647.95       -615.89       615.89 o                         
 -13  15   8        350.57       -557.79       857.43 o                         
  -4  15   8        757.06       1870.06      1182.56 o                         
  -1  15   8        207.75       1666.06       649.09 o                         
 -15  16   8        342.13       -313.63       646.19 o                         
 -12  16   8        835.87       -755.24       755.24 o                         
  -6  16   8        239.14       -950.15      1054.66 o                         
  -3  16   8        916.42        199.54       619.42 o                         
   0  16   8        700.06       1442.08       482.67 o                         
 -17  17   8        723.01       2557.13      5928.30 o                         
 -14  17   8       5142.63       1824.40      1322.98 o                         
  -5  17   8        195.45        667.57       938.32 o                         
  -2  17   8        259.23       -800.90       800.90 o                         
 -16  18   8        561.04       -632.65      1106.30 o                         
  -4  18   8        620.41       -453.62       535.93 o                         
  -1  18   8        343.07         17.19       750.08 o                         
 -18  19   8        190.95       -268.67      1194.87 o                         
 -15  19   8        141.70       1037.78      1680.66 o                         
  -6  19   8        109.05       1445.68      1473.83 o                         
  -3  19   8        166.99       -968.97      1676.78 o                         
   0  19   8       1141.32      -2204.86      3828.66 o                         
 -20  20   8         79.94        636.86      1283.51 o                         
 -17  20   8        274.31        758.42      2970.53 o                         
  -5  20   8       1602.97        216.08      1894.82 o                         
  -2  20   8        192.75       4499.98      4139.11 o                         
 -19  21   8       1136.88       1003.25      2511.88 o                         
  -4  21   8         71.57       -897.54      1881.78 o                         
  -1  21   8         32.66       1076.95      2476.57 o                         
 -21  22   8          8.90      -3874.03      4342.30 o                         
  -6  22   8        178.98       1970.41      2493.75 o                         
  -3  22   8        407.13       2243.35      3246.69 o                         
   0  22   8        581.17       2164.30      2271.67 o                         
 -23  23   8        143.42       2174.87      1596.58 o                         
  -5  23   8        387.43      -1712.39      4909.81 o                         
  -2  23   8        327.17       -585.00      2113.35 o                         
 -22  24   8         39.68       6666.42      2497.28 o                         
  -4  24   8        163.87       3577.83      4043.53 o                         
  -1  24   8        246.10       -349.96      1138.19 o                         
 -24  25   8         86.96      -6309.99      6309.99 o                         
  -3  25   8         77.81       3109.96      2555.60 o                         
  -5  26   8        373.30      -1721.48      4641.81 o                         
  -1   2   9      28003.50      30383.72       894.16 o                         
  -2   4   9       7990.80       8095.86       505.55 o                         
  -4   5   9       8331.42      10264.83       951.91 o                         
  -1   5   9      27366.07      39090.75      2243.18 o                         
  -3   6   9       3716.31       4210.30       528.97 o                         
  -5   7   9       3906.55       3669.43       426.00 o                         
  -2   7   9      34802.69      29557.19      1659.90 o                         
  -7   8   9      45286.39      48759.69      2421.16 o                         
  -4   8   9       2799.07       2041.49       613.05 o                         
  -1   8   9       2775.02       1003.63       610.41 o                         
  -6   9   9       6089.27       6350.21       652.76 o                         
  -3   9   9        966.50       3109.75      1455.66 o                         
  -8  10   9       2199.39       2431.52       286.20 o                         
  -5  10   9       9466.13       7703.60      1213.81 o                         
  -2  10   9       9174.58      13169.42      1236.98 o                         
 -10  11   9       8622.64      10346.93      1359.84 o                         
  -7  11   9       6161.93       9357.59      1645.74 o                         
  -4  11   9       2496.01       5123.95      1080.51 o                         
  -1  11   9       2969.29       4251.38       846.55 o                         
  -9  12   9      10718.66      14963.52      4077.03 o                         
  -6  12   9       1673.80       2426.83       928.85 o                         
  -3  12   9       4629.33       7231.38      1065.54 o                         
 -11  13   9        440.63        540.25       401.09 o                         
  -5  13   9        443.52       -343.76       788.01 o                         
  -2  13   9       9150.51      10111.65      1276.57 o                         
 -13  14   9       6666.35       3912.45      1650.95 o                         
 -10  14   9       3031.18       -671.77      1711.25 o                         
  -4  14   9         11.15       -257.47       717.88 o                         
  -1  14   9        672.62       -158.80       893.03 o                         
 -12  15   9        403.63       -587.47      1011.53 o                         
  -6  15   9       3164.03       5560.10      1744.91 o                         
  -3  15   9       3239.78       3409.20       987.22 o                         
 -14  16   9        209.85       -126.27       741.67 o                         
  -5  16   9        723.92        171.67       669.26 o                         
  -2  16   9       1680.55       1707.81      1803.95 o                         
 -16  17   9      13194.34      15012.53      3843.73 o                         
 -13  17   9        878.00       2075.41      3843.34 o                         
  -4  17   9       1025.69        645.55       795.51 o                         
  -1  17   9       1007.51       1671.40      1076.22 o                         
 -15  18   9        631.53        791.04      1523.80 o                         
  -6  18   9        942.81         57.32       759.98 o                         
  -3  18   9        599.26        869.48      1073.56 o                         
 -17  19   9        425.35       -317.37      1270.66 o                         
  -5  19   9         80.94       1076.92      1346.46 o                         
  -2  19   9        214.08        740.13      1637.15 o                         
 -19  20   9         76.22         42.08      3569.43 o                         
 -16  20   9         49.27       2043.61      3347.27 o                         
  -1  20   9        448.14       -152.18      2272.60 o                         
 -18  21   9        235.23      -1044.66      1044.66 o                         
  -6  21   9        214.86       2503.64      2841.21 o                         
  -3  21   9        324.49      -3252.76      3252.76 o                         
 -20  22   9        314.83      -1977.54      1977.54 o                         
  -2  22   9         73.55       -756.33      1904.13 o                         
 -22  23   9         74.09      -1405.98      2670.40 o                         
  -4  23   9        286.56      -1072.41      1072.41 o                         
  -3  24   9        129.84       1772.95      2321.45 o                         
  -5  25   9          6.98        875.20      2341.17 o                         
  -4  26   9         18.34       3768.41      4075.69 o                         
  -1   1  10     114675.24     116628.10      2960.51 o                         
   0   2  10     105316.82      82661.83      2484.81 o                         
  -2   3  10      18549.69      22272.75       860.67 o                         
  -4   4  10      61146.49      63197.23      2901.02 o                         
  -1   4  10      23708.03      15730.82       866.72 o                         
  -3   5  10      10692.63      10692.44       730.41 o                         
   0   5  10      15860.60      15112.42      1765.05 o                         
  -5   6  10      25094.36      27964.19      1397.70 o                         
  -2   6  10      78261.05      73385.07      2259.34 o                         
  -7   7  10        313.27       -365.64      1554.57 o                         
  -4   7  10       6889.34       7129.69       622.56 o                         
  -1   7  10       1006.10        818.34       462.19 o                         
  -6   8  10      23670.38      29041.80      2063.21 o                         
  -3   8  10      15458.64      16800.23      1387.90 o                         
   0   8  10        147.68        532.74      1038.01 o                         
  -8   9  10       2486.34       3096.80       552.15 o                         
  -5   9  10        727.34       4066.61      1480.20 o                         
  -2   9  10        247.64        243.57       993.86 o                         
 -10  10  10       9587.76      17973.58      3762.49 o                         
  -7  10  10        357.17        782.07       228.41 o                         
  -4  10  10        669.43        500.22       411.74 o                         
  -1  10  10       1562.83       1402.93       568.11 o                         
  -9  11  10        324.89        588.08       601.58 o                         
  -6  11  10       3976.67       5413.02      1593.49 o                         
  -3  11  10      10968.22      11240.51      1547.11 o                         
   0  11  10       6518.38       7170.96      1957.67 o                         
 -11  12  10        654.71       1059.36       503.42 o                         
  -8  12  10       4772.69       5379.37      1127.73 o                         
  -5  12  10        244.21        588.06       366.32 o                         
  -2  12  10       3637.59       4250.30      1338.75 o                         
 -13  13  10        151.73       -492.43       952.80 o                         
 -10  13  10        975.61       1786.16      1584.08 o                         
  -4  13  10       2814.21       2761.50       739.82 o                         
  -1  13  10       4390.47       5941.21      1554.68 o                         
 -12  14  10       3504.55       3342.52      1350.10 o                         
  -9  14  10       1044.13      -2256.88      6598.37 o                         
  -6  14  10        260.67       -723.91       723.91 o                         
  -3  14  10        368.67        196.76       746.53 o                         
   0  14  10       1673.89       1359.93      1846.04 o                         
 -14  15  10       1091.95       1027.68       885.90 o                         
 -11  15  10        633.46       4247.50     14227.05 o                         
  -5  15  10       1068.76        531.31       681.31 o                         
  -2  15  10       1627.34       3704.54      1144.20 o                         
 -16  16  10      13322.93       9016.17      8592.49 o                         
 -13  16  10         46.19       -597.39      1443.51 o                         
  -4  16  10       2060.53       4986.58      4084.01 o                         
  -1  16  10        443.90       -572.26      1109.28 o                         
 -15  17  10        421.19       -607.35      1334.52 o                         
  -6  17  10       2062.13       2436.30      1087.19 o                         
  -3  17  10         28.74       -407.58       907.13 o                         
   0  17  10       1564.58       1231.03       826.14 o                         
 -17  18  10       1339.52       1558.63      1796.30 o                         
 -14  18  10       2226.93       2242.03      2844.06 o                         
  -5  18  10        249.30       1382.37      1673.40 o                         
  -2  18  10         62.17         43.19       547.29 o                         
 -19  19  10       1062.94        819.59      1946.30 o                         
 -16  19  10        234.66       2894.48      2126.86 o                         
  -4  19  10        107.14        -34.38       742.55 o                         
  -1  19  10       1264.35       1514.46      1452.27 o                         
 -18  20  10        102.07      -2382.73      2382.73 o                         
  -6  20  10        229.69       1125.00       983.69 o                         
  -3  20  10        187.58        429.58      2303.37 o                         
   0  20  10       3076.09       8784.87      8471.08 o                         
 -20  21  10        125.44        706.06      1211.50 o                         
  -5  21  10        446.38        264.57      1198.38 o                         
  -2  21  10         95.89       -662.46       894.89 o                         
 -22  22  10         12.63        276.76      3901.29 o                         
 -19  22  10        124.84         51.35       366.09 o                         
  -4  22  10        311.02       -608.23      1491.30 o                         
 -21  23  10         29.91        726.60      5139.94 o                         
  -3  23  10         54.98       2334.32      3580.63 o                         
 -23  24  10         46.23       -363.86      1353.39 o                         
  -5  24  10        439.60       2977.83      1003.69 o                         
  -4  25  10         16.76       1739.91      2662.47 o                         
  -1   3  11       8237.72       7250.70       453.53 o                         
  -3   4  11       9517.45       8925.92       607.60 o                         
  -2   5  11      23539.32      19102.39      1021.15 o                         
  -4   6  11      14246.47      18796.19       923.09 o                         
  -1   6  11       2019.89       2473.75       737.09 o                         
  -6   7  11       7351.35       7277.58      1140.69 o                         
  -3   7  11      15955.41      17636.78      1124.90 o                         
  -5   8  11       6141.03       8755.94      1347.01 o                         
  -2   8  11      14435.54      15662.34      1651.02 o                         
  -7   9  11         87.91       -127.55       628.12 o                         
  -4   9  11       4432.18       5025.64      1158.47 o                         
  -1   9  11       2268.78       1990.79       514.70 o                         
  -9  10  11       4717.40       6383.90      1475.35 o                         
  -6  10  11        367.09        -41.40       273.72 o                         
  -3  10  11       2547.09       5262.58      1039.91 o                         
  -8  11  11       2587.73       3736.28      1139.52 o                         
  -5  11  11       1516.51       1523.49       625.04 o                         
  -2  11  11        250.23       -423.73       429.58 o                         
 -10  12  11        310.59        680.90      1129.77 o                         
  -7  12  11       1294.41       1343.23      1053.45 o                         
  -4  12  11         18.59        114.01      1180.62 o                         
  -1  12  11        248.43       1367.42       704.33 o                         
 -12  13  11       7968.39       2999.22      2326.95 o                         
  -9  13  11       2800.20       2530.40       645.83 o                         
  -6  13  11        906.31         30.98       633.12 o                         
  -3  13  11        192.95        427.14       812.73 o                         
 -11  14  11       2895.89       6151.07      3414.50 o                         
  -5  14  11        800.74       1800.69      1088.72 o                         
  -2  14  11        278.94      -1168.36      1168.36 o                         
 -13  15  11        270.27        190.43      1077.03 o                         
 -10  15  11         71.54       -177.58      1436.07 o                         
  -4  15  11       6054.31       9399.88      2255.40 o                         
  -1  15  11         35.03        388.17       443.86 o                         
 -15  16  11       3632.74       2519.08      1906.90 o                         
 -12  16  11       2742.56       4327.39      2772.61 o                         
  -6  16  11        584.45       -725.13      1057.32 o                         
  -3  16  11        957.95      -1416.70      2054.53 o                         
  -5  17  11        380.14       1020.76      1645.26 o                         
  -2  17  11        995.26       2860.06      1780.21 o                         
 -16  18  11       1486.99       1786.73      1995.24 o                         
  -4  18  11        261.96       -202.28       580.10 o                         
  -1  18  11       2351.59       4311.63      2040.32 o                         
 -18  19  11         74.89        695.09      2605.39 o                         
 -15  19  11        901.81       1632.61      1871.56 o                         
  -6  19  11        133.77        524.01       715.97 o                         
  -3  19  11        404.07       1432.21      1618.40 o                         
 -17  20  11         68.65         33.47       365.22 o                         
  -5  20  11         38.04      -2957.06      4808.48 o                         
  -2  20  11        318.85       5902.77      4351.10 o                         
 -19  21  11        163.07      -1965.21      5100.39 o                         
  -4  21  11        284.64      -2096.85      2096.85 o                         
 -21  22  11         93.57      -2961.84      2961.84 o                         
  -6  22  11         31.98     -10858.12     10858.12 o                         
  -3  22  11         29.72      -1210.19      3074.96 o                         
 -20  23  11         72.35       -903.20      4116.29 o                         
  -5  23  11        242.78      -3456.51      3733.70 o                         
 -22  24  11         22.32      -5679.65      6369.45 o                         
  -4  24  11         30.68        417.49      2101.34 o                         
  -1  24  11        260.99       1471.52      2252.79 o                         
  -5  26  11         64.28       1889.36      2879.38 o                         
   0   0  12        416.05        359.48       321.96 o                         
  -1   2  12       7467.99       6986.03       594.27 o                         
  -3   3  12       9893.67       7014.97       737.23 o                         
   0   3  12       6468.02       6984.09       773.04 o                         
  -2   4  12       2861.39       2246.26       269.74 o                         
  -4   5  12        284.64        136.77       110.31 o                         
  -1   5  12        689.57        405.21       248.99 o                         
  -6   6  12     182531.61     178458.75     22254.40 o                         
  -3   6  12        733.15        852.23       298.42 o                         
   0   6  12       1143.53       2299.76       884.65 o                         
  -5   7  12      34879.86      49737.11      1745.08 o                         
  -2   7  12       7044.82      13748.03      1497.65 o                         
  -7   8  12       4076.66       3653.09       421.97 o                         
  -4   8  12       2926.61       2924.68       493.83 o                         
  -1   8  12        145.88      -1569.70      1569.70 o                         
  -9   9  12        512.55       -544.77       544.77 o                         
  -6   9  12        254.10        339.99       484.49 o                         
  -3   9  12      15957.17      25746.75      2164.29 o                         
   0   9  12        851.02        837.39       451.80 o                         
  -8  10  12        407.24        -95.00       827.72 o                         
  -5  10  12        539.43        631.42       157.72 o                         
  -2  10  12       3773.99       3969.31       735.45 o                         
 -10  11  12       6454.03      10376.59      2034.08 o                         
  -7  11  12        114.60        103.26       298.76 o                         
  -4  11  12        221.21          0.01       480.24 o                         
  -1  11  12        312.71       -309.49       603.16 o                         
 -12  12  12       6303.73       5088.90      3545.26 o                         
  -9  12  12       1162.58       1496.95       605.08 o                         
  -6  12  12       1591.43       3061.34       840.35 o                         
  -3  12  12       1627.15       1533.76       577.44 o                         
   0  12  12       1163.62        -42.76       731.10 o                         
 -11  13  12       1965.13       1274.14       884.74 o                         
  -8  13  12       2474.88       2094.34       682.61 o                         
  -5  13  12        152.51       -454.13       454.13 o                         
  -2  13  12       4721.00       6314.80      1775.13 o                         
 -13  14  12        538.86        755.45      1272.41 o                         
 -10  14  12         36.61      -1578.45      1578.45 o                         
  -4  14  12        282.95       -138.39       528.43 o                         
  -1  14  12       2435.03       2591.96      1011.26 o                         
 -15  15  12        579.17      -1295.79      1295.79 o                         
 -12  15  12        717.33        876.81      1422.82 o                         
  -6  15  12        589.45        299.95       663.75 o                         
  -3  15  12         73.37       1224.23      1011.23 o                         
   0  15  12       7942.62      17090.12      6358.82 o                         
 -14  16  12       2505.10       2235.73      2223.44 o                         
 -11  16  12       1610.53       3038.23      2278.59 o                         
  -5  16  12       1338.72        731.00      1060.17 o                         
  -2  16  12       1550.55       4451.86      2787.25 o                         
 -16  17  12         74.46       1314.36      2029.50 o                         
 -13  17  12        693.51       -844.26      2053.85 o                         
  -4  17  12       2438.65       2283.57      2482.13 o                         
  -1  17  12        373.89       -713.07      1698.42 o                         
 -18  18  12         60.81        993.18      2699.09 o                         
 -15  18  12        928.70       2833.06      1907.95 o                         
  -6  18  12        868.64        400.97       577.67 o                         
  -3  18  12        272.07       -724.02      2736.58 o                         
   0  18  12       1836.46       1149.79      1356.95 o                         
 -17  19  12        606.10        646.03       840.94 o                         
  -5  19  12        828.19       1179.44       538.13 o                         
  -2  19  12         11.51        -63.09      2090.03 o                         
 -19  20  12        119.15         15.02      2201.95 o                         
 -16  20  12         79.62        611.44      3191.34 o                         
  -4  20  12        134.44        231.92      2926.44 o                         
  -1  20  12        267.91       1602.48      3998.36 o                         
 -21  21  12       1152.42         60.57      3863.68 o                         
 -18  21  12         16.47        574.81      1088.83 o                         
  -6  21  12         16.97       -315.52      1214.38 o                         
  -3  21  12        523.64       -404.59      2161.74 o                         
 -20  22  12         34.99       1351.75      3932.23 o                         
  -5  22  12         39.24      -1199.66      3219.82 o                         
 -22  23  12         20.41       5321.49      7123.08 o                         
  -4  23  12        115.86       3348.37      3239.28 o                         
  -1  23  12         57.52       -813.98      1679.05 o                         
  -6  24  12         19.43       8966.21      6123.47 o                         
  -3  24  12         73.36       1182.37      3471.48 o                         
 -23  25  12         59.17      -3200.42      3200.42 o                         
  -5  25  12          8.88       4930.64      3794.57 o                         
  -2  25  12         16.83       2982.98      4361.88 o                         
  -2   3  13        386.78        929.04       468.17 o                         
  -1   4  13       6740.94       8630.81       600.88 o                         
  -3   5  13      11980.41       9466.03       576.99 o                         
  -5   6  13      12339.28      15204.56      1213.26 o                         
  -2   6  13       1821.35       4821.40       725.72 o                         
  -4   7  13        612.72       -115.77       416.26 o                         
  -1   7  13       3453.90       4016.39       533.27 o                         
  -6   8  13        138.50       -342.26       342.26 o                         
  -3   8  13         15.51         23.10       411.38 o                         
  -8   9  13       1764.53       2711.99      1318.84 o                         
  -5   9  13       1640.16       1632.14       363.07 o                         
  -2   9  13        681.24       1115.96       414.53 o                         
  -7  10  13       2056.90       4552.38      1343.67 o                         
  -4  10  13      16981.42      19336.22      1863.34 o                         
  -1  10  13       4557.39       4762.44      1126.11 o                         
  -9  11  13       1889.54       2015.25       487.13 o                         
  -6  11  13        189.45         79.05       431.19 o                         
  -3  11  13        733.56       1739.66       946.35 o                         
 -11  12  13        755.98       -896.73      1347.87 o                         
  -8  12  13       5449.67       7247.52      1054.72 o                         
  -5  12  13        521.69         73.88       926.15 o                         
  -2  12  13          7.78       -187.32       548.53 o                         
 -10  13  13        516.98        233.19       881.34 o                         
  -4  13  13       1254.50       1235.29       436.97 o                         
  -1  13  13       5886.41       8009.41      1768.87 o                         
 -12  14  13        831.06      -2072.40      2072.40 o                         
  -9  14  13        244.23        419.03      1008.42 o                         
  -6  14  13        248.95      -1702.39      2528.40 o                         
  -3  14  13        538.64      -1354.59      1607.27 o                         
 -14  15  13         25.28        404.85      1511.75 o                         
 -11  15  13        200.92       1699.57      1875.15 o                         
  -5  15  13       4098.43       4114.60      1943.31 o                         
  -2  15  13        488.26       1762.31      1462.93 o                         
 -13  16  13       1771.49       1677.04      1499.30 o                         
  -4  16  13       1485.91        278.59      1264.75 o                         
  -1  16  13        107.33        523.95      1878.71 o                         
 -15  17  13       3755.56       6560.56      4792.93 o                         
 -12  17  13       8127.08       2948.28      7156.53 o                         
  -6  17  13       1073.07        493.92      1205.91 o                         
  -3  17  13        304.00       -133.67       901.64 o                         
 -17  18  13        128.03      -1613.36      1613.36 o                         
 -14  18  13       1633.70       -333.13      1793.78 o                         
  -5  18  13       2324.33       1292.20       951.13 o                         
  -2  18  13        233.19        898.61      1490.37 o                         
 -16  19  13        274.54       1260.68      2239.25 o                         
  -4  19  13        265.70       -228.01       327.17 o                         
  -1  19  13        391.01        408.09      2291.51 o                         
 -18  20  13         14.00       1544.10      2524.76 o                         
  -6  20  13        594.97        684.81       845.36 o                         
  -3  20  13         58.01         68.05       495.53 o                         
 -20  21  13        173.70       -547.87      2040.61 o                         
 -17  21  13         41.04        109.90      4879.32 o                         
  -5  21  13         85.29       -546.44      1544.56 o                         
  -2  21  13         21.07        -20.29      1611.90 o                         
 -19  22  13         31.34        916.61      1823.83 o                         
  -4  22  13         21.90       1445.48      1357.53 o                         
  -1  22  13        299.97      -1052.02      3202.95 o                         
 -21  23  13         24.26      -1566.49      4235.60 o                         
  -6  23  13         75.94        130.60      2778.60 o                         
  -3  23  13         56.75       3138.53      3829.94 o                         
  -5  24  13         80.32        368.47       474.47 o                         
  -2  24  13         57.63       7045.92      4985.41 o                         
  -4  25  13         81.26       1447.16      2062.01 o                         
   0   1  14        980.54       1357.33       385.24 o                         
  -2   2  14        605.77          0.55       591.69 o                         
  -1   3  14      10990.47      10322.40       612.08 o                         
  -3   4  14      41152.96      44341.55      1403.69 o                         
   0   4  14      44507.44      51073.32      3070.70 o                         
  -5   5  14      21174.83      31759.69      1913.10 o                         
  -2   5  14       3990.31       7243.51       652.56 o                         
  -4   6  14        595.58        258.24       406.67 o                         
  -1   6  14       3364.17       2360.82       670.26 o                         
  -6   7  14       1643.78       1757.46       428.99 o                         
  -3   7  14         96.59       -138.98       169.53 o                         
   0   7  14        963.85       -729.15       901.03 o                         
  -8   8  14       7482.27      11641.69      3776.88 o                         
  -5   8  14       6654.64       6298.49       615.55 o                         
  -2   8  14       2277.74       3008.84       656.59 o                         
  -7   9  14       1184.01        819.54       544.32 o                         
  -4   9  14       6104.75       8421.86       903.41 o                         
  -1   9  14        334.44       -195.79       704.58 o                         
  -9  10  14       1661.81       3059.49      1953.83 o                         
  -6  10  14      12316.69      12057.07       889.79 o                         
  -3  10  14        185.78      -1108.43      1108.43 o                         
   0  10  14      16473.25      26641.95      6535.64 o                         
 -11  11  14      13607.33       7418.15      5416.98 o                         
  -8  11  14       6027.23       6481.60      1105.38 o                         
  -5  11  14        692.13        727.19       675.08 o                         
  -2  11  14       1021.75       1956.76       639.32 o                         
 -10  12  14        140.52        988.05      1459.10 o                         
  -7  12  14        326.95        527.03       288.74 o                         
  -4  12  14        231.92        519.69       513.95 o                         
  -1  12  14       4494.34       4850.67      2369.21 o                         
 -12  13  14       1721.05       2026.16      3691.95 o                         
  -9  13  14        662.17       -561.45      1169.76 o                         
  -6  13  14         85.35       1358.68       966.30 o                         
  -3  13  14       1219.23       1730.55       727.00 o                         
   0  13  14       9041.78      10520.76      2902.10 o                         
 -14  14  14        969.98        395.23      3562.98 o                         
 -11  14  14        370.51        971.35      1105.19 o                         
  -5  14  14        151.56       1327.37       560.87 o                         
  -2  14  14        175.02        179.38      1051.46 o                         
 -13  15  14        324.47       1186.52      3075.62 o                         
 -10  15  14        435.00         92.41      2885.89 o                         
  -7  15  14        244.35       -754.90       754.90 o                         
  -4  15  14        972.54        630.46       338.69 o                         
  -1  15  14        507.95       -220.74       741.89 o                         
 -15  16  14       2368.07      -1738.18      4172.43 o                         
 -12  16  14        409.44       2226.05      1595.69 o                         
  -6  16  14        836.80        624.12       560.10 o                         
  -3  16  14        180.54         17.66       647.30 o                         
   0  16  14         16.35       -321.22       856.89 o                         
 -17  17  14       5922.94       5453.82      9147.20 o                         
 -14  17  14        199.29        162.98      1952.50 o                         
  -5  17  14        181.48       2020.38      2056.12 o                         
  -2  17  14        505.09       1140.89       683.70 o                         
 -16  18  14         49.21       1819.45      4797.70 o                         
 -13  18  14        257.09      -1460.74      9078.22 o                         
  -7  18  14         87.29       -148.91      2053.81 o                         
  -4  18  14         93.12       -534.67      1052.20 o                         
  -1  18  14        354.18       6020.84      6466.31 o                         
 -18  19  14        193.96       -485.82      4421.27 o                         
 -15  19  14        426.99         73.58       836.99 o                         
  -6  19  14        194.07         -7.51       941.37 o                         
  -3  19  14         52.70       -698.64      1379.88 o                         
   0  19  14        480.33       3253.86      6164.69 o                         
 -17  20  14        114.64        460.09      1641.30 o                         
  -5  20  14         42.55       -286.59      1309.34 o                         
 -19  21  14         39.92       4126.59      2570.65 o                         
  -4  21  14        142.43        972.24      1337.51 o                         
  -1  21  14        205.12        237.23      2145.04 o                         
 -21  22  14         74.54      -1720.11      2204.34 o                         
  -6  22  14        157.86       -490.84      1265.78 o                         
  -3  22  14         29.38       -232.34      1445.64 o                         
 -20  23  14          1.15       -780.37      6491.33 o                         
  -5  23  14          1.82       -403.15      2303.41 o                         
  -2  23  14         10.35      -1176.08      2401.08 o                         
 -22  24  14         55.64      -1907.77     10723.76 o                         
  -4  24  14         33.56       -808.73      1968.49 o                         
  -6  25  14          3.59       9070.51     14960.48 o                         
  -1   2  15       6719.84       7962.65       981.25 o                         
  -2   4  15         32.19       -376.73       376.73 o                         
  -4   5  15      17469.46      18075.47       970.74 o                         
  -1   5  15          8.74       -431.92       431.92 o                         
  -3   6  15         92.57         20.24       203.14 o                         
  -5   7  15       2977.68       3298.88       376.44 o                         
  -2   7  15        435.56        799.45       577.30 o                         
  -7   8  15       1727.19       1394.58       560.79 o                         
  -4   8  15        502.12        855.34       406.48 o                         
  -1   8  15         21.03        930.81       750.95 o                         
  -6   9  15       1531.84        531.95       486.32 o                         
  -3   9  15       5545.11       8392.27      1684.25 o                         
  -8  10  15        189.34       -188.39       292.79 o                         
  -5  10  15       1927.50       2292.79       454.61 o                         
  -2  10  15       3563.28       5460.72       962.25 o                         
 -10  11  15       3198.17       2426.71      1429.19 o                         
  -7  11  15       2826.05       2836.64      1219.69 o                         
  -4  11  15        944.02       2625.96       842.55 o                         
  -1  11  15        852.89       -109.01       840.95 o                         
  -9  12  15        521.17       -362.49      1849.84 o                         
  -6  12  15        389.78        948.97       799.64 o                         
  -3  12  15       1026.13       1276.73       660.59 o                         
 -11  13  15       1612.29        737.95      1326.42 o                         
  -8  13  15        533.45        994.97      1224.41 o                         
  -5  13  15        358.68       -217.74       648.98 o                         
  -2  13  15         89.91       -164.05       524.33 o                         
 -13  14  15        447.22      -3671.76      6427.20 o                         
 -10  14  15        497.64      -1721.26      1721.26 o                         
  -7  14  15       1231.80       4733.08      3112.87 o                         
  -4  14  15       1406.31       1947.46      2411.16 o                         
  -1  14  15        912.23        784.52       806.87 o                         
 -12  15  15        936.40       2771.97      2726.30 o                         
  -6  15  15        714.26       1448.36       856.30 o                         
  -3  15  15        245.88        321.59       723.97 o                         
 -14  16  15        334.34       -227.12      2480.33 o                         
 -11  16  15       2218.85       1897.28      1914.78 o                         
  -5  16  15       5125.99       1326.62      1704.87 o                         
  -2  16  15        201.11        516.73      1437.75 o                         
 -16  17  15        542.73      -1298.81      3353.76 o                         
 -13  17  15       2688.77       2124.07      1157.21 o                         
  -7  17  15      10313.82       9529.62      2855.06 o                         
  -4  17  15       1041.64       -459.21      1205.28 o                         
  -1  17  15         97.64       2281.24      2682.83 o                         
 -15  18  15        378.19        354.66      1163.13 o                         
  -6  18  15       1058.04       -145.14      1278.25 o                         
  -3  18  15        240.17       1072.89      2683.90 o                         
 -17  19  15        503.79        652.93      1840.17 o                         
  -5  19  15       1445.62        565.04      1080.27 o                         
 -19  20  15         56.93      -2812.78      3543.76 o                         
 -16  20  15        127.04         -2.35      2692.37 o                         
  -4  20  15          6.75        499.43      1166.85 o                         
  -1  20  15        273.95       1235.05      2114.45 o                         
 -18  21  15         94.55        178.02      4292.39 o                         
  -6  21  15        225.30       -944.36      1639.97 o                         
  -3  21  15        202.75        562.05       887.00 o                         
 -20  22  15         49.19       1953.43     12554.70 o                         
  -5  22  15         23.23         33.70       485.08 o                         
  -2  22  15          4.13       3312.13      3744.23 o                         
  -4  23  15         25.40        445.23       382.47 o                         
  -6  24  15         67.68       -975.26      2832.22 o                         
  -5  25  15          2.02       3343.27      3204.64 o                         
  -1   1  16      12393.41      13671.00       972.17 o                         
   0   2  16         45.28       -937.00       937.00 o                         
  -2   3  16      10971.15      12312.92       914.31 o                         
  -4   4  16       1175.58        987.76       276.75 o                         
  -1   4  16       7554.22       9329.03       542.56 o                         
  -3   5  16      26568.52      31045.11      1220.48 o                         
   0   5  16      21661.70      27472.53      2321.22 o                         
  -5   6  16       5310.49       6618.46       730.86 o                         
  -2   6  16      16670.96      22860.55      1242.23 o                         
  -7   7  16       4438.47       4286.65      2871.14 o                         
  -4   7  16        493.39        546.23       310.01 o                         
  -1   7  16        561.84        575.39       800.63 o                         
  -6   8  16       6577.04       7201.21       923.49 o                         
  -3   8  16         98.32       -290.86       338.91 o                         
   0   8  16       5306.28       6838.72      3199.83 o                         
  -8   9  16          4.31       -338.50       338.50 o                         
  -5   9  16       2287.25       2115.95       354.84 o                         
  -2   9  16        882.90       1345.43      1057.89 o                         
 -10  10  16       2609.19        953.75      1938.46 o                         
  -7  10  16        521.94        707.09       871.83 o                         
  -4  10  16       2473.43       3042.09       793.12 o                         
  -1  10  16       1112.80       1975.05      1216.67 o                         
  -9  11  16        762.62       2767.71      2238.81 o                         
  -6  11  16        107.50        -50.36       498.41 o                         
  -3  11  16        868.79        608.24       699.76 o                         
 -11  12  16       2554.48        846.25      1589.96 o                         
  -8  12  16        399.42       -522.92       522.92 o                         
  -5  12  16        238.89       -344.32       671.80 o                         
  -2  12  16         14.69       -541.76      1255.48 o                         
 -13  13  16       3851.68        188.45      1617.53 o                         
 -10  13  16       1494.08       1730.18      1825.88 o                         
  -7  13  16        443.07        707.02      1102.61 o                         
  -4  13  16        164.27       -820.70       960.85 o                         
  -1  13  16       2893.44       5135.80      1751.76 o                         
 -12  14  16       1041.20        997.76      1225.58 o                         
  -9  14  16        295.53        628.31      1235.86 o                         
  -6  14  16         70.32        687.94       945.95 o                         
  -3  14  16       2818.65       2000.92      1406.08 o                         
   0  14  16       6508.06      16794.16      9766.33 o                         
 -14  15  16       1787.86       3207.24      4296.29 o                         
 -11  15  16         91.49         22.89       924.21 o                         
  -5  15  16        189.05         89.15      1091.01 o                         
  -2  15  16        252.48       -377.58      1492.62 o                         
 -16  16  16       1955.70         52.19      5975.46 o                         
 -13  16  16        209.72        116.62      1213.85 o                         
  -7  16  16         90.01        223.79       503.95 o                         
  -4  16  16       2126.11       1029.14      1515.34 o                         
  -1  16  16        866.39       5558.69      2074.13 o                         
 -15  17  16       3110.17       1407.29      3099.45 o                         
 -12  17  16        456.87       -303.23       722.87 o                         
  -6  17  16        903.65        710.42      1679.72 o                         
  -3  17  16         73.99        750.42      1670.30 o                         
   0  17  16       2504.99       3596.16      3419.94 o                         
 -17  18  16       1446.54       2040.30      5881.70 o                         
 -14  18  16         17.98       3059.46      2783.94 o                         
  -5  18  16        469.46       -718.72      1284.99 o                         
  -2  18  16          7.09       1994.38      2062.05 o                         
 -16  19  16        140.44        -30.43      2154.70 o                         
  -7  19  16          4.03        992.60      5070.36 o                         
  -4  19  16         19.11        148.06      1405.35 o                         
  -1  19  16        354.10        507.50      2124.68 o                         
 -18  20  16        158.97      -3871.27      4913.75 o                         
  -6  20  16         22.46        388.42      1094.00 o                         
  -3  20  16        467.73        138.51      2384.74 o                         
   0  20  16        545.55       1768.40      4385.18 o                         
 -20  21  16         46.10      -3251.51      3771.88 o                         
 -17  21  16          7.40       2111.03      6207.42 o                         
  -5  21  16        157.24      -1225.34      2573.42 o                         
  -2  21  16        237.68       -400.01       687.33 o                         
 -19  22  16         21.05       -463.35      6943.61 o                         
  -4  22  16         90.11      -2515.56      2515.56 o                         
 -21  23  16         14.10       -339.50      5567.43 o                         
  -6  23  16         43.91      -4804.78     13784.48 o                         
  -3  23  16          6.90       -155.45      1293.13 o                         
  -5  24  16         29.65       -761.33      2383.08 o                         
  -1   3  17       3147.58       2816.57       399.71 o                         
  -3   4  17       6249.27       6573.29       742.00 o                         
  -2   5  17        727.47       1504.82       418.44 o                         
  -4   6  17        456.04        286.71       364.43 o                         
  -1   6  17       2131.83       2055.78       323.56 o                         
  -6   7  17        142.44        -73.56       399.34 o                         
  -3   7  17       4178.16       6595.63       782.35 o                         
  -5   8  17       1537.25       2236.71       464.73 o                         
  -2   8  17        221.78         69.91       622.39 o                         
  -7   9  17       2375.98       2521.48      1046.87 o                         
  -4   9  17       1795.63       2097.17       458.61 o                         
  -1   9  17        234.29        -17.44       717.40 o                         
  -9  10  17        289.13        423.30       188.21 o                         
  -6  10  17        500.11        491.46       461.27 o                         
  -3  10  17        201.46       1015.80       924.80 o                         
  -8  11  17        511.06        307.64      1344.02 o                         
  -5  11  17         46.59       -422.71       435.17 o                         
  -2  11  17        134.45        802.69      1342.93 o                         
 -10  12  17         77.71       1507.28      2003.84 o                         
  -7  12  17       2095.65       1962.18       423.09 o                         
  -4  12  17        553.87       -354.81      1258.33 o                         
  -1  12  17        834.48         50.96       476.67 o                         
 -12  13  17        190.53      -1493.83      3184.17 o                         
  -9  13  17         15.99        397.52      1451.23 o                         
  -6  13  17        107.52        -91.53       589.10 o                         
  -3  13  17        971.92        776.72       867.62 o                         
 -11  14  17        155.65      -2204.30      3093.72 o                         
  -5  14  17        905.80       -210.33      1730.68 o                         
  -2  14  17       1581.69        153.89       583.78 o                         
 -13  15  17        751.82       1034.30      2444.68 o                         
 -10  15  17        478.03      -1408.63      1408.63 o                         
  -7  15  17        188.24        561.37       970.39 o                         
  -4  15  17       1318.28        455.45       725.26 o                         
  -1  15  17        795.86        802.87       341.77 o                         
 -15  16  17        197.60       -719.16      3105.49 o                         
 -12  16  17        320.31       3216.82      2284.69 o                         
  -6  16  17       1572.11       1760.76      1381.36 o                         
  -3  16  17        626.16       1515.87      2821.11 o                         
 -14  17  17       1209.74       -590.87      3321.24 o                         
  -5  17  17       2068.67       1503.63      1310.78 o                         
  -2  17  17        608.38       1139.10      1315.66 o                         
 -16  18  17        173.07       4230.35      5507.71 o                         
 -13  18  17        527.81         86.71      3300.88 o                         
  -7  18  17       2238.47       2451.33      1953.86 o                         
  -4  18  17       1684.62        372.87      1773.67 o                         
  -1  18  17        278.71       2198.49      7250.81 o                         
 -18  19  17        210.40      -1620.39      4310.93 o                         
 -15  19  17         20.48       1057.00      1700.02 o                         
  -6  19  17        326.73        -26.30       407.37 o                         
  -3  19  17        179.32       2414.35      1089.41 o                         
 -17  20  17         25.70       -179.37      1449.26 o                         
  -5  20  17         17.49        386.40      2192.69 o                         
  -2  20  17         92.69         27.46      2467.50 o                         
 -19  21  17          6.59       2405.40      5685.15 o                         
  -4  21  17        113.22         23.46       955.62 o                         
  -6  22  17         62.15        165.46      1614.86 o                         
 -20  23  17         22.35      -1090.06      5138.60 o                         
  -5  23  17         95.23        116.58      2253.27 o                         
  -6  25  17          1.90      -9925.47      9925.47 o                         
   0   0  18        998.68        448.55      2088.17 o                         
  -1   2  18        466.64        517.73       505.00 o                         
  -3   3  18       2246.37       4235.53       648.03 o                         
   0   3  18       1666.89       2282.45       672.29 o                         
  -2   4  18        456.24        421.01       314.10 o                         
  -4   5  18       3002.68       4622.30       455.79 o                         
  -1   5  18        394.45        753.40       372.03 o                         
  -6   6  18      31168.58      37405.30      2524.20 o                         
  -3   6  18       3837.35       3795.81       665.58 o                         
   0   6  18      14106.93      21545.03      2387.07 o                         
  -5   7  18       6978.20      12175.74      1223.12 o                         
  -2   7  18       5645.35       6191.85       831.18 o                         
  -7   8  18       1285.06       1329.59       760.23 o                         
  -4   8  18        394.22        403.99       353.03 o                         
  -1   8  18       1088.01       1607.70      1507.90 o                         
  -9   9  18       4542.63       4647.37      2190.56 o                         
  -6   9  18       5014.08       7115.76       962.55 o                         
  -3   9  18        956.41       1845.37       715.76 o                         
   0   9  18       1685.28       -211.98      1832.00 o                         
  -8  10  18       1113.54       1134.92      1624.39 o                         
  -5  10  18        166.34         69.82       285.12 o                         
  -2  10  18         54.77       -833.68      1334.54 o                         
 -10  11  18         76.94       -536.95      1801.09 o                         
  -7  11  18       1209.38        948.43       421.96 o                         
  -4  11  18         48.93        335.84       761.31 o                         
  -1  11  18         60.19         82.50      1403.27 o                         
  -9  12  18        784.68         67.68      1260.62 o                         
  -6  12  18        282.32        490.96       441.51 o                         
  -3  12  18        845.76       2050.61      1183.28 o                         
   0  12  18        932.69       1136.80      3278.82 o                         
 -11  13  18        128.66      -1735.68      2800.08 o                         
  -8  13  18          2.76       3071.58      4291.53 o                         
  -5  13  18        170.07        311.68      1934.40 o                         
  -2  13  18        620.06       -125.93      2217.30 o                         
 -13  14  18         75.42      -6083.63      6083.63 o                         
 -10  14  18       1034.84       1330.02       716.46 o                         
  -7  14  18        232.66        145.58       799.47 o                         
  -4  14  18        751.70        410.51       781.21 o                         
  -1  14  18         13.26       -136.27       736.23 o                         
 -12  15  18        356.18      -1576.51      1576.51 o                         
  -6  15  18        232.43        637.80      1043.33 o                         
  -3  15  18       1061.97       -822.45      2556.94 o                         
   0  15  18        198.31       2665.36      3027.54 o                         
 -14  16  18        115.82       -829.69      2944.74 o                         
 -11  16  18        338.16       -449.46      4078.59 o                         
  -5  16  18        266.19       -473.13       536.18 o                         
 -16  17  18        879.59      -1624.56      2200.68 o                         
 -13  17  18        331.46       1683.55      1599.79 o                         
  -7  17  18        820.86       1092.92      1362.72 o                         
  -4  17  18        223.84       -978.58       978.58 o                         
  -1  17  18       1248.67      -1704.27      1999.24 o                         
 -15  18  18        219.76        408.78      4928.33 o                         
  -6  18  18       1331.03        977.33      1359.80 o                         
  -3  18  18        187.31        326.34      1862.72 o                         
   0  18  18        485.54      -2713.49      7818.77 o                         
 -17  19  18        165.44      -3453.68      5492.20 o                         
  -5  19  18         75.55       -228.74       686.21 o                         
  -2  19  18        728.79        995.56      1855.40 o                         
 -16  20  18        124.21       8815.55     10889.18 o                         
  -4  20  18         12.48      -2708.96      3917.42 o                         
 -18  21  18        104.76       -921.11      7319.33 o                         
  -6  21  18         54.84         86.79      1489.93 o                         
 -20  22  18         32.86       5819.50     11312.60 o                         
  -6  24  18         44.32       6710.14     13591.56 o                         
  -2   3  19       1030.21        741.27       481.89 o                         
  -1   4  19        309.48         86.27       266.62 o                         
  -3   5  19       5508.48       4936.69       849.42 o                         
  -5   6  19       2372.32       2197.93       439.04 o                         
  -2   6  19          8.67        182.63       375.00 o                         
  -4   7  19       5130.23       4734.23       780.20 o                         
  -1   7  19        918.88       1083.05       609.76 o                         
  -6   8  19       1063.65        541.31       457.87 o                         
  -3   8  19        655.56       1222.13       486.58 o                         
  -8   9  19        285.09       1475.74       971.13 o                         
  -5   9  19        280.09         93.73       830.27 o                         
  -2   9  19        230.73       -870.41       885.45 o                         
  -7  10  19       1636.78       1732.31       927.51 o                         
  -4  10  19        307.38       -189.44       391.16 o                         
  -1  10  19       1632.44       4048.09      2489.99 o                         
  -9  11  19       1157.61       4979.67      3559.32 o                         
  -6  11  19       1875.97       1773.89       705.09 o                         
  -3  11  19        644.56        621.25       970.83 o                         
 -11  12  19        123.99       -669.14      2209.52 o                         
  -8  12  19       4421.88       4198.78      2726.35 o                         
  -5  12  19         98.37       2879.03      1407.54 o                         
  -2  12  19        861.38        489.74       821.26 o                         
 -10  13  19       1154.41       2670.46      4077.13 o                         
  -7  13  19        643.38       -752.48       752.48 o                         
  -4  13  19         34.51      -1024.63      1024.63 o                         
  -1  13  19        245.24      -1315.03      2361.64 o                         
 -12  14  19         78.74        232.04      1494.38 o                         
  -9  14  19       3366.73        701.81      4742.50 o                         
  -6  14  19          6.80       -409.92       409.92 o                         
  -3  14  19       1054.04       1396.75      2189.26 o                         
 -14  15  19        334.44      -8730.45      8730.45 o                         
 -11  15  19       1058.93      -3922.21      3922.21 o                         
  -5  15  19       1547.58        106.32       816.07 o                         
  -2  15  19       1038.63       -194.74       934.48 o                         
 -13  16  19         59.60      -1004.28      4906.31 o                         
  -7  16  19        189.30        327.87       360.24 o                         
  -4  16  19        989.53        -36.54      1688.84 o                         
  -1  16  19       1437.28       1633.48      1765.02 o                         
 -15  17  19        809.09        109.84       550.62 o                         
 -12  17  19       2263.96       2111.26      4411.09 o                         
  -6  17  19       2906.56        987.24      1383.13 o                         
  -3  17  19       2085.53       5303.69      4839.39 o                         
  -5  18  19        530.50        470.83      1408.19 o                         
  -2  18  19        482.42       -971.36      1189.03 o                         
  -7  19  19         63.24       -191.45      2907.39 o                         
  -4  19  19        184.78       -765.93      1343.12 o                         
  -6  20  19        246.50        562.62      1323.24 o                         
  -5  21  19          3.25      -5570.73      5570.73 o                         
  -2  21  19         39.74        170.28      2781.26 o                         
  -6  23  19         40.11      -1619.05      9360.17 o                         
  -3  23  19         27.18        301.25      3897.72 o                         
  -5  24  19         41.29     -20769.42     20769.42 o                         
   0   1  20       1252.24        778.41      1323.44 o                         
  -2   2  20       5767.87       7354.03      1227.98 o                         
  -1   3  20        222.01       -616.95       616.95 o                         
  -3   4  20        321.05        919.99       642.02 o                         
   0   4  20       2249.46       1029.86       805.62 o                         
  -5   5  20        463.99       1428.74       609.81 o                         
  -2   5  20       5204.44       7052.27       818.33 o                         
  -4   6  20        712.24       1573.61       546.92 o                         
  -1   6  20       1207.68        833.23       546.47 o                         
  -6   7  20        282.64        415.89       613.10 o                         
  -3   7  20       2718.34       2673.97       756.66 o                         
   0   7  20          3.15       -845.16      1747.09 o                         
  -8   8  20          7.20      -1216.35      1346.11 o                         
  -5   8  20       1436.49       2936.32       897.68 o                         
  -2   8  20         68.22        595.90      1300.84 o                         
  -7   9  20        615.91       1363.32       535.65 o                         
  -4   9  20        688.48        413.59       343.77 o                         
  -1   9  20       2445.26       6555.75      2320.40 o                         
  -6  10  20       1655.92       2478.34       667.71 o                         
  -3  10  20        239.12       1516.81      1311.31 o                         
   0  10  20       2442.04       1326.84      1909.91 o                         
  -5  11  20         83.15       1246.08       747.00 o                         
  -2  11  20        454.76        999.99      3917.87 o                         
  -7  12  20        654.25       1671.75       603.94 o                         
  -4  12  20        450.17       -411.49      1107.62 o                         
  -1  12  20       1095.86       1178.74      1417.47 o                         
  -6  13  20         80.03       -325.94       658.34 o                         
  -3  13  20        127.16       1015.92      2093.46 o                         
   0  13  20       1160.83       1803.00       847.05 o                         
  -8  14  20         42.01       -642.99     11107.22 o                         
  -5  14  20        270.20         10.92       656.89 o                         
  -2  14  20          2.94        513.61      1153.96 o                         
  -7  15  20        227.52        840.92       743.32 o                         
  -4  15  20         56.83       -268.12       819.67 o                         
  -1  15  20        149.43       1142.80      4612.97 o                         
  -6  16  20         55.39        286.71       916.53 o                         
  -3  16  20        920.28       -183.49      2245.04 o                         
   0  16  20       1589.73       1385.09      3062.33 o                         
  -5  17  20         36.53       -725.27       928.93 o                         
  -2  17  20         54.63       -195.21       602.86 o                         
  -7  18  20         57.74        345.18      4001.31 o                         
  -4  18  20        142.01        583.26      2222.46 o                         
  -1  18  20        445.19       -128.78       815.28 o                         
  -6  19  20        220.66        160.03       915.34 o                         
  -3  19  20        263.31      -2547.68      3761.02 o                         
  -5  20  20        436.80       2585.27     14314.04 o                         
  -2  20  20        383.73        293.91      2041.35 o                         
  -4  21  20          2.84        448.55       812.90 o                         
  -6  22  20         17.07       8662.42      7305.73 o                         
  -3  22  20        108.24       -544.52      3949.14 o                         
  -1   2  21       1277.24       -636.96       636.96 o                         
  -2   4  21        198.88       -545.04       545.04 o                         
  -4   5  21        379.33       -349.91       435.95 o                         
  -1   5  21        669.36       1571.10       701.11 o                         
  -3   6  21       1820.92       2303.07       725.52 o                         
  -5   7  21       1122.63       1244.12       397.72 o                         
  -2   7  21       1049.66       1577.39       367.89 o                         
  -7   8  21        295.54        263.67       594.10 o                         
  -4   8  21        125.38         -6.57       543.79 o                         
  -1   8  21       3142.81       3703.44      1385.54 o                         
  -6   9  21        100.40       1046.26      1247.76 o                         
  -3   9  21         52.16      -1510.51      1510.51 o                         
  -5  10  21        116.88       1273.89      1382.31 o                         
  -2  10  21        667.78       4111.91      3211.73 o                         
  -7  11  21        131.91      -1327.36      1327.36 o                         
  -4  11  21          5.24      -1368.93      1368.93 o                         
  -1  11  21        403.78        552.24       873.52 o                         
  -6  12  21        157.81       -523.56       751.45 o                         
  -3  12  21       1624.26       5289.07      1668.18 o                         
  -5  13  21        144.94       1942.93       986.92 o                         
  -2  13  21        573.44       -915.26      4788.00 o                         
  -7  14  21         80.00        439.73       750.24 o                         
  -4  14  21       1320.84       8234.17      2050.87 o                         
  -1  14  21       1777.66       3701.31      2409.32 o                         
  -9  15  21       1434.41      -8893.78     17639.79 o                         
  -6  15  21        115.21        567.06       813.72 o                         
  -3  15  21        461.30        415.20      1402.47 o                         
  -5  16  21       1058.70       -365.99      1257.21 o                         
  -2  16  21        184.03        689.56      1351.83 o                         
  -7  17  21        646.19       -393.68      1105.89 o                         
  -1  17  21        536.58       3730.43      4344.07 o                         
  -6  18  21        386.85         79.84       990.18 o                         
  -3  18  21        142.10       -284.37       907.74 o                         
  -5  19  21        216.75       -628.95      1833.44 o                         
  -2  19  21         11.05       5482.98      5050.70 o                         
  -4  20  21         61.82        184.10      1242.40 o                         
  -6  21  21        118.19        909.99      2887.74 o                         
  -1   1  22        228.27       -555.09       653.37 o                         
   0   2  22        214.42       1200.35      1644.80 o                         
  -2   3  22        337.04       -654.45       654.45 o                         
  -4   4  22       1416.36        828.48      2359.79 o                         
  -1   4  22       1699.09       1455.14       439.66 o                         
  -3   5  22        474.32         98.19      1869.96 o                         
   0   5  22       1492.96        559.56       740.17 o                         
  -5   6  22        237.92         56.97       516.10 o                         
  -2   6  22       1440.30       1152.11       676.51 o                         
  -7   7  22       7150.15       9374.23      1745.60 o                         
  -4   7  22         60.88       -656.28       656.28 o                         
  -1   7  22       1099.00       1953.43       588.16 o                         
  -6   8  22         85.66        752.35       816.94 o                         
  -3   8  22       1949.89       1727.89       885.47 o                         
   0   8  22       4473.72       6697.10      2941.18 o                         
  -5   9  22        706.07       1349.50       956.23 o                         
  -2   9  22        280.20       -717.15       830.74 o                         
  -7  10  22        130.92      -1053.90      1053.90 o                         
  -4  10  22       3750.05       3248.75       844.61 o                         
  -1  10  22        362.88       1471.01      1357.29 o                         
  -6  11  22        588.67       1923.74      1810.36 o                         
  -3  11  22        362.18       5420.32      4173.76 o                         
   0  11  22       5335.53       2148.03      4235.55 o                         
  -5  12  22        967.59       1620.71      2148.95 o                         
  -2  12  22        309.93        815.45      3042.65 o                         
  -7  13  22        118.10         50.99      1193.70 o                         
  -4  13  22        123.92      -1132.39      1132.39 o                         
  -1  13  22       1446.85       3357.65      1949.16 o                         
  -6  14  22        169.27      -2044.49     17400.98 o                         
   0  14  22       2650.32       1193.82      1471.75 o                         
  -5  15  22        119.84      -1561.36      3105.34 o                         
  -2  15  22         44.60         62.46      1106.02 o                         
  -7  16  22        152.61       -288.31      1364.61 o                         
  -4  16  22         17.90       -701.02      1119.93 o                         
  -1  16  22        482.15        830.00      1209.74 o                         
  -6  17  22        460.83       1489.68      1608.72 o                         
  -3  17  22        874.55        265.85      1901.91 o                         
  -2  18  22        249.84      -2894.97      3872.07 o                         
  -7  19  22          7.49      -5008.32      5008.32 o                         
  -4  19  22          4.66         47.87       364.40 o                         
  -6  20  22         15.27       3421.13      2649.74 o                         
  -5  21  22        277.38       1740.18      3368.04 o                         
  -4  22  22        120.95       -890.37      2709.36 o                         
  -6  23  22          1.70      11321.23     11179.26 o                         
  -1   3  23       1005.64         50.88       883.33 o                         
  -3   4  23        131.39        -82.45      1252.84 o                         
  -2   5  23        268.18        545.27       622.80 o                         
  -4   6  23        566.67       2315.68      1137.46 o                         
  -1   6  23        505.59       1140.75       508.97 o                         
  -6   7  23        495.19        931.67       897.19 o                         
  -3   7  23       1165.10       1706.35       493.40 o                         
  -5   8  23       1913.53        656.23      1565.11 o                         
  -2   8  23       1251.74       1478.33       902.96 o                         
  -7   9  23        380.29        -31.11       892.61 o                         
  -4   9  23        253.25      -1047.64      1047.64 o                         
  -1   9  23        847.10       1703.98      1166.38 o                         
  -6  10  23        298.91       3583.74      2944.36 o                         
  -3  10  23        493.85       2025.08      2511.33 o                         
  -5  11  23       2483.97       4388.81      2725.04 o                         
  -2  11  23        196.54       1017.31      1920.79 o                         
  -7  12  23        520.02         37.00       947.74 o                         
  -4  12  23       2255.58       5521.56      2272.23 o                         
  -1  12  23       3737.86       4087.52      2658.41 o                         
  -6  13  23        419.39       1608.92       776.13 o                         
  -5  14  23        143.68       -434.89      1261.21 o                         
  -2  14  23        122.06       3851.03      4761.34 o                         
  -7  15  23        255.11      -1049.31      3021.21 o                         
  -4  15  23        243.74       2538.55      1543.48 o                         
  -1  15  23        751.55       1022.03      1721.47 o                         
  -6  16  23        527.07       -594.09      1716.56 o                         
  -3  16  23        193.17       -766.44      1491.17 o                         
  -7  18  23        173.04        257.37      1671.50 o                         
  -6  19  23        134.21        426.15      2798.72 o                         
  -5  20  23          1.01      -2321.94      2998.01 o                         
  -4  21  23        131.33        749.33      4883.58 o                         
   0   0  24          5.08        623.38      3990.42 o                         
  -1   2  24        357.67        719.89       661.94 o                         
  -3   3  24      10081.46      10415.63      2554.43 o                         
   0   3  24       2605.80       2249.08       787.34 o                         
  -2   4  24       1056.20        816.70      1035.41 o                         
  -4   5  24        464.90       -935.94       935.94 o                         
  -1   5  24       3779.73       4799.55      1115.81 o                         
  -6   6  24       3454.34       3109.64       491.65 o                         
  -3   6  24        453.16       -876.22       876.22 o                         
   0   6  24      17647.11      21494.07      2333.64 o                         
  -5   7  24        337.18        756.66       542.69 o                         
  -2   7  24       1330.28       -398.95       476.44 o                         
  -7   8  24       1919.94       5054.49      1819.77 o                         
  -4   8  24        248.22       -427.03       427.03 o                         
  -1   8  24       2277.96       -451.43      3169.93 o                         
  -6   9  24       1629.28       5833.19      2206.70 o                         
  -3   9  24        197.26       1819.53      1914.96 o                         
   0   9  24        124.36      -1054.26      1328.75 o                         
  -5  10  24       2222.33       3668.72      1251.19 o                         
  -2  10  24         41.92      -3481.45      4141.29 o                         
  -7  11  24        273.06       -254.75      1150.69 o                         
  -4  11  24        260.72        309.33      2656.14 o                         
  -1  11  24         58.66       1311.23      1529.37 o                         
  -6  12  24         93.92      -1295.07      1295.07 o                         
  -3  12  24        374.66       5539.85      5629.27 o                         
   0  12  24        235.39        307.52      2297.97 o                         
  -5  13  24         92.13       -863.39      1412.07 o                         
  -2  13  24         46.45      -2516.63      4435.97 o                         
  -7  14  24        104.99       -876.79       917.36 o                         
  -4  14  24         29.68       4141.14      3112.58 o                         
  -1  14  24         18.22      -2686.16      5215.94 o                         
  -6  15  24        407.36       -679.28      1212.77 o                         
  -7  17  24         65.64       -695.60       917.34 o                         
  -6  18  24        204.37        651.38      1816.74 o                         
  -3  18  24        113.63       1822.32      2275.56 o                         
  -2  19  24        325.43        665.51      2237.38 o                         
  -4  20  24        161.87        -66.27      1068.73 o                         
  -3  21  24         19.02         61.58       364.10 o                         
  -2   3  25       3575.59       5299.38      1147.60 o                         
  -1   4  25        203.65        -53.33       469.68 o                         
  -3   5  25       3431.33       6201.25      1421.91 o                         
  -5   6  25         22.67       -250.88       802.71 o                         
  -2   6  25        316.94       -835.31       835.31 o                         
  -4   7  25       2691.28       8931.37      1776.75 o                         
  -1   7  25       4276.00       6340.27      2636.69 o                         
  -6   8  25       1546.17       2302.05      1252.12 o                         
  -3   8  25          2.35        356.68      1214.52 o                         
  -5   9  25        703.53       -454.86       844.05 o                         
  -2   9  25        109.32        496.71      2642.02 o                         
  -7  10  25         66.46       -121.27      1010.77 o                         
  -4  10  25       1866.12       1903.55       792.00 o                         
  -1  10  25         53.82       1510.39      2840.65 o                         
  -6  11  25       1119.10       3921.68      2322.71 o                         
  -3  11  25        148.86       1166.17      2902.30 o                         
  -5  12  25        449.18        818.25      1694.71 o                         
  -2  12  25        168.48      -2434.48      4060.55 o                         
  -7  13  25         95.03      -3542.52      4362.02 o                         
  -4  13  25         93.21       2598.39      2602.37 o                         
  -1  13  25        302.78       4587.73      5534.01 o                         
  -6  14  25         12.00        255.76       685.00 o                         
  -2  15  25        124.38        377.36       902.31 o                         
  -7  16  25        168.11        538.94      1095.53 o                         
  -1  16  25       1514.97       -630.10      2404.70 o                         
  -6  17  25         19.71        716.06      2143.61 o                         
  -3  17  25        218.92       -659.91      2219.44 o                         
  -2  18  25          1.15       1237.00      2160.48 o                         
  -7  19  25         54.57         23.67      1723.61 o                         
  -4  19  25         78.56       -813.03      2640.95 o                         
  -6  20  25         22.21       2566.96      4746.37 o                         
  -3  20  25         29.36         38.41      3468.89 o                         
  -5  21  25         69.63       1425.11      3675.45 o                         
   0   1  26        393.38        863.12       715.59 o                         
  -2   2  26       1767.26       4056.83      2163.27 o                         
  -1   3  26       1136.76       -873.84      2516.65 o                         
  -3   4  26       3636.20       3012.51      1322.87 o                         
   0   4  26       1138.72       2197.99      1218.76 o                         
  -5   5  26        471.51       3491.98      1522.59 o                         
  -2   5  26       4951.06       6590.54      1456.11 o                         
  -4   6  26       1712.26       1795.22      1228.29 o                         
  -1   6  26       1951.12       2388.04      1054.49 o                         
  -6   7  26        234.17       -667.64       667.64 o                         
  -3   7  26        212.65      -1016.33      1160.27 o                         
   0   7  26       2493.26        745.81      2779.08 o                         
  -5   8  26        564.99       1762.58      1555.44 o                         
  -2   8  26       1213.83      -1163.07      3749.08 o                         
  -7   9  26        395.77       -327.13      1422.48 o                         
  -4   9  26         88.33       -133.40       370.69 o                         
  -1   9  26        237.00      -1485.77      3192.25 o                         
  -6  10  26         19.78       -446.90       849.94 o                         
  -3  10  26        198.15       -801.49       801.49 o                         
   0  10  26        764.01       1966.77      1060.77 o                         
  -5  11  26        419.37        322.37      2169.54 o                         
  -2  11  26        431.71       3949.92      3428.81 o                         
  -7  12  26         29.80        809.59      1123.73 o                         
  -4  12  26        100.72       1687.49      2836.82 o                         
  -1  12  26        162.72       5009.51      5093.84 o                         
  -6  13  26          2.01       -267.21       267.21 o                         
  -5  14  26        215.33       2988.01     13146.48 o                         
  -2  14  26         25.19      -1267.68      1267.68 o                         
  -7  15  26         37.78        154.81      1153.24 o                         
  -4  15  26          8.89        498.65      1655.36 o                         
  -1  15  26          7.42      -1012.00      1753.35 o                         
  -6  16  26        638.50          9.39       816.62 o                         
  -3  16  26         96.44       -229.17      1369.74 o                         
  -2  17  26        236.94       -698.45      2094.64 o                         
  -7  18  26         81.62       -754.82      2932.77 o                         
  -4  18  26          3.54      -3475.91      3475.91 o                         
  -6  19  26          2.99       2292.32      3662.79 o                         
  -3  19  26         17.29        104.25       166.27 o                         
  -5  20  26         60.59       2796.96      3567.98 o                         
  -1   2  27         36.42        351.84       895.38 o                         
  -2   4  27       1226.39       -453.82      1292.16 o                         
  -4   5  27        767.57        497.11      1291.66 o                         
  -1   5  27        650.68        527.33       766.29 o                         
  -3   6  27        147.28       1585.55      1291.49 o                         
  -5   7  27        163.22       -267.98       681.05 o                         
  -2   7  27       3013.70       2379.87      1091.78 o                         
  -7   8  27          5.30       -631.45       631.45 o                         
  -1   8  27         85.91       1395.34      2482.60 o                         
  -6   9  27        692.82      -1173.29      1948.16 o                         
  -3   9  27        165.37        686.14      2030.85 o                         
  -5  10  27        431.59        280.08      2487.49 o                         
  -2  10  27         83.12       6083.90      4828.77 o                         
  -7  11  27         49.72      -1286.91      1651.76 o                         
  -4  11  27        206.53       3469.01      6034.65 o                         
  -1  11  27       1557.97       1981.67      1627.64 o                         
  -6  12  27       1118.11       5868.22      2652.09 o                         
  -5  13  27        880.54     -14113.17     14113.17 o                         
  -2  13  27         56.29         11.01       602.36 o                         
  -7  14  27        120.70         48.32      1067.06 o                         
  -4  14  27         13.89      -1668.56      2292.97 o                         
  -1  14  27        135.71        290.71      2796.33 o                         
  -6  15  27        436.29        378.64      2657.69 o                         
  -3  15  27         30.48      -2421.83      2536.42 o                         
  -5  16  27         74.04      -9877.47     15273.47 o                         
  -2  16  27        293.96        674.68      3177.78 o                         
  -7  17  27        136.31        717.79       718.61 o                         
  -6  18  27         76.37      -2041.01      4507.51 o                         
  -5  19  27          0.52     -13542.64     13542.64 o                         
  -1   1  28       3198.74       2656.94      2243.51 o                         
   0   2  28      10999.17      19613.41      4089.14 o                         
  -2   3  28         14.57      -1746.05      1746.05 o                         
  -4   4  28       3935.66       3129.19      1270.87 o                         
  -1   4  28       2446.79       3091.99      1566.13 o                         
  -3   5  28        150.30        811.86       450.07 o                         
   0   5  28       2438.20       1757.36      1755.49 o                         
  -5   6  28         47.98       1179.42      1231.85 o                         
  -2   6  28        450.74        662.65       883.00 o                         
  -7   7  28        135.96       -318.48      1544.03 o                         
  -4   7  28         40.14       -349.61      1229.18 o                         
  -1   7  28        345.03       1351.42      1228.13 o                         
  -6   8  28        208.26       2749.91      1549.56 o                         
  -3   8  28        226.65       6627.35      5512.41 o                         
   0   8  28         85.02       2045.10      3025.57 o                         
  -5   9  28          9.70          0.21      1205.29 o                         
  -2   9  28        231.95        737.29      4086.06 o                         
  -7  10  28        392.68       1524.45      1749.62 o                         
  -4  10  28         46.80       3582.71     12851.99 o                         
  -1  10  28        228.50        539.78      2694.03 o                         
  -6  11  28          9.70      -1945.24      1945.24 o                         
  -2  12  28        372.78       1287.56      1684.29 o                         
  -7  13  28        220.88       -227.64      1264.16 o                         
  -4  13  28        424.08        881.75      2470.97 o                         
  -1  13  28         38.24       -402.97       589.49 o                         
  -6  14  28          2.96       1406.15      3868.29 o                         
  -3  14  28        132.58       -208.14      1312.85 o                         
  -5  15  28        263.44      11234.82     16705.36 o                         
  -2  15  28        347.22        160.50      2254.05 o                         
  -7  16  28         10.77       -707.06       707.06 o                         
  -6  17  28        140.59       -179.52      2085.29 o                         
  -3  17  28        248.83       1982.38      3509.03 o                         
  -1   3  29        351.07       1008.70      1115.09 o                         
  -3   4  29        150.25      -1640.11      4497.09 o                         
  -2   5  29         38.33      -2762.55      2762.55 o                         
  -4   6  29         91.51       -374.54       989.22 o                         
  -1   6  29        931.67       -417.49       720.82 o                         
  -6   7  29          5.21       -369.64      1093.22 o                         
  -5   8  29          6.24        -70.91      1316.62 o                         
  -2   8  29        477.29       -787.99      1720.23 o                         
  -7   9  29        535.88        576.29      1061.94 o                         
  -4   9  29        244.85       7074.96      5280.81 o                         
  -1   9  29        260.17       1985.79      3822.76 o                         
  -6  10  29        273.97      -1532.51      3901.06 o                         
  -2  11  29        787.10       1099.51      1379.77 o                         
  -7  12  29         94.70        747.78      1362.63 o                         
  -4  12  29       1401.07       6731.43      9681.39 o                         
  -1  12  29         20.09         78.07      1357.38 o                         
  -3  13  29        104.57        529.20      2196.82 o                         
  -2  14  29         32.52       3316.21      3434.40 o                         
  -7  15  29         64.67       -248.77      1107.10 o                         
  -3  16  29         10.72        734.69      2395.41 o                         
  -5  17  29        121.82     -18887.04     18887.04 o                         
  -4  18  29         90.71       2773.96      3815.77 o                         
   0   0  30      17353.24      23406.96     13032.75 o                         
  -1   2  30       1900.35       3572.50      1623.03 o                         
  -3   3  30        708.39        358.70      2268.55 o                         
   0   3  30        624.46        320.53      3856.66 o                         
  -2   4  30        109.28      -1512.00     12884.71 o                         
  -4   5  30       1120.79      -2976.85      5923.21 o                         
  -1   5  30        175.50       1577.07      2777.15 o                         
  -6   6  30        685.28        -63.17       804.70 o                         
  -3   6  30        736.48       1479.20      1321.55 o                         
   0   6  30       1540.25       2886.50      2873.42 o                         
  -5   7  30        365.23         78.88       814.76 o                         
  -2   7  30        650.37       1719.97      1624.22 o                         
  -7   8  30        225.81       3782.38      2498.74 o                         
  -4   8  30         33.96      -2311.11      3430.77 o                         
  -1   8  30        217.74      -2312.54      7455.56 o                         
  -6   9  30          4.29       2415.83      1063.90 o                         
  -2  10  30        186.59       1237.07      2339.17 o                         
  -7  11  30         79.52        781.63      1193.22 o                         
  -4  11  30        200.89      -3916.83      5997.69 o                         
  -1  11  30         46.11       2147.68      5014.42 o                         
  -3  12  30         58.77       3299.39      2997.15 o                         
  -2  13  30         92.98      -1268.89      3399.47 o                         
  -7  14  30        120.81        159.95      1216.38 o                         
  -4  14  30          1.52     -11513.67     15897.63 o                         
  -3  15  30         46.09      -4972.05      7082.46 o                         
  -4  17  30         82.04       2833.81     10429.25 o                         
  -2   3  31         66.26         -4.51       980.80 o                         
  -1   4  31        548.86         27.61      2644.20 o                         
  -3   5  31          8.31      -5207.34      5641.53 o                         
  -5   6  31        107.99      -1122.01      1781.41 o                         
  -2   6  31        172.06       1426.53      2068.57 o                         
  -4   7  31        136.17       -522.82      1573.76 o                         
  -1   7  31        110.22       5695.24      6872.79 o                         
  -6   8  31        129.64        122.50       671.25 o                         
  -2   9  31         43.16       1095.70      3046.31 o                         
  -7  10  31         11.96       -773.19      1872.83 o                         
  -4  10  31        151.52       5923.36      5682.95 o                         
  -3  11  31        281.72       1162.28       464.72 o                         
  -2  12  31        321.44       -141.43      2333.39 o                         
  -7  13  31         53.43      -1306.95      1306.95 o                         
  -4  13  31        456.95       2468.05       888.32 o                         
  -3  14  31          5.92      -1613.96      5195.58 o                         
  -7  16  31          6.10       -572.43      4293.43 o                         
  -4  16  31         60.68       -996.83      2911.16 o                         
   0   1  32        127.21       1946.47      5496.91 o                         
  -2   2  32        651.06        962.25      1654.91 o                         
  -1   3  32          0.28      -1113.34      1592.23 o                         
  -2   5  32         22.09       1054.68       990.14 o                         
  -4   6  32        140.99       -630.23      5443.89 o                         
  -1   6  32         67.56        444.42      6214.98 o                         
  -6   7  32        213.18        267.18      1603.79 o                         
  -3   7  32          3.56      -1773.70      4758.35 o                         
  -2   8  32         42.08      -2250.69      2947.79 o                         
  -7   9  32         47.96       -357.67      1836.84 o                         
  -4   9  32         31.29      -1861.64      2874.45 o                         
  -3  10  32         39.15      -3256.72      3256.72 o                         
  -2  11  32         68.89       -680.80       693.49 o                         
  -7  12  32        140.73      -4497.42      5762.25 o                         
  -3  13  32         21.26      -3062.38      8486.64 o                         
  -7  15  32        102.10      -6291.66      7155.51 o                         
  -4  15  32          7.35      -4237.22      4237.22 o                         
  -1   2  33         39.93      -1918.32      3520.82 o                         
  -2   4  33         15.06       3039.40      1610.13 o                         
  -1   5  33        328.68       1019.59      1223.80 o                         
  -3   6  33         57.34        567.30      3220.39 o                         
  -5   7  33         20.49       5497.29      3858.53 o                         
  -2   7  33         33.96      -1302.95      2061.21 o                         
  -7   8  33         14.73       2918.99      2868.75 o                         
  -4   8  33         30.80       8427.90      7923.97 o                         
  -3   9  33         19.92        -60.57      2111.22 o                         
  -7  11  33        121.10        480.68      5262.78 o                         
  -3  12  33         10.49        917.25      2071.32 o                         
  -7  14  33          7.49      -3066.22      6349.78 o                         
  -4  14  33         29.71        367.47       238.94 o                         
   0   2  34       1621.18      -5526.93      9090.57 o                         
  -2   3  34        144.61        791.76      2483.23 o                         
  -1   4  34        222.66       5849.14      4109.18 o                         
  -3   5  34         29.70      -1339.64      1958.73 o                         
   0   5  34        928.21      -9352.14      9352.14 o                         
  -5   6  34         28.52       3025.63      6388.91 o                         
  -2   6  34        188.30       8358.15      7897.60 o                         
  -6   8  34          5.02       2196.94      6471.19 o                         
  -3   8  34         13.55       1116.19      1083.17 o                         
  -7  10  34         65.94        408.49      5238.31 o                         
  -4  10  34        141.31      -2434.40      2434.40 o                         
  -3  11  34          5.17        442.49       227.66 o                         
  -7  13  34         17.62       2734.09      2377.14 o                         
  -3   4  35         66.33       2343.08      1545.23 o                         
  -2   5  35        203.42       -603.26      6566.32 o                         
  -4   6  35          2.19        749.46      2521.69 o                         
  -1   6  35         22.70      -3298.53      3298.53 o                         
  -3   7  35        509.63        617.18      3205.02 o                         
  -7   9  35          2.11        370.08      6960.72 o                         
  -4   9  35         44.43      -3956.43      3956.43 o                         
  -6  10  35          7.84       3295.52      7533.55 o                         
  -3  10  35        126.78      -1560.68      2611.02 o                         
  -2   4  36          4.24          6.76      1251.57 o                         
  -4   5  36         57.85        156.37      1253.98 o                         
  -1   5  36         95.06        819.02      3549.55 o                         
  -6   6  36          1.77       2948.62      6178.79 o                         
  -3   6  36        195.51       -412.27      4068.77 o                         
  -4   8  36         21.24       1209.44      1155.52 o                         
  -6   9  36          3.99     -11342.66     11342.66 o                         
  -3   9  36         10.06      11359.20      9736.18 o                         
  -3   5  37        290.32       4942.91      1360.92 o                         
  -5   6  37         33.00       1356.50      2534.07 o                         
  -4   7  37        189.07       -837.51       837.51 o                         
                                                                                
