# Supplementary material for: Structural insight into piezo-solvatochromism of Reichardt’s dye
Source: IUCrJ. 2024 Jun 4;11(Pt 4):528–37. doi: 10.1107/S2052252524004603 (PMC11220889; doi:10.1107/S2052252524004603)
Supplement: Supplementary file 6 [file m-11-00528-et1_ethanol_0_76gpasup6.hkl]

data_et1_ethanol_0_76gpa                                                        
_shelx_title ' et_etanol_0_76_3 in R3c No161' 
_shelx_refln_list_code          4                                               
_shelx_F_calc_maximum      878.50                                               
_exptl_crystal_F_000      5796.00                                               
_reflns_d_resolution_high  0.8000                                               
                                                                                
loop_                                                                           
 _space_group_symop_operation_xyz                                               
 'x, y, z'                                                                      
 '-y, x-y, z'                                                                   
 '-x+y, -x, z'                                                                  
 '-x+y, y, z+1/2'                                                               
 'x, x-y, z+1/2'                                                                
 '-y, -x, z+1/2'                                                                
 'x+2/3, y+1/3, z+1/3'                                                          
 '-y+2/3, x-y+1/3, z+1/3'                                                       
 '-x+y+2/3, -x+1/3, z+1/3'                                                      
 '-x+y+2/3, y+1/3, z+5/6'                                                       
 'x+2/3, x-y+1/3, z+5/6'                                                        
 '-y+2/3, -x+1/3, z+5/6'                                                        
 'x+1/3, y+2/3, z+2/3'                                                          
 '-y+1/3, x-y+2/3, z+2/3'                                                       
 '-x+y+1/3, -x+2/3, z+2/3'                                                      
 '-x+y+1/3, y+2/3, z+7/6'                                                       
 'x+1/3, x-y+2/3, z+7/6'                                                        
 '-y+1/3, -x+2/3, z+7/6'                                                        
                                                                                
_cell_length_a    23.6445                                                       
_cell_length_b    23.6445                                                       
_cell_length_c    30.9147                                                       
_cell_angle_alpha  90.000                                                       
_cell_angle_beta   90.000                                                       
_cell_angle_gamma 120.000                                                       
                                                                                
_shelx_F_squared_multiplier     1.000                                           
                                                                                
loop_                                                                           
 _refln_index_h                                                                 
 _refln_index_k                                                                 
 _refln_index_l                                                                 
 _refln_F_squared_calc                                                          
 _refln_F_squared_meas                                                          
 _refln_F_squared_sigma                                                         
 _refln_observed_status                                                         
 -14  23 -22         26.66      -7004.60      7004.60 o                         
  -6  15 -21        916.77      -2636.89      6165.90 o                         
  -8  16 -21        228.83         42.07      5528.90 o                         
 -13  17 -21        165.04      -2038.07      2038.07 o                         
 -13  20 -21        366.29       2026.82      2660.92 o                         
 -10  20 -21        117.25      -9078.13      9078.13 o                         
 -15  21 -21        101.19       2282.14      5230.98 o                         
 -12  21 -21         47.12       -161.06       161.06 o                         
 -17  22 -21         55.77        154.67      1493.26 o                         
 -14  22 -21         31.79      -1260.49      1857.34 o                         
 -19  23 -21         22.11      -5976.05      5976.05 o                         
   0  11 -20        549.38      -1418.36      7554.39 o                         
  -1  13 -20        231.19       -397.35     10593.07 o                         
  -9  14 -20        623.73      -8103.48      8103.48 o                         
 -10  16 -20        209.24      -3844.91      3844.91 o                         
 -15  17 -20        200.50     -10387.87     12237.69 o                         
 -14  18 -20         70.77      -2259.77      3119.70 o                         
 -11  18 -20         39.89      -1480.54      3068.79 o                         
  -8  18 -20         86.41       1252.89      2954.61 o                         
 -16  19 -20        199.22       -366.94      1481.62 o                         
 -13  19 -20        240.47       2298.48      1558.57 o                         
 -10  19 -20         36.46      -2587.75      3988.51 o                         
 -18  20 -20        665.32       3510.64      4112.66 o                         
 -20  21 -20         16.87       1709.37      1676.27 o                         
 -19  22 -20         66.08       4065.12      3516.16 o                         
  -2  11 -19       1390.46       1551.54      8126.15 o                         
  -1  12 -19        181.55        524.39     11595.51 o                         
  -9  13 -19         44.38      12747.86      8603.64 o                         
  -6  13 -19        400.59       4617.14      4510.89 o                         
 -11  14 -19       1514.29      -7061.62      7061.62 o                         
  -5  14 -19       2962.91       9160.33      9730.89 o                         
  -7  15 -19        517.44      -3994.44      7557.12 o                         
 -12  16 -19        230.46      -1549.42      6942.96 o                         
  -9  16 -19        894.26       1746.56      2200.03 o                         
  -6  16 -19       1569.46       7083.69     10605.07 o                         
 -14  17 -19       1959.09       2395.92      1558.78 o                         
  -8  17 -19        198.14       -369.22      1344.80 o                         
 -16  18 -19        448.62        188.92       727.30 o                         
 -10  18 -19        128.79        167.69      7527.12 o                         
 -18  19 -19         33.97       3069.60      4441.51 o                         
 -21  22 -19         24.87      -3625.59      3625.59 o                         
   0   9 -18        281.24      -1079.60      1407.80 o                         
  -2  10 -18        810.01       7311.22      4284.38 o                         
  -4  11 -18       1420.55       2156.89      1346.18 o                         
  -1  11 -18        467.36      -2991.32      3433.99 o                         
  -9  12 -18       1079.81      -5995.71      9945.02 o                         
  -6  12 -18        176.95      -3053.76      5043.28 o                         
 -11  13 -18        583.77      -8952.03     11962.70 o                         
  -2  13 -18          4.27       -891.36      6771.17 o                         
 -13  14 -18        405.30      -8933.37      8933.37 o                         
 -10  14 -18        697.34       -625.58      5753.53 o                         
 -15  15 -18        799.17       3087.12      4168.35 o                         
 -12  15 -18         36.65       2644.38      3145.46 o                         
  -9  15 -18        536.53        803.74      4523.11 o                         
  -6  15 -18        859.73       1988.35      3440.81 o                         
 -14  16 -18        594.90      -3800.60      6225.42 o                         
 -16  17 -18        656.68       1393.23      1824.97 o                         
 -19  20 -18        496.12       1587.77      2310.03 o                         
 -20  22 -18         77.90      -2936.52      2936.52 o                         
 -21  24 -18          6.64      -2702.17      2702.17 o                         
  -2   9 -17       2403.55       2138.40      6268.78 o                         
  -4  10 -17        919.45        557.89      7799.67 o                         
  -1  10 -17         53.00       -126.48      2274.00 o                         
  -9  11 -17         70.36       -909.16      4630.20 o                         
  -6  11 -17        184.65      -2064.89      8612.43 o                         
  -3  11 -17        253.28       4615.18     10502.64 o                         
 -11  12 -17       1829.11       1870.76      6812.96 o                         
  -8  12 -17        210.55       2742.35      8436.44 o                         
  -5  12 -17       2652.11         68.58      1784.85 o                         
  -2  12 -17       1076.90       2842.51      7469.67 o                         
 -10  13 -17        609.23       5465.05      4028.12 o                         
  -7  13 -17         97.36       7546.83      7520.70 o                         
  -4  13 -17         85.17       5746.62      4297.39 o                         
  -6  14 -17        526.98      -3328.23      5941.01 o                         
 -14  15 -17        144.69       -565.09      1050.93 o                         
  -8  15 -17        604.07        611.66      1672.99 o                         
 -13  16 -17        965.34       8384.68      5325.44 o                         
 -10  16 -17       1664.45       3814.27      5433.00 o                         
  -7  16 -17       1159.51      -3446.05      8042.66 o                         
 -15  17 -17       1214.84       -751.09      2550.85 o                         
  -9  17 -17       1672.57      -3932.42      6009.90 o                         
 -11  18 -17       1756.76       4941.36     12275.98 o                         
 -16  19 -17        309.02       -441.63      4876.22 o                         
 -19  22 -17         23.26        804.89      1203.40 o                         
 -20  24 -17        106.91      -2996.13      2996.13 o                         
  -1   9 -16        314.40        533.23      4574.39 o                         
  -9  10 -16       1632.72       6169.75      4652.57 o                         
  -6  10 -16       3617.98       1423.03      2390.48 o                         
  -3  10 -16        567.93        313.50      1417.21 o                         
  -8  11 -16        122.82        697.81      2605.93 o                         
  -5  11 -16        701.60        728.65      2149.35 o                         
  -2  11 -16        604.55       1347.10      8959.72 o                         
 -10  12 -16        155.92      -1305.07      1305.07 o                         
  -7  12 -16        334.86       1123.76       536.85 o                         
  -4  12 -16        125.32       -774.00      2325.77 o                         
 -12  13 -16       3216.81       2226.97      2074.43 o                         
  -9  13 -16        166.34       3611.45      5211.01 o                         
  -6  13 -16        186.68       1223.12      3301.66 o                         
  -3  13 -16       2180.84       4552.51      2672.97 o                         
 -14  14 -16       9781.08      12482.32      6394.93 o                         
  -8  14 -16         50.93       1984.07      2481.10 o                         
 -13  15 -16        401.80       -791.28      1267.15 o                         
 -10  15 -16         66.40      -1610.69      1631.75 o                         
 -15  16 -16       1102.98       7441.60      3484.02 o                         
 -14  17 -16        578.61       -924.68      1548.33 o                         
 -11  17 -16        866.99       -423.46      2564.09 o                         
 -13  18 -16         84.95       4241.35      3977.35 o                         
 -15  19 -16         14.70       4056.76      2007.69 o                         
 -18  22 -16         32.59       -311.43       992.16 o                         
 -19  24 -16         34.68      -2823.57      2823.57 o                         
  -1   8 -15       2068.15       1272.29      1511.50 o                         
  -6   9 -15       3408.94        115.69      2496.31 o                         
  -3   9 -15       1662.60        841.19      1258.94 o                         
  -8  10 -15       2941.12       4490.56      3209.54 o                         
  -5  10 -15       3144.74       4415.15      4799.72 o                         
  -2  10 -15        734.88       -896.89      1499.33 o                         
 -10  11 -15        254.91        981.86      1585.20 o                         
  -7  11 -15       1539.17        480.16      1779.18 o                         
  -4  11 -15       4326.78       5574.94      1195.32 o                         
  -9  12 -15       1180.60       -334.65      1379.09 o                         
  -6  12 -15        273.15        879.92      3208.75 o                         
  -3  12 -15         90.77       -570.12      3138.01 o                         
 -11  13 -15        325.16      -1755.56      1755.56 o                         
  -8  13 -15        237.31       -409.14      1418.33 o                         
  -5  13 -15        363.54       4257.29      3063.99 o                         
 -13  14 -15        680.99        989.09       535.14 o                         
 -10  14 -15       2147.54       1812.94      2845.95 o                         
  -7  14 -15        171.01        314.01      2292.64 o                         
 -12  15 -15        993.53        845.70      3632.46 o                         
  -9  15 -15        769.52      -1143.57      3962.62 o                         
 -14  16 -15        522.03       -863.76       863.76 o                         
 -11  16 -15       6420.61       6001.43      5392.21 o                         
 -13  17 -15       1454.40        378.71      2752.03 o                         
 -15  18 -15         63.30       -919.66      2434.73 o                         
  -6  18 -15        114.31       1078.74      6336.04 o                         
  -3  18 -15         46.99       5819.44      6772.73 o                         
 -14  19 -15        628.55      -1488.34      5994.65 o                         
  -5  19 -15         90.22      -6043.25      6885.20 o                         
  -7  20 -15        294.15       1235.99      5179.37 o                         
 -15  21 -15         25.46      -1334.15      5980.09 o                         
 -18  24 -15         13.55       5948.01      5000.74 o                         
 -17  25 -15         49.88      -1127.63      7564.31 o                         
 -19  26 -15         25.61      -3495.64      4683.52 o                         
  -1   7 -14         13.29       1305.54      1371.34 o                         
  -6   8 -14       2196.48        190.12      2534.21 o                         
  -3   8 -14       3869.80       1689.81      2696.96 o                         
   0   8 -14       5448.75       5490.68       575.04 o                         
  -8   9 -14        741.08       3364.72      3382.76 o                         
  -5   9 -14       5414.61       4774.08      2834.94 o                         
  -2   9 -14        753.80       1480.95      2292.33 o                         
 -10  10 -14      17193.30      15443.18      3204.76 o                         
  -7  10 -14        283.72        972.87      2555.04 o                         
  -4  10 -14       8866.29       6079.43      1607.30 o                         
  -9  11 -14       1010.55       2292.64      2787.16 o                         
  -6  11 -14        451.86        991.85       840.16 o                         
  -3  11 -14       2355.92         -7.67      3405.50 o                         
 -11  12 -14       2726.81       2112.85      2360.52 o                         
  -8  12 -14        432.40       -735.71      1954.89 o                         
  -5  12 -14        491.57        375.60      1253.93 o                         
 -13  13 -14       4472.37      11495.11      5715.55 o                         
 -10  13 -14       2674.48        940.43       701.25 o                         
  -7  13 -14        173.96       1492.96      1628.57 o                         
  -4  13 -14        209.25      -2117.40     13463.38 o                         
 -12  14 -14        415.40        591.30       485.24 o                         
  -9  14 -14        544.64       -886.34      2169.99 o                         
  -6  14 -14        572.60       2745.30     12856.84 o                         
 -14  15 -14        753.00       -710.16      1697.72 o                         
 -11  15 -14       2502.83       6173.35      2530.98 o                         
  -8  15 -14         12.38       -861.08      3062.81 o                         
  -2  15 -14        160.67       2006.65      6253.48 o                         
 -13  16 -14        387.62       3470.39      3520.73 o                         
 -10  16 -14       1790.42      -4759.34      8429.43 o                         
  -7  16 -14        766.10       2656.98      4860.89 o                         
  -4  16 -14        973.23       -889.60      2833.37 o                         
  -1  16 -14       3562.34      -4167.60      6247.59 o                         
 -15  17 -14        513.76       3562.18      4822.58 o                         
 -12  17 -14         83.81      -2229.17      2250.64 o                         
  -9  17 -14        393.14       1764.66      6440.20 o                         
  -6  17 -14       6519.32       7430.05      7792.29 o                         
  -3  17 -14        915.59        915.93      7141.76 o                         
   0  17 -14       6895.67      13387.55     11199.03 o                         
 -14  18 -14         14.97      -4387.32      4387.32 o                         
  -8  18 -14       1291.47       7557.13      8086.81 o                         
 -13  19 -14        150.46         11.50      1594.99 o                         
 -10  19 -14         48.25       2298.51      2213.89 o                         
 -12  20 -14        135.91      -3176.59     10235.34 o                         
 -14  21 -14        267.35      -3169.75      3169.75 o                         
 -13  22 -14        362.39       1944.52     12569.71 o                         
 -15  23 -14         59.00       -269.62      7123.08 o                         
 -17  24 -14        225.41       3772.30      3876.60 o                         
  -1   6 -13       7575.92       7524.95     11350.24 o                         
  -3   7 -13        902.99      -1351.42      3190.94 o                         
  -5   8 -13        139.52        691.70      1150.28 o                         
  -2   8 -13        551.08        -68.08       638.67 o                         
  -7   9 -13        779.62       -678.08      1028.37 o                         
  -4   9 -13       1744.72        584.11       470.14 o                         
  -1   9 -13        486.82         73.27      1709.47 o                         
  -9  10 -13       3481.34       1061.05      1301.78 o                         
  -6  10 -13      12588.18      13818.59      2698.97 o                         
  -3  10 -13       1306.22       1908.12      1726.28 o                         
  -8  11 -13        222.13       -259.14       796.66 o                         
  -5  11 -13        622.79        -61.96      2067.56 o                         
  -2  11 -13       1334.55       5064.08      5866.33 o                         
 -10  12 -13        648.07       -506.79      1425.81 o                         
  -7  12 -13        184.32       -822.30      1172.76 o                         
 -12  13 -13       6740.42       5352.99       904.54 o                         
  -9  13 -13        693.66        -13.36      1526.94 o                         
  -6  13 -13        441.87        965.92      3541.35 o                         
  -3  13 -13        118.05      -2838.22      6679.72 o                         
 -11  14 -13        425.67      -2088.60      2088.60 o                         
  -8  14 -13        486.78         10.81      4377.92 o                         
  -5  14 -13          0.01      -3048.89      5663.91 o                         
  -2  14 -13          9.74      -5575.01      5992.87 o                         
 -13  15 -13        598.50       1838.49      2100.54 o                         
 -10  15 -13       5408.65       6852.55      2604.60 o                         
  -7  15 -13        691.55        804.02      4076.33 o                         
  -1  15 -13        215.23      -5446.58      5446.58 o                         
 -15  16 -13        174.02       9765.55      5656.32 o                         
 -12  16 -13        970.95      -1231.75      1795.33 o                         
  -9  16 -13       9779.48       5988.74      9961.21 o                         
 -14  17 -13        598.57      -1061.49      1566.28 o                         
 -11  17 -13       2777.50       3034.54      2705.11 o                         
  -8  17 -13       4654.20      21342.84      7495.46 o                         
  -5  17 -13       7137.31      29619.05      7465.87 o                         
  -2  17 -13       4154.08       7368.52      8503.30 o                         
 -16  18 -13        252.12       2202.54      2708.64 o                         
 -13  18 -13       2965.63       7277.47      7581.94 o                         
 -10  18 -13       1606.64       5599.11      5339.28 o                         
  -7  18 -13       2906.75      10760.82      6879.11 o                         
 -12  19 -13        626.58       -934.16      2574.79 o                         
  -9  19 -13       2047.90       6256.87      4566.93 o                         
 -14  20 -13        266.79       -807.17      1388.84 o                         
 -13  21 -13        450.02      -1281.86      1281.86 o                         
 -14  23 -13         52.52       3574.26      3254.30 o                         
 -16  24 -13         46.11       1166.89      3247.46 o                         
 -19  27 -13         10.24       1738.53      2175.62 o                         
  -3   6 -12       1469.46      -7172.58     11343.89 o                         
   0   6 -12     150416.72     108440.30      8079.42 o                         
  -5   7 -12       9688.16       9710.70      3087.32 o                         
  -2   7 -12      34260.16      34734.87      4365.52 o                         
  -7   8 -12        189.56        311.90      1217.87 o                         
  -4   8 -12        876.67        444.65       833.68 o                         
  -1   8 -12       1435.23        832.85       460.64 o                         
  -9   9 -12       1284.52       2522.04      1657.42 o                         
  -6   9 -12      14007.70      11367.09      2033.61 o                         
  -3   9 -12       1265.25        797.64       480.04 o                         
   0   9 -12       1463.45        942.14       437.04 o                         
  -8  10 -12       2661.34       2635.53       761.13 o                         
  -5  10 -12        448.17        780.88       639.66 o                         
  -2  10 -12        332.14       -718.53      2293.42 o                         
 -10  11 -12        738.06       -226.60      1023.58 o                         
  -7  11 -12         51.12        996.34      1804.82 o                         
  -4  11 -12         37.93       -126.15      1763.64 o                         
 -12  12 -12       3704.77       4450.89      3543.41 o                         
  -9  12 -12       1549.84       -120.03      1491.98 o                         
  -6  12 -12       1512.12       2912.87      3051.36 o                         
  -3  12 -12       1536.64       -898.47      1573.09 o                         
   0  12 -12       7354.71      17846.69      7553.34 o                         
 -11  13 -12       2948.79       4326.58      2780.92 o                         
  -8  13 -12        267.47       1194.96      1586.47 o                         
 -13  14 -12       1473.87       1987.90      2296.33 o                         
 -10  14 -12        521.50       -799.58      2938.21 o                         
  -7  14 -12         56.36        687.26      4408.82 o                         
  -4  14 -12        226.00         93.27      1735.31 o                         
 -15  15 -12       8881.73       6877.59      3131.34 o                         
 -12  15 -12        189.28       6674.73      4481.86 o                         
  -9  15 -12       1174.14        160.21      2904.03 o                         
  -6  15 -12        232.64      -1634.68      2052.58 o                         
  -3  15 -12       1982.16        492.19      2198.51 o                         
 -14  16 -12       2292.16       6277.77      4748.37 o                         
 -11  16 -12        972.41         43.36      1406.48 o                         
  -5  16 -12        274.00       3278.27      7377.76 o                         
  -2  16 -12       1589.36        470.46      3956.37 o                         
 -16  17 -12        803.51       2060.79      1972.39 o                         
 -13  17 -12       2070.67       4148.06      3066.74 o                         
 -10  17 -12        759.30      -2957.46      2957.46 o                         
  -7  17 -12        903.30      -4651.92      4651.92 o                         
  -4  17 -12       1304.66        940.04      1740.34 o                         
 -18  18 -12       3413.22       3628.95      3328.31 o                         
 -12  18 -12        169.07      -1181.72      2591.12 o                         
  -9  18 -12        662.09       2502.72      2009.87 o                         
  -6  18 -12       4869.94       3702.95      9124.54 o                         
 -14  19 -12        178.01      11069.79      5885.54 o                         
 -11  19 -12        275.80      -4528.85      4528.85 o                         
  -5  19 -12         89.08      -3106.36      7490.76 o                         
 -16  20 -12        736.87       2032.50      4607.15 o                         
 -13  20 -12        961.20      -5215.66     10570.93 o                         
 -12  21 -12        312.59      -1624.90      1933.49 o                         
 -14  22 -12          2.25       -205.86      2731.94 o                         
 -16  23 -12         70.73      15754.09     11955.70 o                         
 -13  23 -12         79.47       2322.01      2741.25 o                         
 -18  24 -12         89.26       3453.82      2993.64 o                         
 -15  24 -12         47.76       1267.18      2300.90 o                         
 -20  25 -12          4.71       1502.81      6450.45 o                         
 -22  26 -12          2.32      -1214.43     11426.04 o                         
 -18  27 -12          6.52       2093.78      3336.95 o                         
  -5   6 -11       3356.82       6796.55      1980.35 o                         
  -2   6 -11       9665.48      12158.75      4249.76 o                         
  -4   7 -11      10990.33       8926.71      2178.81 o                         
  -1   7 -11       3200.38       2043.69      1716.76 o                         
  -6   8 -11      10734.15      11129.17      3969.29 o                         
  -3   8 -11      10555.76      10919.42      2709.70 o                         
  -8   9 -11       2058.82       2059.94      1363.02 o                         
  -5   9 -11       3636.21       3589.89       707.13 o                         
  -2   9 -11        665.58      -1242.09      1832.97 o                         
  -7  10 -11       2604.76       2367.43       755.74 o                         
  -4  10 -11        557.55        -12.26      1804.32 o                         
  -1  10 -11       2720.97      12316.90      6674.00 o                         
  -9  11 -11        572.43        612.30      1021.53 o                         
  -6  11 -11        250.22       -688.53      1367.44 o                         
  -3  11 -11       3381.37       6306.34      7305.47 o                         
 -11  12 -11        903.21       1589.10      1199.33 o                         
  -8  12 -11        144.77      -1734.43      1734.43 o                         
  -5  12 -11       1074.63       -208.79      1615.20 o                         
  -2  12 -11       1071.22       4069.87      2476.01 o                         
 -10  13 -11        654.27       1522.52      1479.41 o                         
  -7  13 -11        386.86        531.44      1468.22 o                         
  -1  13 -11       8948.61      20052.31      5022.54 o                         
 -12  14 -11        381.04        746.23      1172.11 o                         
  -9  14 -11        351.82       -546.77      3125.59 o                         
  -6  14 -11        120.02       -188.34      3654.83 o                         
  -3  14 -11       2322.02       4461.45      1791.07 o                         
 -14  15 -11       1113.10      -1584.91      2358.10 o                         
 -11  15 -11       4330.90       3698.13      1209.29 o                         
  -8  15 -11       2555.95       3586.18      3810.32 o                         
  -5  15 -11        342.55          7.33      1909.13 o                         
  -2  15 -11        139.64       7033.58      7290.87 o                         
 -13  16 -11        457.00        948.39      1262.56 o                         
 -10  16 -11        518.44       -329.81       823.88 o                         
  -7  16 -11        117.79      -1116.88      1116.88 o                         
  -4  16 -11       2522.10       7123.05      9907.92 o                         
  -1  16 -11       5787.53       9221.53     10689.29 o                         
 -15  17 -11       1994.84       4317.36      3539.10 o                         
 -12  17 -11       1385.31      -1292.69      3505.23 o                         
  -9  17 -11       2444.51       4440.54      2539.74 o                         
  -6  17 -11       3844.11       8001.71      4238.57 o                         
 -17  18 -11       2588.15       5689.22      4386.87 o                         
 -11  18 -11       5315.65       8389.05      3494.78 o                         
 -16  19 -11        440.90       2636.90      2701.40 o                         
 -13  19 -11        186.88      -3280.40      3280.40 o                         
 -10  19 -11        425.48       3728.24      1579.78 o                         
 -18  20 -11         51.97       -506.93      4033.61 o                         
 -12  20 -11       2224.64       -245.35      3039.98 o                         
 -11  21 -11        155.16      -5676.89      5676.89 o                         
 -13  22 -11        180.08       -885.44      1356.15 o                         
 -12  23 -11        109.63       2390.19      6798.19 o                         
 -14  24 -11        130.28       2857.75      3781.54 o                         
 -17  27 -11         98.67      -1558.20      1558.20 o                         
  -2   5 -10       7394.88       2595.87      1813.95 o                         
  -4   6 -10      57362.62      32925.32     16251.22 o                         
  -1   6 -10      26086.26      22198.45      2977.78 o                         
  -6   7 -10        242.29       -505.09      1780.59 o                         
  -3   7 -10       5128.90       3881.00      1049.64 o                         
   0   7 -10        657.82      -2601.64      5568.00 o                         
  -8   8 -10       1122.33       -864.90      4977.70 o                         
  -5   8 -10      11604.29       9586.88      1199.29 o                         
  -2   8 -10      25246.84      20344.65      5532.97 o                         
  -7   9 -10        554.64       -866.72       866.72 o                         
  -4   9 -10        604.44       4085.45      1950.57 o                         
  -1   9 -10       2480.36      -3904.78      9257.74 o                         
  -9  10 -10        508.12       -170.06       781.44 o                         
  -6  10 -10       2234.29       2073.35       687.89 o                         
 -11  11 -10      12038.11      13145.53      2472.39 o                         
  -8  11 -10       9615.56      10490.35      1801.89 o                         
  -5  11 -10       5628.75       2763.35      3490.69 o                         
  -2  11 -10        376.33       -267.17      1182.31 o                         
 -10  12 -10       4080.65       4273.54       665.82 o                         
  -7  12 -10        404.07         70.88      1049.71 o                         
  -4  12 -10       4047.25       4942.02      2260.18 o                         
  -1  12 -10        804.07       1262.82      1620.57 o                         
 -12  13 -10       4050.38       6060.59      1299.46 o                         
  -9  13 -10       3291.39       4949.94      1654.31 o                         
  -6  13 -10        895.73       1091.02      1521.24 o                         
  -3  13 -10       1778.54       1185.42      1420.09 o                         
   0  13 -10        224.74       1216.11      3762.12 o                         
 -14  14 -10        921.75        716.02      1254.25 o                         
 -11  14 -10        134.06       1674.14      2295.61 o                         
  -8  14 -10        214.51        560.00      1092.81 o                         
  -5  14 -10       1203.02       1576.72       907.12 o                         
  -2  14 -10       5046.91       8221.10      3586.79 o                         
 -13  15 -10       1954.18        600.90      2644.59 o                         
 -10  15 -10       1257.67       1596.68      2214.99 o                         
  -7  15 -10        121.12       -728.13      2994.25 o                         
  -4  15 -10        255.27      -1460.94      2786.62 o                         
  -1  15 -10        750.68       3646.56      3421.04 o                         
 -15  16 -10       1002.14       1825.66      1632.30 o                         
 -12  16 -10       2153.96       1817.30      1377.31 o                         
  -9  16 -10       1201.45       2758.28      1237.54 o                         
  -6  16 -10        681.23       -842.91      1731.85 o                         
  -3  16 -10       1078.47        633.00      4848.07 o                         
 -17  17 -10       3140.70       3120.93      5341.63 o                         
 -14  17 -10         35.21       -183.71      3287.44 o                         
 -11  17 -10        729.23      -1187.77      1187.77 o                         
  -8  17 -10        876.99      -1127.23      3546.00 o                         
 -16  18 -10        317.09        459.05      2709.63 o                         
 -13  18 -10        683.80       2617.19      3222.49 o                         
 -10  18 -10         89.19       2350.48      3336.53 o                         
 -18  19 -10       2097.17       7090.84      4813.88 o                         
 -12  19 -10        886.61      -1398.68      5214.26 o                         
  -9  19 -10       1062.80      -2610.15     21425.44 o                         
 -11  20 -10        768.15        287.45      1812.89 o                         
 -10  21 -10        176.84       1372.81      4220.36 o                         
 -15  22 -10         51.87       3604.29      4821.07 o                         
 -12  22 -10        263.73       -895.42      2269.45 o                         
 -17  23 -10        470.02       2526.34      4621.62 o                         
 -11  23 -10        350.71        236.71      5277.35 o                         
 -19  24 -10        260.84     -10718.27     10718.27 o                         
 -21  25 -10         22.50      11745.63     14070.05 o                         
 -23  26 -10          6.60      -3386.24      5994.03 o                         
 -16  27 -10          0.65       1379.72      2866.60 o                         
  -4   5  -9      25919.92      26766.99      4623.21 o                         
  -1   5  -9       8426.83       5998.50      1581.25 o                         
  -3   6  -9       1569.43       1906.60       638.75 o                         
  -5   7  -9      29628.11      18033.65      2034.01 o                         
  -2   7  -9       9103.52       7586.56      1966.41 o                         
  -7   8  -9       3453.46       2820.75       689.27 o                         
  -4   8  -9       1535.18       1600.82       891.54 o                         
  -1   8  -9      33758.34      39386.02      5371.82 o                         
  -6   9  -9        720.06       4328.77      3335.06 o                         
  -3   9  -9       5985.24       9962.47      3081.20 o                         
  -8  10  -9      10539.74       8579.01      1399.74 o                         
  -5  10  -9       6651.46       3261.43      1243.81 o                         
  -2  10  -9        988.01        235.28       940.43 o                         
 -10  11  -9       3487.64       4929.06      1050.62 o                         
  -7  11  -9       1772.37       1542.29       734.74 o                         
  -4  11  -9       6546.06       8269.76      2676.88 o                         
  -1  11  -9       9041.78       9803.82      2416.12 o                         
  -9  12  -9       5486.32      10314.38      2376.10 o                         
  -6  12  -9        261.45        200.39       731.19 o                         
  -3  12  -9      13413.43      20620.59      4913.09 o                         
 -11  13  -9       7531.07      10115.37      1916.46 o                         
  -8  13  -9       1137.02       1778.92      1010.36 o                         
  -5  13  -9       2676.52       5064.71      2541.24 o                         
  -2  13  -9        262.84        695.63      1288.40 o                         
 -13  14  -9       1489.00        732.33      1335.67 o                         
 -10  14  -9        327.42        426.59       971.26 o                         
  -7  14  -9        566.52        616.63       834.05 o                         
  -4  14  -9       4121.39       4345.78      2519.33 o                         
  -1  14  -9       6734.55       4710.94      2245.61 o                         
 -12  15  -9       3111.65       4440.29      1165.46 o                         
  -9  15  -9       3896.38       6913.02      2546.68 o                         
  -6  15  -9         60.35        315.73      1602.07 o                         
 -14  16  -9       3429.73       8145.48      3095.48 o                         
 -11  16  -9        335.70        761.20       785.87 o                         
  -8  16  -9       1200.35        539.52      1666.26 o                         
  -5  16  -9       4082.12       6151.92      5547.70 o                         
 -16  17  -9        880.45       2894.17      2269.03 o                         
 -13  17  -9        406.43       -473.74      1052.26 o                         
 -10  17  -9       6852.32       8367.51      3832.00 o                         
  -7  17  -9       1218.63      -3949.32      3949.32 o                         
 -15  18  -9        351.18         53.87      1750.91 o                         
 -12  18  -9        541.81      -1999.23      1999.23 o                         
  -9  18  -9         15.70       6654.66      4058.91 o                         
 -17  19  -9        187.07       3445.23      6756.90 o                         
 -11  19  -9       1524.92       6647.23      3126.80 o                         
  -8  19  -9         58.72        203.36      4271.69 o                         
 -19  20  -9        819.21      -1446.45      3893.39 o                         
 -13  20  -9         34.56      -2591.63      5162.24 o                         
 -10  20  -9        110.75       -847.31      1745.60 o                         
 -12  21  -9        762.99       1692.50      5314.91 o                         
  -9  21  -9        464.09        492.08      2805.53 o                         
 -11  22  -9        979.61       2279.88      2763.23 o                         
 -10  23  -9         91.68        447.01      5754.71 o                         
 -23  25  -9          5.74       6885.36      6333.81 o                         
 -11  25  -9         85.25        209.66      6350.61 o                         
 -15  27  -9          4.77       2155.80      2569.93 o                         
  -4   4  -8      45754.49      37777.66     11645.84 o                         
  -1   4  -8      18650.46      10364.66      2520.63 o                         
  -3   5  -8       8540.68       7115.21      2212.22 o                         
   0   5  -8         88.81      -2073.51      2539.08 o                         
  -5   6  -8       7196.66       7829.27      1638.98 o                         
  -2   6  -8      14305.16      12062.75      1802.51 o                         
  -7   7  -8      18095.50      18846.50      2912.29 o                         
  -4   7  -8      21448.17      19246.35      2114.64 o                         
  -1   7  -8      28828.95      24897.88      6287.75 o                         
  -6   8  -8      33109.32      30000.02      2322.46 o                         
  -3   8  -8      21649.89      17282.09      4721.50 o                         
   0   8  -8        719.10       1888.76      3556.85 o                         
  -8   9  -8      26005.68      29839.60      3251.13 o                         
  -5   9  -8       8820.24      10698.44      1210.14 o                         
  -2   9  -8        471.60      -1463.57      1463.57 o                         
 -10  10  -8       4447.11       3591.02      1212.10 o                         
  -7  10  -8       5974.19       3446.80      1235.87 o                         
  -4  10  -8       3884.42       8209.51     14529.48 o                         
  -1  10  -8       1998.64       1730.94       496.27 o                         
  -9  11  -8       1234.98       1581.11       687.57 o                         
  -6  11  -8        990.21         70.72      1329.21 o                         
  -3  11  -8      13810.34      13374.71      2393.20 o                         
   0  11  -8      16474.18      22933.38      6682.88 o                         
 -11  12  -8       1131.24        -28.03      1217.96 o                         
  -8  12  -8       2222.96       2620.80      1167.73 o                         
  -5  12  -8       6252.22       8568.98      3153.32 o                         
  -2  12  -8       1775.91       1823.21       846.17 o                         
 -13  13  -8       5332.79       5286.98      2519.93 o                         
 -10  13  -8       4044.36       5206.13      1223.35 o                         
  -7  13  -8       1230.13       2414.80      1229.17 o                         
  -4  13  -8       1684.93        748.89      1243.25 o                         
  -1  13  -8      12003.44      17583.60      2920.60 o                         
 -12  14  -8       1931.96       2122.50      1287.99 o                         
  -9  14  -8        208.72        667.46      1145.78 o                         
  -6  14  -8       1097.40       1985.61      1237.81 o                         
  -3  14  -8        103.79       -756.46       962.76 o                         
 -14  15  -8        221.60       2697.09      1451.90 o                         
 -11  15  -8       1678.55       2504.34      2921.00 o                         
  -8  15  -8        651.81       1825.42      2043.10 o                         
  -5  15  -8       3005.51       3139.90      3072.90 o                         
 -16  16  -8        101.71       2242.94      2244.84 o                         
 -13  16  -8       1235.69        632.29      1882.88 o                         
 -10  16  -8        118.74       -631.81      1391.16 o                         
  -7  16  -8       1487.85      -5559.48      5559.48 o                         
  -4  16  -8         52.79       4497.52      5026.57 o                         
 -15  17  -8        289.75      -1749.64      1749.64 o                         
  -9  17  -8        490.66       -945.16      2117.38 o                         
  -6  17  -8       3534.35        257.58      3740.65 o                         
 -17  18  -8       1157.38      -1756.66      6968.35 o                         
 -14  18  -8        118.77       2192.44      2939.04 o                         
 -11  18  -8       1606.09       3817.39      3768.90 o                         
  -8  18  -8         32.15       8480.51      5089.86 o                         
 -16  19  -8       1032.19       1354.58      2083.28 o                         
 -10  19  -8        280.17       -188.61      1413.18 o                         
  -7  19  -8        156.13      -1020.95      3017.34 o                         
 -18  20  -8        555.85       2409.73      2382.62 o                         
  -9  20  -8        837.86        320.63      1470.69 o                         
 -17  21  -8        283.73       7671.03      6011.05 o                         
 -11  21  -8        168.34       -394.54      2182.13 o                         
  -8  21  -8        319.91       8197.75      6619.33 o                         
 -19  22  -8        593.99       4152.94      5475.41 o                         
 -10  22  -8        249.18       2373.27      3112.30 o                         
  -9  23  -8         72.50       2854.57      6863.93 o                         
 -25  25  -8         15.44      -6530.82      7818.26 o                         
 -13  25  -8        181.87      -3047.09      3047.09 o                         
 -10  25  -8        571.19        458.19      4052.89 o                         
 -16  28  -8         48.73       -242.22      2105.00 o                         
  -3   4  -7       3569.66        319.22      1831.91 o                         
  -2   5  -7      25192.25      18636.00      3083.89 o                         
  -4   6  -7       1978.52       2520.54       646.98 o                         
  -1   6  -7      16245.92      14123.94      1998.90 o                         
  -6   7  -7       1989.21       2132.16       723.10 o                         
  -3   7  -7      15509.47      10363.65      1983.75 o                         
  -5   8  -7       1917.03       2247.08       782.32 o                         
  -2   8  -7        255.68        636.53      3690.40 o                         
  -7   9  -7       5321.77       4487.97       690.33 o                         
  -4   9  -7      15769.59      13776.68      2467.79 o                         
  -1   9  -7       2004.51       1567.50       706.96 o                         
  -9  10  -7        242.01       -877.25       877.25 o                         
  -6  10  -7       2938.50       3069.81      1695.07 o                         
  -3  10  -7      10118.42      13685.63      2207.15 o                         
  -8  11  -7       4212.98       4802.01      1118.00 o                         
  -5  11  -7         60.45      -1984.19      1984.19 o                         
  -2  11  -7      11203.25      13543.99      2129.95 o                         
 -10  12  -7       1047.25        823.49       640.45 o                         
  -7  12  -7       3480.39       3183.03      1631.08 o                         
  -4  12  -7        918.76       1208.40      1302.68 o                         
  -1  12  -7       2825.57       2398.93       702.41 o                         
 -12  13  -7        375.05        497.60       416.95 o                         
  -9  13  -7       2553.48       3916.38      1115.84 o                         
  -6  13  -7       1986.49       1988.06      1208.17 o                         
  -3  13  -7        183.57        446.33       475.29 o                         
 -11  14  -7        258.67         68.49       767.43 o                         
  -8  14  -7       4851.31       8454.47      2325.48 o                         
  -5  14  -7       2999.03       5350.55      2614.64 o                         
 -13  15  -7       2945.71       8232.42      3562.63 o                         
 -10  15  -7       1406.99        891.13      1158.15 o                         
  -7  15  -7       1356.10        420.11      2343.97 o                         
  -4  15  -7        489.38       1707.23      5188.36 o                         
 -15  16  -7        199.05       -597.54      1228.97 o                         
 -12  16  -7        168.51       1291.79      2330.03 o                         
  -9  16  -7         58.30       -526.58      1802.60 o                         
  -6  16  -7         86.77        662.97      3521.46 o                         
 -14  17  -7       3729.61       8953.89      5819.11 o                         
 -11  17  -7        981.62       2965.70      3453.52 o                         
  -8  17  -7        991.38       1641.95      3312.50 o                         
  -5  17  -7       5242.32       6642.09      4169.19 o                         
 -13  18  -7        334.66       -645.65       932.06 o                         
 -10  18  -7       1594.97        477.23      1631.18 o                         
  -7  18  -7        712.53       8106.37      4639.88 o                         
 -15  19  -7        512.44        363.89      1811.90 o                         
  -9  19  -7        186.16       5656.00      2906.52 o                         
  -6  19  -7       1254.60       5084.59      4100.60 o                         
 -14  20  -7        377.40       1175.98      2834.60 o                         
 -11  20  -7       2467.33       2433.40      4879.81 o                         
  -8  20  -7        857.75       -729.47      1813.05 o                         
 -16  21  -7        210.56       3361.97      3121.33 o                         
 -10  21  -7        385.12       3196.15      4869.61 o                         
  -7  21  -7        307.81       -302.19      4581.16 o                         
 -18  22  -7        132.37      14793.70     19185.06 o                         
  -9  22  -7        180.96        731.37      6980.43 o                         
 -20  23  -7         86.10       4593.01      2147.27 o                         
 -11  23  -7        162.57      -3580.50      3580.50 o                         
  -8  23  -7        191.84        -82.55      1979.59 o                         
 -22  24  -7         23.23       1895.23      6313.61 o                         
 -10  24  -7        149.99       -103.74      5619.66 o                         
  -9  25  -7          1.48        285.49      3719.41 o                         
  -3   3  -6     620419.19     688216.25    180515.19 o                         
   0   3  -6      23152.86      21999.76      4821.48 o                         
  -2   4  -6       3327.03      12390.06      5800.15 o                         
  -4   5  -6        833.15        710.72       553.08 o                         
  -1   5  -6     138939.77     111952.42      5043.86 o                         
  -6   6  -6      23071.88      27126.99      2191.06 o                         
  -3   6  -6        736.25        638.77       294.30 o                         
   0   6  -6     156984.19     183397.61     10302.81 o                         
  -5   7  -6       5515.25       5391.98       933.82 o                         
  -2   7  -6        463.30        -85.24       978.10 o                         
  -7   8  -6      28812.66      23592.35      1508.75 o                         
  -4   8  -6       7524.90       7125.93      1249.65 o                         
  -1   8  -6       7908.77      10045.42      1522.53 o                         
  -9   9  -6        125.77       2839.00      1622.85 o                         
  -6   9  -6       2083.28       2486.47       801.97 o                         
  -3   9  -6        888.80       1154.39       491.62 o                         
   0   9  -6       1637.27       -308.44      1030.35 o                         
  -8  10  -6      14549.24      21134.96      2593.93 o                         
  -5  10  -6       6131.43       5500.94      1639.94 o                         
  -2  10  -6        271.05       1234.47       884.00 o                         
 -10  11  -6       1529.97        838.78       414.65 o                         
  -7  11  -6        210.65      -1974.86      1974.86 o                         
  -4  11  -6       7698.99       5588.82      1324.20 o                         
  -1  11  -6        975.11        343.45       546.50 o                         
 -12  12  -6       6148.58       5360.36      1854.01 o                         
  -9  12  -6      13660.57      16867.64      2013.42 o                         
  -6  12  -6       6349.51       8235.28      2380.55 o                         
  -3  12  -6       2792.35       7424.12      1615.96 o                         
 -11  13  -6        298.98       -292.92       731.62 o                         
  -8  13  -6      12651.52      16873.58      2613.85 o                         
  -5  13  -6       4523.95       3082.69      1469.15 o                         
 -13  14  -6         58.49       -264.26       264.26 o                         
 -10  14  -6       1365.49        755.22       828.48 o                         
  -7  14  -6       2304.58       4971.58      2877.46 o                         
  -4  14  -6        216.60      -1400.48      3194.07 o                         
 -15  15  -6       3888.83       5150.16      2871.55 o                         
 -12  15  -6       4054.51       4073.55      1399.87 o                         
  -9  15  -6       1355.60       3773.32      2498.72 o                         
  -6  15  -6       3183.22        172.37      2413.60 o                         
 -14  16  -6       5011.69       8570.13      2385.58 o                         
 -11  16  -6        981.27       -416.17      2087.59 o                         
  -8  16  -6        239.32       -578.51      1363.26 o                         
  -5  16  -6         47.92       5579.61      7123.30 o                         
 -16  17  -6        759.04         42.82      2032.13 o                         
 -13  17  -6       4393.90       2561.77      3281.88 o                         
 -10  17  -6       2375.61       1301.33      1393.35 o                         
  -7  17  -6        459.72        904.53      1714.58 o                         
  -4  17  -6        379.14       3830.31      4662.34 o                         
 -15  18  -6       1066.11       -414.15      1745.59 o                         
 -12  18  -6        205.28       -292.86      1589.08 o                         
  -9  18  -6        363.81        518.99      3604.91 o                         
  -6  18  -6         62.73        271.11      2406.47 o                         
 -14  19  -6       5879.08       7302.25      2441.11 o                         
  -8  19  -6        383.01        219.55      1506.72 o                         
  -5  19  -6       2488.46       1379.58      4105.75 o                         
 -10  20  -6        125.04        887.71      2681.33 o                         
  -7  20  -6        952.81      -4078.98      4283.82 o                         
 -15  21  -6        495.72       1978.92      1301.13 o                         
  -9  21  -6         16.12        858.59       794.26 o                         
  -6  21  -6        325.04       -871.26      4836.43 o                         
  -8  22  -6          0.33        -12.95      2376.60 o                         
 -22  23  -6        349.38       9321.69      6903.62 o                         
  -7  23  -6        603.87        199.94      6173.48 o                         
 -24  24  -6        175.80       5377.92     10629.51 o                         
  -9  24  -6        333.00      -4106.00      7822.40 o                         
 -13  26  -6        130.16      -2514.37      2514.37 o                         
  -1   4  -5      27408.25      12390.49      2007.27 o                         
  -3   5  -5      12998.56      14598.34      1503.30 o                         
  -5   6  -5     185948.41     199885.80      5105.37 o                         
  -2   6  -5       6674.89       8443.23      1442.84 o                         
  -4   7  -5      27153.60      30738.92      2897.00 o                         
  -1   7  -5      24398.92      19906.65      2045.11 o                         
  -6   8  -5       4164.00       3451.66       768.79 o                         
  -3   8  -5      36335.41      28488.11      2442.13 o                         
  -8   9  -5       1655.81       1454.90       502.19 o                         
  -5   9  -5      25295.30      26155.80      2910.08 o                         
  -2   9  -5      26142.26      29471.75      3547.32 o                         
  -7  10  -5        710.84       -548.51       548.51 o                         
  -4  10  -5       5723.89       3728.35      2646.45 o                         
  -1  10  -5       1178.77       1598.89      3927.73 o                         
  -9  11  -5      26447.67      21006.94      1922.06 o                         
  -6  11  -5       7824.58      10903.25      2969.57 o                         
  -3  11  -5       1628.66      -2125.18      4737.69 o                         
 -11  12  -5       7750.99       8538.30      1914.82 o                         
  -8  12  -5       3194.40       2144.47       573.75 o                         
  -5  12  -5      12893.95      14392.02      3188.94 o                         
  -2  12  -5         80.38       3062.67      1787.56 o                         
 -10  13  -5       8706.02       9857.45      1409.14 o                         
  -7  13  -5       1287.37      -2079.61      2303.90 o                         
  -4  13  -5       5953.18       9515.08      3821.92 o                         
 -12  14  -5       3357.82       2469.11       882.04 o                         
  -9  14  -5        267.46       -386.96       502.39 o                         
  -6  14  -5       1796.08       1332.26      2401.11 o                         
  -3  14  -5       2939.77       9961.57      5954.22 o                         
 -14  15  -5        832.27       -281.56      1509.00 o                         
 -11  15  -5        829.55        624.80      1344.47 o                         
  -8  15  -5       9091.50       6886.79      2575.78 o                         
  -5  15  -5       1215.44       -793.48       793.48 o                         
 -13  16  -5         35.16       2153.84      2160.98 o                         
 -10  16  -5       1367.80       2738.45      1440.24 o                         
  -7  16  -5        529.12      -2107.41      4298.76 o                         
  -4  16  -5       1050.54       1255.04      2173.78 o                         
 -15  17  -5       1043.75        452.28      3174.18 o                         
 -12  17  -5         30.38       1527.75      2285.26 o                         
  -9  17  -5       1138.09       1078.45      5007.95 o                         
  -6  17  -5        548.05       1739.87      1636.06 o                         
 -17  18  -5       5375.83      13656.94      9348.67 o                         
 -14  18  -5       6723.91       9470.97      3249.11 o                         
 -11  18  -5         96.39       1600.57      3564.40 o                         
  -8  18  -5         49.43       1496.97      1270.54 o                         
  -5  18  -5       1921.24      -2645.00      9465.70 o                         
 -13  19  -5        304.43       -889.98      3625.07 o                         
  -7  19  -5        317.20       -931.27      1859.96 o                         
  -4  19  -5       4967.96        659.33      5872.28 o                         
 -15  20  -5       1740.21       2195.84      2082.13 o                         
  -9  20  -5        168.86       -557.31      1844.04 o                         
  -6  20  -5         37.39       2416.71      4634.14 o                         
 -20  21  -5         84.68      11520.96      9770.78 o                         
 -17  21  -5        114.29      -1367.04      5626.43 o                         
 -14  21  -5         55.46       5031.78      5151.34 o                         
  -8  21  -5         54.70        459.51      6093.30 o                         
  -5  21  -5        891.06       -396.48       396.48 o                         
 -16  22  -5        787.07      -1678.73      1827.71 o                         
  -7  22  -5       1032.47       1124.15      3453.58 o                         
 -21  23  -5        327.83      -9038.32      9038.32 o                         
 -18  23  -5         31.02       5491.26      9271.06 o                         
  -9  23  -5        557.00       -137.39      3910.16 o                         
  -6  23  -5         31.71       -101.34      4117.69 o                         
  -8  24  -5        176.43       -269.75      1925.66 o                         
 -22  25  -5        144.57        950.07      6010.05 o                         
 -24  26  -5         20.86       -892.65      9891.05 o                         
  -1   3  -4      30050.30      25011.60      3894.39 o                         
   0   4  -4     258084.52     321786.38     35447.09 o                         
  -5   5  -4      39850.76      49547.74      2568.49 o                         
  -2   5  -4     192875.89     195443.66      6973.72 o                         
  -4   6  -4      33982.01      43527.45      2329.87 o                         
  -1   6  -4       1329.53        713.79       400.15 o                         
  -6   7  -4       7415.09      10015.67      1034.38 o                         
  -3   7  -4        427.55         88.64       431.99 o                         
   0   7  -4      59075.77      55385.45      5192.58 o                         
  -8   8  -4      14016.75      20534.98      2530.37 o                         
  -5   8  -4       3429.49       2654.77       789.33 o                         
  -2   8  -4        804.94        422.49       239.44 o                         
  -7   9  -4        462.81         17.73       274.13 o                         
  -4   9  -4       8496.37       9052.16      1888.85 o                         
  -1   9  -4      14823.35      14332.89      4175.74 o                         
  -9  10  -4      12478.31      13988.86      2003.24 o                         
  -6  10  -4       3607.28       3104.60       691.67 o                         
  -3  10  -4       2629.91        781.97      1778.99 o                         
 -11  11  -4      17934.70      19207.54      3096.65 o                         
  -8  11  -4       9417.75      12519.43      2105.67 o                         
  -5  11  -4      16119.24      18189.42      7243.30 o                         
  -2  11  -4       6372.70       1931.77      2281.02 o                         
 -10  12  -4        228.78        462.03       472.17 o                         
  -7  12  -4      14595.87      16819.97      1831.50 o                         
  -4  12  -4        491.74      -6543.28     10409.43 o                         
  -1  12  -4        231.88      -2890.39      3231.93 o                         
 -12  13  -4        186.74       -103.31       475.21 o                         
  -9  13  -4       1857.96       1842.87       667.20 o                         
  -6  13  -4        440.02       -221.79      3076.88 o                         
  -3  13  -4        296.17      -2324.56      2324.56 o                         
 -11  14  -4       1220.48        803.19      1047.43 o                         
  -8  14  -4       6553.68       7845.55      1858.74 o                         
  -5  14  -4       2554.35       5141.67      3360.12 o                         
  -2  14  -4        874.21        283.55       604.26 o                         
 -13  15  -4       3293.31       5892.45      2380.94 o                         
 -10  15  -4        170.27        608.11      1342.16 o                         
  -7  15  -4       1364.31        102.84      2150.46 o                         
  -4  15  -4        850.39       2069.60      2398.22 o                         
 -15  16  -4         65.01      -3666.02      3666.02 o                         
 -12  16  -4       3243.50       7515.29      2535.38 o                         
  -9  16  -4        515.19        928.29      1470.54 o                         
  -6  16  -4        578.21       6557.86      4190.38 o                         
  -3  16  -4       2629.50      -2421.58      2421.58 o                         
 -14  17  -4       1461.43        838.71      5723.05 o                         
 -11  17  -4       1695.34       1302.49      2149.59 o                         
  -8  17  -4       1245.61       3824.22      1570.86 o                         
  -5  17  -4       1125.12       -551.14      2310.84 o                         
 -13  18  -4        113.41        179.46       713.82 o                         
 -10  18  -4       1347.73       1412.64      3275.77 o                         
  -7  18  -4        165.50      -1117.27      1601.40 o                         
  -4  18  -4        504.75      -2209.06      3580.78 o                         
 -15  19  -4       1057.44       2085.30      6124.50 o                         
 -12  19  -4        565.10        -62.49      2996.37 o                         
  -9  19  -4         28.53       3903.19      2858.20 o                         
  -6  19  -4        320.26        633.48      3420.17 o                         
 -14  20  -4        810.37        953.25      4024.10 o                         
  -8  20  -4        528.31      -2376.35      4081.40 o                         
  -5  20  -4        888.44      -1490.04      3195.99 o                         
 -19  21  -4       2372.49       4898.69     15056.00 o                         
 -13  21  -4         64.13       2376.71      3511.13 o                         
  -7  21  -4         23.27        236.06      4202.86 o                         
 -21  22  -4        294.62      -2035.11      5954.82 o                         
 -15  22  -4        314.30       4796.35      2080.86 o                         
  -6  22  -4        185.47        152.18      3311.44 o                         
 -23  23  -4         43.48      -4169.08      6994.68 o                         
 -17  23  -4        188.10        413.59      5430.38 o                         
  -8  23  -4         79.90          5.65      3952.75 o                         
  -7  24  -4        339.78       -175.70      1419.64 o                         
 -18  25  -4        213.55       -731.71      6224.76 o                         
 -23  26  -4         52.47      -5280.94      5280.94 o                         
 -22  27  -4          6.02        553.99      2239.20 o                         
  -4   5  -3      70000.16      81840.39      2568.63 o                         
  -1   5  -3      31515.93      23222.77      2342.21 o                         
  -3   6  -3       3869.91       5297.23       979.66 o                         
  -5   7  -3     129638.14     135168.52      3594.36 o                         
  -2   7  -3     239698.77     213774.52      9251.52 o                         
  -7   8  -3        185.52       -259.97       412.75 o                         
  -4   8  -3      24928.41      27793.17      2188.07 o                         
  -1   8  -3      22770.55      22524.33      3479.61 o                         
  -6   9  -3       3380.41       2988.27       512.30 o                         
  -3   9  -3      37030.70      40914.96      5443.59 o                         
  -8  10  -3      12788.88      14517.17      1642.49 o                         
  -5  10  -3       5752.21       4498.32       723.04 o                         
  -2  10  -3       1522.37       -299.81      2165.51 o                         
 -10  11  -3      86475.59     106398.68      5527.98 o                         
  -7  11  -3       1979.59       2552.95      1134.34 o                         
  -1  11  -3        336.48      -3625.21      4344.00 o                         
  -9  12  -3       2051.95       1231.88       358.32 o                         
  -6  12  -3       6519.72       5656.38      1021.46 o                         
  -3  12  -3       7226.18       5555.47      1641.36 o                         
 -11  13  -3        534.65        655.32       748.18 o                         
  -8  13  -3       1596.86       1479.03       651.00 o                         
  -5  13  -3      24845.79      40171.31      7163.87 o                         
  -2  13  -3       3421.34      -5515.00      5515.00 o                         
 -13  14  -3       2026.39       1341.60       974.45 o                         
 -10  14  -3       2345.55       2020.15      1457.17 o                         
  -7  14  -3        312.22       -644.67       692.60 o                         
  -4  14  -3       1700.20       -826.18       826.18 o                         
  -1  14  -3       2262.86       1215.46      2590.59 o                         
 -12  15  -3        520.70        575.80      1460.71 o                         
  -9  15  -3        696.85       -132.90      1431.97 o                         
  -6  15  -3       1272.53        321.02      2362.53 o                         
  -3  15  -3        401.37       -636.16      1734.97 o                         
 -11  16  -3       3327.87       2013.91      2058.48 o                         
  -8  16  -3        789.60        573.69      1041.20 o                         
  -5  16  -3        332.93      -1180.87      1226.95 o                         
  -2  16  -3        564.89       -890.55      2449.93 o                         
 -13  17  -3       6492.11       6623.80      1949.76 o                         
 -10  17  -3       1600.81       1948.51      1276.29 o                         
  -7  17  -3        736.23       2820.90      1981.52 o                         
  -4  17  -3        249.77       1734.05      3684.35 o                         
 -15  18  -3       1896.37       -580.76      3521.48 o                         
 -12  18  -3       1148.94       2643.97      2125.88 o                         
  -6  18  -3        476.46         59.42      7654.64 o                         
  -3  18  -3        372.73        -63.25      5697.28 o                         
 -17  19  -3        430.39       -546.19       546.19 o                         
 -14  19  -3       1804.87      -2569.12      6048.27 o                         
 -11  19  -3        310.34      -2159.23      2781.58 o                         
  -8  19  -3        422.02      -1627.65      3777.26 o                         
  -5  19  -3        338.94        557.32      2798.22 o                         
 -19  20  -3        103.91      -3491.24     11465.79 o                         
 -16  20  -3        228.33      -6576.87      6576.87 o                         
 -13  20  -3        234.45        461.34      2823.87 o                         
  -7  20  -3        206.94      -1949.57      2518.65 o                         
  -4  20  -3        983.84         30.12      1043.31 o                         
 -12  21  -3        354.06       8289.74      6392.97 o                         
  -6  21  -3        101.00        259.93      3080.74 o                         
 -20  22  -3         69.81      -3850.95      6246.95 o                         
 -14  22  -3       1380.56        827.74      1888.84 o                         
  -5  22  -3       2678.92        337.17      4155.35 o                         
 -22  23  -3        119.80     -15484.49     15484.49 o                         
  -7  23  -3       1944.22        -75.46      4256.53 o                         
  -6  24  -3        283.99       -495.08      2255.58 o                         
 -23  25  -3         10.11       1833.06      1765.28 o                         
 -17  25  -3        959.66       1496.23      4895.03 o                         
  -4   4  -2     217338.17     214724.78      6185.93 o                         
  -1   4  -2        722.99         60.14       846.65 o                         
  -3   5  -2     147234.11     151712.31      4056.03 o                         
   0   5  -2     771758.50     735202.69     32331.88 o                         
  -5   6  -2     111202.48      99467.25      3262.56 o                         
  -2   6  -2      16065.06      13847.53      2476.99 o                         
  -7   7  -2       1542.73       2369.57       632.40 o                         
  -4   7  -2       3400.00       3398.40       500.35 o                         
  -1   7  -2      41954.45      23248.31      4023.14 o                         
  -6   8  -2       7150.98       5134.64      1093.15 o                         
  -3   8  -2        212.00       -355.91       509.68 o                         
   0   8  -2       2110.03       2797.60      1346.41 o                         
  -8   9  -2       5294.40       5586.27       801.35 o                         
  -2   9  -2       1814.50       1877.79      1187.26 o                         
 -10  10  -2       6926.16      11173.71      2176.80 o                         
  -7  10  -2       3162.32       2878.11       995.81 o                         
  -4  10  -2       4005.25       3455.16      1180.29 o                         
  -1  10  -2       3028.23       3845.91      1035.49 o                         
  -9  11  -2       6388.24       7664.40      1458.14 o                         
  -6  11  -2       7255.99       6424.48       942.75 o                         
   0  11  -2       1320.82       1500.31      1984.97 o                         
 -11  12  -2         73.56        454.85      1882.05 o                         
  -8  12  -2      26139.29      30032.28      2970.05 o                         
  -5  12  -2      22087.52      27844.85      3091.19 o                         
  -2  12  -2      12699.44      15910.48      4541.57 o                         
 -10  13  -2       1148.18       1668.51       425.21 o                         
  -7  13  -2      10370.17      10385.34      1841.63 o                         
  -4  13  -2       7827.94       6315.08      1398.58 o                         
  -1  13  -2       5113.74       6813.34      4685.11 o                         
 -12  14  -2       5028.69       4982.39      4210.35 o                         
  -9  14  -2       1165.24         30.48       648.45 o                         
  -6  14  -2       2597.31       3102.28       941.11 o                         
  -3  14  -2       4453.28       8695.38      4188.30 o                         
   0  14  -2       2885.23       7401.69      6176.28 o                         
 -14  15  -2       2042.91       1263.40      3464.75 o                         
 -11  15  -2       2305.59        919.70       718.13 o                         
  -8  15  -2        416.99       1843.95      1784.35 o                         
  -5  15  -2       2776.60       2765.60      1712.57 o                         
  -2  15  -2       2281.33       3913.10      1110.94 o                         
 -13  16  -2        209.03      -3197.47      5222.63 o                         
 -10  16  -2        209.52       -599.69       703.86 o                         
  -7  16  -2        173.73       5343.91      2431.70 o                         
  -4  16  -2       4599.26       8359.06      5430.41 o                         
  -1  16  -2       1694.33        434.16      3362.60 o                         
 -12  17  -2        175.70        -99.38      1671.82 o                         
  -9  17  -2         71.92       -751.82      1301.66 o                         
  -6  17  -2        830.44       2319.49      8019.97 o                         
  -3  17  -2         83.59        619.55      2199.53 o                         
 -11  18  -2        510.24       1470.21      1559.30 o                         
  -5  18  -2        457.79       2545.31      2255.51 o                         
  -2  18  -2        281.30      10442.97      5885.62 o                         
 -13  19  -2        750.86       1042.91      2324.28 o                         
 -10  19  -2        433.40        558.52      5586.82 o                         
  -7  19  -2       2241.01       2692.67      3059.11 o                         
  -4  19  -2         77.01        382.34      4970.12 o                         
 -12  20  -2         58.61       -723.30      3476.55 o                         
  -6  20  -2        479.87       -866.03       866.03 o                         
  -3  20  -2        203.35      -1321.74      2729.39 o                         
 -11  21  -2        455.35       1522.44       962.69 o                         
  -5  21  -2        501.33       2015.90      1285.51 o                         
 -16  22  -2         35.08       1101.21      3807.27 o                         
 -13  22  -2        706.83      -4720.00     10084.79 o                         
  -7  22  -2        175.51        639.46      5458.05 o                         
  -4  22  -2         95.34       1163.46      3863.88 o                         
 -21  23  -2        292.41       2054.98      7492.09 o                         
  -6  23  -2        468.48       1157.69      9387.11 o                         
 -20  24  -2        332.56       -698.99       698.99 o                         
 -14  24  -2        141.59       1609.79      4280.40 o                         
 -22  25  -2         80.13      -5031.89      8802.07 o                         
 -21  26  -2         14.88       -194.13      6830.73 o                         
 -22  28  -2         21.87      -3234.58      6547.34 o                         
  -3   4  -1        874.34       1072.79       229.82 o                         
  -4   6  -1        897.77       2139.14       869.94 o                         
  -1   6  -1      39020.55      30781.05      4112.54 o                         
  -6   7  -1      66335.73      59252.02      6641.72 o                         
  -3   7  -1      23012.35      25794.30      1864.00 o                         
  -5   8  -1        883.24        107.09       436.64 o                         
  -2   8  -1      21319.83      26426.30      3248.41 o                         
  -7   9  -1      14509.29      14671.43      1475.99 o                         
  -4   9  -1      48284.68      52076.49      3759.29 o                         
  -1   9  -1       5949.88       4012.13      2262.75 o                         
  -9  10  -1      15632.49      16059.84      2198.21 o                         
  -6  10  -1      19505.45      24512.60      2577.63 o                         
  -3  10  -1      16847.73      21755.96      2603.79 o                         
  -8  11  -1       1969.90       1621.55      2129.29 o                         
  -5  11  -1      61233.02      76865.05      4913.82 o                         
  -2  11  -1      16165.17      22455.46      4706.95 o                         
 -10  12  -1       4040.51       3235.57       455.31 o                         
  -7  12  -1       4259.15       4366.41      1380.72 o                         
  -4  12  -1      12491.32      15109.40      2188.72 o                         
  -1  12  -1       1842.99       1780.30      1616.29 o                         
 -12  13  -1       4769.65       6520.67      1552.03 o                         
  -9  13  -1       6165.42       7881.82      2087.34 o                         
  -6  13  -1        294.12        666.17      1208.98 o                         
  -3  13  -1       2231.47       1833.50      1418.88 o                         
 -11  14  -1        445.55       1132.28      1055.43 o                         
  -8  14  -1      10348.81      13583.76      2380.34 o                         
  -5  14  -1        542.14      -1288.26      1288.26 o                         
  -2  14  -1         17.38       3344.56      2532.83 o                         
 -10  15  -1       1099.50        307.31      1135.25 o                         
  -7  15  -1        119.92       1406.94      1182.95 o                         
  -4  15  -1       1566.90       3131.83      2534.41 o                         
  -1  15  -1       3485.88       7184.26      3396.16 o                         
  -9  16  -1       2168.21       2160.74      1832.38 o                         
  -6  16  -1       4113.33       2770.52      1806.05 o                         
  -3  16  -1        765.09       4404.55      2557.90 o                         
 -11  17  -1         97.79       1661.05      1431.08 o                         
  -8  17  -1        327.52        245.92       937.06 o                         
  -5  17  -1        528.44        342.76      1458.99 o                         
  -2  17  -1       1361.00        369.63      6732.79 o                         
 -10  18  -1        138.09       1018.77      2061.89 o                         
  -7  18  -1         78.04      -4749.63      6212.35 o                         
  -4  18  -1         15.22        -22.57      2615.31 o                         
  -1  18  -1       1455.03       1518.56      4194.02 o                         
 -12  19  -1        890.40       -156.88      1219.37 o                         
  -9  19  -1         15.92       -796.32      2636.55 o                         
  -6  19  -1        558.70       1072.83      2108.03 o                         
 -11  20  -1        790.48        243.45      1503.96 o                         
  -5  20  -1        481.00        -21.85      2363.93 o                         
  -2  20  -1        124.03        252.61      4239.97 o                         
 -13  21  -1          9.10       -633.16      3984.70 o                         
 -10  21  -1        124.92      -2528.15      3184.41 o                         
  -4  21  -1       1860.29        493.93       970.21 o                         
 -12  22  -1       1317.86       1033.00      4367.50 o                         
  -6  22  -1        365.97         76.03      4982.18 o                         
  -3  22  -1        121.62        -24.67      1874.28 o                         
  -5  23  -1       1314.98       1152.87      2147.86 o                         
 -16  24  -1        507.34       6167.35      8331.73 o                         
 -13  24  -1        138.73      -2056.73      4068.76 o                         
 -21  25  -1        205.46       3135.33      3500.33 o                         
 -22  27  -1          6.13       2496.70      6802.14 o                         
 -21  28  -1        159.50       7157.23      5493.34 o                         
  -2   4   0       3113.93       4124.52       683.69 o                         
  -6   6   0       1083.72        187.29       961.16 o                         
  -3   6   0     310277.81     342468.94      6343.93 o                         
   0   6   0       1082.41        -56.62       948.94 o                         
  -5   7   0       5523.98       4451.55       938.54 o                         
  -2   7   0       5525.03       5743.52       923.70 o                         
  -7   8   0       2032.34       1243.74       618.82 o                         
  -4   8   0        397.28        605.23       372.09 o                         
  -1   8   0       2032.82       1809.73       598.20 o                         
  -9   9   0      25330.11      21729.48      3469.65 o                         
  -6   9   0        300.25       -146.36       328.73 o                         
  -3   9   0        301.51        129.29       858.88 o                         
   0   9   0      25324.08      30088.45      5955.00 o                         
  -8  10   0         86.09        192.40       833.29 o                         
  -5  10   0       3013.69       2856.54       704.74 o                         
  -2  10   0         86.62       -709.14       785.50 o                         
 -10  11   0       1571.94       -964.98      1550.04 o                         
  -7  11   0      18172.93      14834.97      1664.15 o                         
  -4  11   0      18169.36      20772.38      2465.36 o                         
  -1  11   0       1570.52       1373.13      1928.52 o                         
 -12  12   0      14258.37      16617.59      3766.88 o                         
  -9  12   0         10.54      -1252.24      1252.24 o                         
  -6  12   0       1249.19       2163.50       661.07 o                         
  -3  12   0         10.48      -1017.98      1017.98 o                         
   0  12   0      14256.01      19334.57      3577.75 o                         
 -11  13   0        110.62        930.35       798.63 o                         
  -8  13   0        728.15        511.23       619.13 o                         
  -5  13   0        730.08        215.32       268.58 o                         
  -2  13   0        110.17        182.81       833.80 o                         
 -10  14   0       3637.23       2539.16      1322.58 o                         
  -7  14   0       4217.04       7118.17      1870.51 o                         
  -4  14   0       3636.02       4400.61      1188.29 o                         
  -1  14   0        718.68        237.64      3054.01 o                         
 -12  15   0       2606.49       2657.57      1073.93 o                         
  -9  15   0        195.31       1474.37      3233.27 o                         
  -6  15   0        194.82       -234.70       584.11 o                         
  -3  15   0       2607.35       5634.28      1974.01 o                         
   0  15   0       1846.99       2189.99      1700.16 o                         
 -11  16   0       4845.81       2676.16      1910.52 o                         
  -8  16   0       3752.77       3610.45      1238.41 o                         
  -5  16   0       4849.11       7641.28      3059.68 o                         
  -2  16   0        458.30      -2789.45      2789.45 o                         
 -16  17   0       1524.31       3878.41      8345.66 o                         
 -13  17   0        277.06        820.99      1733.05 o                         
 -10  17   0        424.26         52.02      2157.15 o                         
  -7  17   0        424.73       2240.96      1498.96 o                         
  -4  17   0        276.10      -1114.73      2246.80 o                         
 -18  18   0        912.24      11571.21      9040.43 o                         
  -9  18   0         14.83      -1071.12      3644.77 o                         
  -6  18   0       5423.17      11858.95      5268.70 o                         
  -3  18   0       1198.20       -213.90      1348.21 o                         
   0  18   0        913.02        310.13       519.65 o                         
 -17  19   0        766.32      -5084.91      8274.98 o                         
 -14  19   0       3786.78       3264.40      8071.93 o                         
 -11  19   0       1048.76      -1310.66      2956.29 o                         
  -8  19   0       1049.14       4265.55      2518.48 o                         
  -2  19   0        766.33         -9.23      3606.31 o                         
 -19  20   0        331.45      -1314.84      2054.17 o                         
 -10  20   0        920.32       6461.13      3965.27 o                         
  -4  20   0        896.69        287.03      3560.63 o                         
  -1  20   0        331.69        200.43      2362.52 o                         
 -18  21   0         49.68      -3852.39      3852.39 o                         
 -12  21   0        136.28        320.63      6484.20 o                         
  -3  21   0         49.25       1323.91      3649.18 o                         
 -11  22   0       1249.82      -1346.25      1346.25 o                         
  -5  22   0        232.76       1730.95      4439.21 o                         
  -2  22   0        105.70        169.36      2934.43 o                         
 -19  23   0         27.54       1382.15      1120.23 o                         
  -4  23   0         27.59       1414.93      5715.52 o                         
 -15  24   0        115.00       1429.11      6340.93 o                         
 -12  24   0        205.10        850.23      4402.23 o                         
 -20  25   0        215.65       -802.48      3061.31 o                         
 -21  27   0        120.41       4707.63     10560.87 o                         
 -20  28   0          0.18       -218.10      8371.99 o                         
  -1   4   1        874.09       1051.03       284.84 o                         
  -5   6   1      39024.41      34421.78      3595.76 o                         
  -2   6   1        902.09        465.21       448.60 o                         
  -4   7   1      23008.83      22555.48      2169.23 o                         
  -1   7   1      66336.80      73371.80      3770.69 o                         
  -6   8   1      21316.59      22595.31      3152.23 o                         
  -3   8   1        885.95        319.72       248.22 o                         
  -8   9   1       5945.33       3801.08       951.39 o                         
  -5   9   1      48289.05      47586.56      3533.97 o                         
  -2   9   1      14509.76      18029.36      1553.91 o                         
  -7  10   1      16844.47      21795.12      2786.78 o                         
  -4  10   1      19499.69      25615.22      2466.81 o                         
  -1  10   1      15630.45      17041.66      1747.06 o                         
  -9  11   1      16162.58      21873.02      4930.40 o                         
  -6  11   1      61226.12      67270.77      3873.09 o                         
  -3  11   1       1972.42       4699.25      1532.02 o                         
 -11  12   1       1845.38       2256.69       952.87 o                         
  -8  12   1      12493.69      11932.80      1347.51 o                         
  -5  12   1       4259.49       5961.82       812.28 o                         
  -2  12   1       4036.15       5678.54       869.48 o                         
  -7  13   1        292.85        387.18       833.63 o                         
  -4  13   1       6168.43       9483.27      1887.36 o                         
  -1  13   1       4767.81       9801.29      2553.28 o                         
 -12  14   1         17.16       -188.72       533.54 o                         
  -9  14   1        542.70       -226.27       813.00 o                         
  -6  14   1      10348.70      12360.51      4303.28 o                         
  -3  14   1        444.48        430.96       587.08 o                         
 -14  15   1       3484.89       6337.76      2789.15 o                         
 -11  15   1       1565.94       1776.49      3370.03 o                         
  -8  15   1        119.06       1199.57      1188.46 o                         
  -5  15   1       1100.00        705.55      1305.34 o                         
  -2  15   1         54.70       2025.04      2880.22 o                         
 -13  16   1        764.92        191.70       309.03 o                         
 -10  16   1       4115.04       3466.91      1710.05 o                         
  -7  16   1       2168.35        441.84      1963.88 o                         
  -4  16   1       1140.81      -1074.43      1968.41 o                         
  -1  16   1        193.58        739.97      3059.96 o                         
  -9  17   1        329.08      -1794.74      1794.74 o                         
  -6  17   1         97.29       -427.87       427.87 o                         
  -3  17   1        975.38        612.51      2688.49 o                         
 -17  18   1       1453.85      -6812.00      6812.00 o                         
 -11  18   1         78.66       3406.15     10649.53 o                         
  -8  18   1        137.94       1127.46      1896.68 o                         
  -5  18   1         32.39         65.70      2504.80 o                         
  -2  18   1        955.02       1361.80      2309.97 o                         
 -13  19   1        558.15       -365.14       530.20 o                         
 -10  19   1         15.86        317.93       996.57 o                         
  -7  19   1        890.30       1779.18      3749.44 o                         
  -1  19   1        643.77       -495.12      1821.24 o                         
 -18  20   1        124.15       1113.28      3107.71 o                         
  -9  20   1        790.19       2598.77      3308.69 o                         
  -3  20   1        404.07      -2038.16      4494.90 o                         
 -14  21   1        369.19       -670.23      5426.15 o                         
 -11  21   1        125.34       1191.88      6638.70 o                         
  -5  21   1       2356.10         -5.09      1807.46 o                         
  -2  21   1         34.28        601.07      5195.83 o                         
 -19  22   1        121.50       1330.81      4323.85 o                         
 -10  22   1       1317.31         96.22      3750.94 o                         
  -4  22   1        244.50       1158.72      2726.70 o                         
  -1  22   1         11.96      -1196.48      4107.73 o                         
 -18  23   1       1315.68      -3305.15      8325.67 o                         
 -12  23   1        481.82       2333.60      1901.62 o                         
  -3  23   1        314.64       2318.14      5724.46 o                         
 -11  24   1        138.69       3677.56      7570.82 o                         
 -19  25   1         13.33       -787.16      4487.35 o                         
 -15  26   1        226.00       6864.45     10015.35 o                         
 -20  27   1         81.58      -1225.06     11562.26 o                         
  -3   4   2        722.83        199.83       313.75 o                         
   0   4   2     217379.88     219407.77      5966.59 o                         
  -5   5   2     771740.12     665693.69     27919.78 o                         
  -2   5   2     147226.53     156266.39      8419.44 o                         
  -1   6   2     111209.37     111054.81      3772.33 o                         
  -6   7   2      41952.95      25599.94      3607.00 o                         
  -3   7   2       3395.48       2786.44       513.72 o                         
   0   7   2       1548.58       1533.72       620.98 o                         
  -8   8   2       2115.66       2169.08      1109.90 o                         
  -5   8   2        210.31        -15.86       555.36 o                         
  -2   8   2       7150.79       6038.83       644.52 o                         
  -7   9   2       1816.00       1407.01       963.89 o                         
  -4   9   2        413.47       -228.67       370.41 o                         
  -1   9   2       5297.21       5997.74       720.68 o                         
  -6  10   2       4008.83       4162.96      1230.66 o                         
  -3  10   2       3160.98       2572.07       817.60 o                         
   0  10   2       6920.47      13625.74      2742.74 o                         
 -11  11   2       1320.35        691.20       538.49 o                         
  -8  11   2       1244.00       2527.72      1858.04 o                         
  -5  11   2       7257.69       5588.52       702.19 o                         
  -2  11   2       6386.36       3576.42      1925.55 o                         
 -10  12   2      12698.84      10402.52      2970.09 o                         
  -7  12   2      22083.87      27348.32      2882.84 o                         
  -4  12   2      26140.73      33314.63      2988.12 o                         
  -1  12   2         73.66      -1084.36      1126.30 o                         
 -12  13   2       5114.92       5621.24      2171.37 o                         
  -9  13   2       7832.26       9541.59      3437.44 o                         
  -6  13   2      10368.34       7896.70      2247.72 o                         
  -3  13   2       1148.50        563.45       734.75 o                         
   0  13   2       8125.53      10965.81      4614.51 o                         
 -14  14   2       2886.40       2545.67      2171.52 o                         
 -11  14   2       4452.54       7271.11      2735.31 o                         
  -8  14   2       2596.78       4594.21      1623.74 o                         
  -5  14   2       1166.74       1732.98       923.05 o                         
  -2  14   2       5026.64       9236.20      2001.49 o                         
 -13  15   2       2281.05        713.46      1172.74 o                         
 -10  15   2       2776.93       1605.53      1506.44 o                         
  -7  15   2        418.09       -299.71       965.84 o                         
  -4  15   2       2307.14       3053.54      1482.05 o                         
  -1  15   2       2042.13       2385.88      1574.12 o                         
 -15  16   2       1693.65       -104.26       693.80 o                         
 -12  16   2       4598.10       9082.19      3777.56 o                         
  -9  16   2        173.70        540.52      2810.51 o                         
  -6  16   2        209.72        569.25      3078.21 o                         
  -3  16   2        210.50       1116.86      1409.06 o                         
   0  16   2        836.47        107.06      3244.01 o                         
 -14  17   2         83.42        -38.66      2157.01 o                         
  -8  17   2         71.48        828.35       650.98 o                         
  -5  17   2        175.67       3280.58      3537.16 o                         
  -2  17   2        371.89        296.55      2494.67 o                         
 -16  18   2        281.48       -489.01       730.61 o                         
 -13  18   2        457.98       3523.82      2776.04 o                         
  -7  18   2        510.08       3192.82      2836.92 o                         
  -4  18   2       2364.06        343.85      5094.78 o                         
  -1  18   2       1113.95       -106.86      1216.32 o                         
  -9  19   2        432.78      -2090.77      2090.77 o                         
  -6  19   2        751.28       -217.38       857.85 o                         
   0  19   2       2014.69        -30.09      2586.57 o                         
 -17  20   2        203.57      -1333.52      3732.33 o                         
  -8  20   2         58.60       6812.85      6715.68 o                         
  -2  20   2        309.22        -70.56      1628.15 o                         
 -13  21   2        320.66       3135.82      6120.24 o                         
 -10  21   2        455.15       4386.54      4092.64 o                         
  -4  21   2        892.34         44.46      4598.74 o                         
  -1  21   2        368.58       -818.44      3961.74 o                         
 -18  22   2         95.62      -3134.07      3134.07 o                         
  -3  22   2        238.27       1256.03      3218.81 o                         
 -14  23   2        214.12      -3978.81      8117.60 o                         
 -11  23   2        529.45       4014.09      5300.59 o                         
  -2  23   2        291.96         -6.55      5589.92 o                         
 -18  25   2        442.69      -5897.95      5897.95 o                         
 -14  26   2        132.23      -6913.41      6913.41 o                         
 -19  27   2         24.64       2202.68      5514.38 o                         
  -4   5   3      31522.00      29770.01      6574.38 o                         
  -1   5   3      69998.40      84420.01      2958.15 o                         
  -3   6   3       3875.10       4681.37       968.55 o                         
  -5   7   3     239678.33     234639.42     12031.61 o                         
  -2   7   3     129634.20     135033.53      3745.88 o                         
  -7   8   3      22765.38      23343.73      3918.77 o                         
  -4   8   3      24933.85      31153.25      3086.49 o                         
  -1   8   3        185.87       -189.22       334.67 o                         
  -6   9   3      37032.57      41340.73      6231.58 o                         
  -3   9   3       3383.20       2324.53       418.94 o                         
  -5  10   3       5755.30       6961.92      1633.36 o                         
  -2  10   3      12793.22      14904.62      1146.67 o                         
 -10  11   3        338.03       -280.01       736.25 o                         
  -7  11   3        543.94       1480.31      1652.98 o                         
  -4  11   3       1978.56       2363.99      1482.71 o                         
  -1  11   3      86477.69     123269.74      5304.29 o                         
  -9  12   3       7226.69       5598.77      1125.50 o                         
  -6  12   3       6522.49       6156.25      1542.20 o                         
  -3  12   3       2050.88       2506.41       473.33 o                         
 -11  13   3       3422.89        321.61      1639.79 o                         
  -8  13   3      24838.00      38245.69      7417.85 o                         
  -5  13   3       1599.58       1687.60      1003.45 o                         
  -2  13   3        535.37       -464.05       490.25 o                         
 -13  14   3       2263.92       4856.17      2311.44 o                         
 -10  14   3       1699.50       3416.22      2411.54 o                         
  -7  14   3        312.53        -73.06       783.47 o                         
  -4  14   3       2343.55       1741.14      1913.44 o                         
  -1  14   3       2026.75       1192.01       999.57 o                         
 -12  15   3        401.24       1233.78      1533.05 o                         
  -9  15   3       1272.73       1933.82      2148.55 o                         
  -6  15   3        697.47       1120.44      1507.37 o                         
  -3  15   3        521.56       -377.60      1084.58 o                         
 -14  16   3        564.90       1258.78      1915.76 o                         
 -11  16   3        332.94       1154.31      2203.07 o                         
  -8  16   3        788.95         52.13       954.83 o                         
  -5  16   3       3325.36       6543.96      1832.91 o                         
  -2  16   3       2006.06       4547.93      2139.34 o                         
  -7  17   3       1601.55       3155.94      2367.72 o                         
  -4  17   3       6492.70       4729.74      2958.18 o                         
  -1  17   3       1135.57        278.26      1369.23 o                         
 -15  18   3        372.11       3018.66      4538.27 o                         
 -12  18   3        476.91        698.86      1564.04 o                         
  -9  18   3        172.21       -871.87      2298.73 o                         
  -6  18   3       1150.11       6165.11      3915.50 o                         
  -3  18   3       1897.44       -595.01      1216.81 o                         
 -14  19   3        338.72       1839.48      1843.47 o                         
  -5  19   3       1804.63       2023.26      2952.28 o                         
  -2  19   3        430.79       1686.24      5703.66 o                         
 -16  20   3        983.09       4408.93      6346.47 o                         
  -7  20   3        234.27        172.53      2759.37 o                         
  -1  20   3        103.65        234.63      3779.28 o                         
 -12  21   3        606.90      -2038.32      5304.49 o                         
  -9  21   3        354.34       3599.95      4022.54 o                         
  -3  21   3        295.81        306.46      4158.81 o                         
 -17  22   3       2678.22      -1537.40      5582.06 o                         
  -2  22   3         70.09        457.35      8682.99 o                         
 -13  23   3        685.87      10339.95     11426.09 o                         
 -10  23   3        326.48      -1024.80      6212.97 o                         
  -1  23   3        119.90          3.35      3409.27 o                         
 -17  25   3        211.02      11440.90      8874.42 o                         
 -13  26   3        268.85     -12574.00     12574.00 o                         
 -18  27   3        279.81      -3016.03      3016.03 o                         
 -19  29   3         17.32       1739.05      5313.96 o                         
   0   2   4       9824.80      12918.11      2175.93 o                         
  -2   3   4      30048.60      27263.31      4452.36 o                         
  -4   4   4     258055.22     333352.09     20482.73 o                         
  -1   4   4       5642.73       5249.69       673.24 o                         
  -3   5   4     192906.72     196366.19      5968.11 o                         
   0   5   4      39855.79      45155.28      2956.12 o                         
  -5   6   4       1333.37       -756.49      3221.79 o                         
  -2   6   4      33992.11      46113.15      2250.60 o                         
  -4   7   4        426.91       -212.73       394.46 o                         
  -1   7   4       7416.44      10688.52      1191.16 o                         
  -6   8   4        806.20        911.83       937.03 o                         
  -3   8   4       3429.09       3899.78       947.69 o                         
   0   8   4      14021.04      19940.61      2103.68 o                         
  -5   9   4       8501.48       8201.40      1016.28 o                         
  -2   9   4        463.60        298.69       258.62 o                         
  -7  10   4       2632.96       4680.06      2024.44 o                         
  -4  10   4       3603.89       3786.14       812.38 o                         
  -1  10   4      12473.14      18027.05      1961.69 o                         
  -9  11   4       6374.61       5090.47       788.23 o                         
  -6  11   4      16123.68      16728.31      2782.84 o                         
  -3  11   4       9418.64      12747.47      2050.29 o                         
   0  11   4      17940.46      23184.38      4088.47 o                         
  -8  12   4        493.18       -187.16       846.69 o                         
  -5  12   4      14595.76      18645.96      2553.75 o                         
  -2  12   4        229.54       1174.33       638.28 o                         
 -10  13   4        296.09       -392.89       737.34 o                         
  -7  13   4        440.46        478.91      1501.63 o                         
  -4  13   4       1857.07       1973.92       414.62 o                         
  -1  13   4        186.24       1623.61       983.46 o                         
 -12  14   4        875.18       -111.49      1059.85 o                         
  -9  14   4       2554.66       1794.59      2407.10 o                         
  -6  14   4       6552.45       7034.11      1935.83 o                         
  -3  14   4       1223.22        544.15      1053.60 o                         
   0  14   4       3706.95       8198.37      3334.88 o                         
 -11  15   4        852.64        826.69      2229.07 o                         
  -8  15   4       1365.73        317.92      1550.72 o                         
  -5  15   4        170.58        166.81       930.35 o                         
  -2  15   4       3294.36       4666.52       849.28 o                         
 -13  16   4       2625.27       2225.03      1249.48 o                         
 -10  16   4        578.97      -5031.61      6682.89 o                         
  -7  16   4        514.88       1128.21      1055.78 o                         
  -4  16   4       3242.56       3416.17       868.04 o                         
  -1  16   4         65.13       1650.55      2601.83 o                         
  -9  17   4       1246.39       1650.12       679.20 o                         
  -6  17   4       1695.26       1356.17      4146.78 o                         
  -3  17   4       1461.00       1173.80      3572.34 o                         
   0  17   4       5150.13        283.74      7435.57 o                         
 -14  18   4        503.97       -713.07      2084.05 o                         
 -11  18   4        165.74      -1581.34      2849.10 o                         
  -8  18   4       1347.87       1921.55      1141.53 o                         
  -5  18   4        113.06       3116.12      4846.66 o                         
  -2  18   4        151.64        265.74      1574.78 o                         
 -13  19   4        320.74       -437.29      3002.45 o                         
  -1  19   4        976.51        116.79      2647.38 o                         
 -15  20   4        888.25      -2084.44      2503.96 o                         
  -9  20   4        347.05        623.54      2573.15 o                         
  -8  21   4         63.81       1996.57      1393.93 o                         
  -2  21   4       2371.97        137.88      6934.28 o                         
 -16  22   4        184.85      -6028.48      6581.60 o                         
  -7  22   4        314.24       2188.92      7951.01 o                         
  -1  22   4        294.20        151.27     18853.88 o                         
 -12  23   4        172.16       9631.29      9331.41 o                         
  -9  23   4        319.55       3409.93      1830.52 o                         
   0  23   4         43.42       -261.00      6871.05 o                         
 -17  24   4        339.59       1387.94      8313.09 o                         
 -16  25   4        882.78       1329.68      2284.57 o                         
 -12  26   4         54.69       3644.95      7611.92 o                         
 -17  27   4          8.54       7365.13      8800.11 o                         
 -16  28   4         83.68      -7205.48     11214.17 o                         
 -18  29   4          7.09     -11187.76     11187.76 o                         
  -1   3   5      60205.25      30796.93      7509.47 o                         
  -3   4   5      27402.77      20749.76      2346.52 o                         
  -2   5   5      13003.23      14117.26      1364.27 o                         
  -4   6   5       6682.05       7585.47      1487.67 o                         
  -1   6   5     185928.94     211401.08      5672.90 o                         
  -6   7   5      24406.10      22512.33      3589.35 o                         
  -3   7   5      27154.81      34677.72      2588.63 o                         
  -5   8   5      36336.30      33595.11      2951.69 o                         
  -2   8   5       4164.47       4175.62      1134.64 o                         
  -7   9   5      26138.07      37889.77      6186.52 o                         
  -4   9   5      25291.67      27954.21      2317.91 o                         
  -1   9   5       1661.48       1290.77       372.38 o                         
  -6  10   5       5725.19       5896.79      1010.91 o                         
  -3  10   5        710.06       -913.44       913.44 o                         
  -8  11   5       1623.28        344.57      1831.07 o                         
  -5  11   5       7835.60      10257.31      2213.29 o                         
  -2  11   5      26449.16      24756.98      1774.94 o                         
 -10  12   5         79.81       -272.46       272.46 o                         
  -7  12   5      12895.62      17536.35      2313.91 o                         
  -4  12   5       3194.26       3310.57       790.83 o                         
  -1  12   5       7750.35       6590.13      1283.23 o                         
  -9  13   5       5953.15      10395.07      3049.00 o                         
  -6  13   5       1290.52        -20.75      1015.40 o                         
  -3  13   5       8705.09      11593.59      1736.03 o                         
 -11  14   5       2937.47       7428.90      4119.70 o                         
  -8  14   5       1797.18       1616.00       821.86 o                         
  -5  14   5        267.15       1423.70       664.22 o                         
  -2  14   5       3359.67       2567.14      1454.61 o                         
 -10  15   5       1213.39       3645.81      1395.13 o                         
  -7  15   5       9089.46       7925.78      4886.91 o                         
  -4  15   5        828.96       1816.49       681.47 o                         
  -1  15   5        832.37       4036.69      2779.12 o                         
 -12  16   5       1050.17        673.73      1679.45 o                         
  -9  16   5        529.12       2488.03      3730.43 o                         
  -6  16   5       1368.91        685.76      1545.09 o                         
  -3  16   5         35.04        478.93      1214.17 o                         
 -14  17   5       1587.81       2122.40      1529.07 o                         
  -8  17   5       1139.08        623.03      2331.90 o                         
  -2  17   5       1043.59        738.17      1952.17 o                         
 -13  18   5       1920.18       2564.84      3194.27 o                         
 -10  18   5         49.71         -4.21      1688.85 o                         
  -7  18   5         97.09        -52.06      4101.80 o                         
  -1  18   5       5375.44        905.68      5459.48 o                         
 -15  19   5       4967.42       7159.98      4255.41 o                         
 -12  19   5        317.58       2222.91      4776.06 o                         
  -6  19   5        304.74      -1050.16      1935.80 o                         
 -14  20   5         37.42      -1469.16      3338.28 o                         
  -8  20   5        114.55      -1309.29      6110.39 o                         
  -2  20   5        380.22        186.61      2885.90 o                         
  -7  21   5         55.64       3542.75      2682.09 o                         
 -15  22   5       1031.58        552.11      3559.00 o                         
  -6  22   5        786.61       2840.28      7396.63 o                         
  -3  22   5         21.68       1880.68      8381.59 o                         
 -11  23   5        872.25       3892.00      5424.61 o                         
  -8  23   5         19.04       -633.89      1405.34 o                         
 -16  24   5        176.57       4700.99      9386.65 o                         
 -15  25   5         83.47      -6131.20     10025.54 o                         
 -17  26   5        240.59       1047.50      1778.35 o                         
 -11  26   5        291.49      -6882.75      6882.75 o                         
 -17  29   5         25.54       6068.13      9612.73 o                         
  -3   3   6      23159.57      34177.19     10520.26 o                         
   0   3   6     620337.12     709232.75     21763.73 o                         
  -2   4   6       3333.23        259.57      2096.34 o                         
  -4   5   6     138957.00     119598.85      5970.05 o                         
  -1   5   6        834.39        289.65       452.51 o                         
  -6   6   6     156970.72     147656.12     11138.82 o                         
  -3   6   6        736.04        555.28       270.04 o                         
   0   6   6      23088.29      25050.97      3243.34 o                         
  -5   7   6        466.33      -1731.50      2099.19 o                         
  -2   7   6       5520.96       5811.95       708.82 o                         
  -7   8   6       7910.54       6261.07      2084.25 o                         
  -4   8   6       7526.56       8529.86      1373.06 o                         
  -1   8   6      28812.55      21548.88      1743.63 o                         
  -9   9   6       1641.52      12531.97      9593.70 o                         
  -6   9   6        890.08       1289.80       826.28 o                         
  -3   9   6       2084.84       1633.22      1142.22 o                         
   0   9   6        125.28       1229.37      1835.27 o                         
  -5  10   6       6131.98       6194.57       650.20 o                         
  -2  10   6      14543.23      20413.00      2153.68 o                         
 -10  11   6        970.19       -268.34      1433.46 o                         
  -7  11   6       7700.10       7041.22      1405.45 o                         
  -4  11   6        211.88      -1617.73      1617.73 o                         
  -1  11   6       1530.22       2804.31       704.24 o                         
  -9  12   6       2789.13       9552.47      3321.94 o                         
  -6  12   6       6349.88       7634.99      1296.94 o                         
  -3  12   6      13653.46      16220.79      1936.53 o                         
   0  12   6       6142.25      12603.48      3436.75 o                         
  -8  13   6       4523.19       7455.85      1593.01 o                         
  -5  13   6      12652.50      16871.78      3281.56 o                         
  -2  13   6        299.02       1158.48      1446.14 o                         
 -10  14   6        216.90       1266.91      1692.85 o                         
  -7  14   6       2304.30       2846.28      2167.40 o                         
  -4  14   6       1363.37        654.12       849.77 o                         
  -1  14   6         58.69        670.56       998.97 o                         
  -9  15   6       3182.80       6909.49      4625.22 o                         
  -6  15   6       1355.83       -271.39      2923.10 o                         
  -3  15   6       4053.00       6278.44      2629.58 o                         
   0  15   6       3892.93       7194.26      3567.27 o                         
 -11  16   6         47.67       2888.79      1640.52 o                         
  -8  16   6        239.50       3321.03      3759.76 o                         
  -5  16   6        980.20       -555.56      2705.05 o                         
  -2  16   6       5009.94       6976.85      3798.56 o                         
 -13  17   6        379.25       1057.39       977.98 o                         
  -7  17   6       2373.67       2643.19      2168.95 o                         
  -1  17   6        759.50       3800.02      5131.77 o                         
 -12  18   6         62.80        167.74      2487.02 o                         
  -9  18   6        363.88        -13.34      3012.96 o                         
  -6  18   6        205.65       1287.46      5114.17 o                         
  -3  18   6       1065.80         21.98      4809.31 o                         
   0  18   6       1085.98        154.34      5154.76 o                         
 -14  19   6       2488.85       3531.14      2845.07 o                         
 -11  19   6        382.60      -1826.60      3776.68 o                         
  -5  19   6       5878.62       1816.27      3574.88 o                         
  -2  19   6       1095.21         46.19      2403.70 o                         
 -13  20   6        952.97         36.02      3960.82 o                         
  -4  20   6        266.15        247.47      3565.70 o                         
  -1  20   6        383.26        181.74      5649.04 o                         
  -6  21   6        494.53      -6352.61      6352.61 o                         
  -3  21   6         46.53        463.61      3826.40 o                         
  -5  22   6        341.93         -5.64      1624.59 o                         
  -2  22   6         77.73        274.57      6397.75 o                         
 -13  23   6        267.46       1075.63      2393.85 o                         
 -10  23   6        344.41       3037.76      3536.26 o                         
  -4  23   6         38.09         49.24      2681.98 o                         
 -14  25   6        208.27       2836.38      3546.57 o                         
 -16  26   6        170.13       1534.74      6755.59 o                         
 -10  26   6         93.05      -2897.97      8717.40 o                         
 -17  28   6         68.54      12583.80     13208.87 o                         
 -16  29   6        177.63       2725.76      3003.81 o                         
  -1   4   7       3570.58       2990.13      1746.35 o                         
  -3   5   7      25201.74      24947.36      2843.47 o                         
  -5   6   7      16246.51      13942.13      1674.37 o                         
  -2   6   7       1988.72       4472.00      1088.13 o                         
  -4   7   7      15502.56      11811.80      2209.43 o                         
  -1   7   7       1990.73       1660.04       307.33 o                         
  -6   8   7        250.23      -2155.08      4046.98 o                         
  -3   8   7       1910.85       2339.62       468.96 o                         
  -8   9   7       2011.18       7737.17      6446.74 o                         
  -5   9   7      15769.92      15222.44      2508.90 o                         
  -2   9   7       5319.65       5142.11      1224.95 o                         
  -7  10   7      10111.91      17165.00      9228.71 o                         
  -4  10   7       2944.35       7749.31      3020.73 o                         
  -1  10   7        242.13      -1141.93      1141.93 o                         
  -9  11   7      11194.17      16976.04      1641.14 o                         
  -6  11   7         60.93      -1354.66      1718.38 o                         
  -3  11   7       4213.44       4061.74      1502.22 o                         
 -11  12   7       2827.23       1669.99      3270.12 o                         
  -8  12   7        919.05       1328.14      1304.80 o                         
  -5  12   7       3482.14       5106.04      1867.87 o                         
  -2  12   7       1044.33        496.51       418.71 o                         
  -7  13   7       1984.08       2545.83      1211.56 o                         
  -4  13   7       2555.13       2624.99       176.83 o                         
  -1  13   7        374.43        820.08      2293.83 o                         
  -9  14   7       2999.33       3464.95      2537.28 o                         
  -6  14   7       4849.72       3534.13      2807.83 o                         
  -3  14   7        258.42       2213.39      1312.99 o                         
  -8  15   7       1355.27        -12.40      1552.12 o                         
  -5  15   7       1408.34       1471.86      1347.20 o                         
 -10  16   7         86.90       -338.26      1648.99 o                         
  -7  16   7         58.38        725.85      1500.24 o                         
  -4  16   7        168.75      -1033.15      2451.54 o                         
  -1  16   7        199.34       2252.84      3428.62 o                         
 -12  17   7       5237.78       5907.26      3092.16 o                         
  -6  17   7        981.26        947.32      3582.31 o                         
  -3  17   7       3728.10         -3.95      1194.35 o                         
 -11  18   7        712.31       2405.35      3415.22 o                         
  -8  18   7       1593.69      -2112.38      3229.54 o                         
  -5  18   7        334.75       -347.37      3674.59 o                         
 -13  19   7       1254.94       2764.71      4288.65 o                         
 -10  19   7        185.95       -454.90      1203.33 o                         
  -4  19   7        512.19        455.24      1639.14 o                         
  -1  19   7        195.19         67.55      5417.65 o                         
 -12  20   7        856.80       4079.24      4580.72 o                         
  -3  20   7       1148.55      -5666.04      5666.04 o                         
 -14  21   7        307.59       9592.95      6238.29 o                         
 -11  21   7        384.55        866.91      2805.04 o                         
  -5  21   7        210.35        978.62      2258.56 o                         
  -2  21   7        216.77       -179.02      2332.88 o                         
 -13  22   7        180.37       2215.33      2534.16 o                         
 -12  23   7        163.25       2609.20      5578.79 o                         
  -9  23   7         14.94       5370.44      4518.56 o                         
  -3  23   7         85.99        -91.08      7671.58 o                         
 -15  26   7         33.12     -11368.80     11368.80 o                         
  -9  26   7          7.26      -8312.96      8312.96 o                         
 -16  28   7        237.58       1889.08      2751.18 o                         
  -3   4   8      18640.44      20903.52      5361.69 o                         
   0   4   8      45745.30      50049.82      6219.39 o                         
  -5   5   8         86.18        111.85       648.79 o                         
  -2   5   8       8543.71      10291.40      2155.67 o                         
  -4   6   8      14314.26      16888.66      1669.92 o                         
  -1   6   8       7198.74       9096.79      1348.68 o                         
  -6   7   8      28830.21      33109.82      2685.77 o                         
  -3   7   8      21458.63      23214.61      2676.82 o                         
   0   7   8      18109.92      20632.58      4809.87 o                         
  -8   8   8        719.54       -789.09       987.57 o                         
  -5   8   8      21652.35      24455.27      2808.71 o                         
  -2   8   8      33118.78      34298.93      3256.76 o                         
  -7   9   8        471.92       1718.37      3546.34 o                         
  -4   9   8       8828.67       9881.13      1778.58 o                         
  -1   9   8      26005.27      40879.41      3952.42 o                         
  -6  10   8       3885.83       4113.37      3926.92 o                         
  -3  10   8       5969.63       4498.04      1249.46 o                         
   0  10   8       4447.47       2943.97      3117.58 o                         
  -5  11   8        990.75       -580.10      1185.26 o                         
  -2  11   8       1235.46       2413.95      1585.54 o                         
 -10  12   8       1776.52      -4169.97      4169.97 o                         
  -7  12   8       6253.30       7831.05      2258.48 o                         
  -4  12   8       2224.27       1456.02       623.91 o                         
  -1  12   8       1130.88        134.39      1425.92 o                         
 -12  13   8      12007.25      13489.29      6796.03 o                         
  -9  13   8       1685.76       2607.16      3843.84 o                         
  -6  13   8       1231.12       1047.20      1290.98 o                         
  -3  13   8       4045.03       2558.28      2352.14 o                         
  -8  14   8       1097.33        586.00      2759.60 o                         
  -5  14   8        208.25       -623.80      1407.32 o                         
  -2  14   8       1932.55       1765.46       743.67 o                         
 -10  15   8       3005.64       2618.06      2944.56 o                         
  -7  15   8        651.99      -1252.25      1505.69 o                         
  -4  15   8       1679.03       1945.47       666.21 o                         
  -9  16   8       1488.74       3142.06      3940.28 o                         
  -6  16   8        118.92         83.63       214.18 o                         
  -3  16   8       1234.88        696.56      2234.37 o                         
 -11  17   8       3532.34        727.86      2143.71 o                         
  -8  17   8        490.13       1933.96      4366.79 o                         
  -5  17   8        378.00        305.47      7131.22 o                         
  -2  17   8        288.65       3167.67      1880.86 o                         
 -10  18   8         32.30      -3804.90      3804.90 o                         
  -7  18   8       1606.27       1944.19      2672.19 o                         
  -4  18   8        118.96       2597.43      4396.37 o                         
 -12  19   8        155.88        720.67      5179.32 o                         
  -9  19   8        280.72       4486.77      3671.19 o                         
  -6  19   8         58.79        124.28      1341.01 o                         
  -3  19   8       1032.46       -939.28      3548.50 o                         
 -11  20   8        837.69      -1370.59      2216.74 o                         
  -5  20   8       2026.56       2577.19      7623.02 o                         
 -13  21   8        320.71       6612.69      3439.45 o                         
 -10  21   8        168.30       2752.87      3047.33 o                         
  -7  21   8        371.04       -120.05      2314.50 o                         
  -4  21   8        283.23       4725.80      2567.62 o                         
 -12  22   8        249.66       -132.55      1286.81 o                         
  -6  22   8         74.97       -564.97      4795.01 o                         
 -14  23   8         72.54       2386.95     11709.33 o                         
  -8  23   8        324.29      -3431.23      9987.75 o                         
 -14  26   8         76.86      -1150.23      4966.46 o                         
  -8  26   8         78.14      -1138.47      6212.78 o                         
 -15  28   8        162.03       9810.70     12992.05 o                         
  -4   5   9       8439.03       9810.44      1308.18 o                         
  -1   5   9      25923.90      35234.01      8778.75 o                         
  -3   6   9       1566.75       2218.03      2417.27 o                         
  -5   7   9       9101.65      11208.14      1503.26 o                         
  -2   7   9      29633.52      24153.92      2860.37 o                         
  -7   8   9      33750.22      40764.27      3706.50 o                         
  -4   8   9       1536.46        559.17      1502.16 o                         
  -1   8   9       3458.31       1789.12      1123.87 o                         
  -6   9   9       5982.80      19700.62      4728.69 o                         
  -3   9   9        719.03       6891.48      3020.62 o                         
  -8  10   9        988.47        992.79       379.39 o                         
  -5  10   9       6648.43       6935.23      1695.93 o                         
  -2  10   9      10538.18      10945.12      1426.46 o                         
  -7  11   9       6545.99       9962.49      1795.97 o                         
  -4  11   9       1774.85       3941.62      1107.92 o                         
  -1  11   9       3488.16       4086.35      1356.25 o                         
  -9  12   9      13415.26      14524.74      7624.86 o                         
  -6  12   9        260.00       -740.88       740.88 o                         
  -3  12   9       5488.44       8780.84      2979.35 o                         
  -5  13   9       1134.90        489.22      1679.00 o                         
  -2  13   9       7538.91       5928.63      2976.08 o                         
  -7  14   9        566.70       1482.77      1019.49 o                         
  -4  14   9        327.03        862.67       928.54 o                         
  -1  14   9       1488.71        545.91      1383.42 o                         
  -9  15   9         59.81       1464.33      1531.99 o                         
  -6  15   9       3895.60       5711.27      2493.71 o                         
  -3  15   9       3110.72       1565.49      2748.75 o                         
  -8  16   9       1200.35        649.17      1097.65 o                         
  -5  16   9        336.17      -1872.04      2024.06 o                         
  -2  16   9       3429.05       4613.59      3848.44 o                         
 -10  17   9       1217.47        242.25      6304.88 o                         
  -7  17   9       6850.86      15328.94      7345.37 o                         
  -4  17   9        406.48       1305.85      2319.06 o                         
  -1  17   9        880.82      -7001.55      7001.55 o                         
  -9  18   9         15.82        904.50      1598.66 o                         
  -6  18   9        541.22      -1869.38      2221.93 o                         
 -11  19   9         58.78       4403.24      5008.61 o                         
  -8  19   9       1524.23       2864.77      3054.48 o                         
  -2  19   9        187.32       2478.88      2276.59 o                         
 -10  20   9        110.93         50.74      1926.32 o                         
  -7  20   9         34.70          2.17      2307.35 o                         
  -4  20   9       1581.80        939.99      3937.31 o                         
 -12  21   9        464.28        410.24      1383.96 o                         
  -9  21   9        762.50         15.70      2419.42 o                         
  -6  21   9        344.75      -9995.61      9995.61 o                         
 -11  22   9        979.88       -440.69      1689.94 o                         
  -8  22   9         99.36       -291.24      3330.47 o                         
  -5  22   9        735.74        -44.32      6669.51 o                         
 -13  23   9         91.72      -4909.15      4909.15 o                         
  -7  23   9         32.37       1755.10      3156.83 o                         
  -6  24   9         61.28       1717.55      3442.13 o                         
 -13  26   9         24.18      -4677.24      8619.52 o                         
 -14  28   9         92.14       8497.43     16320.81 o                         
  -3   5  10       7395.51      14503.12      4819.06 o                         
   0   5  10      10506.44      10919.99      3281.34 o                         
  -5   6  10      26079.41      29702.65      2543.41 o                         
  -2   6  10      57354.56      58064.89     10732.71 o                         
  -7   7  10        656.92      -1629.72      1629.72 o                         
  -4   7  10       5126.14       4980.19       778.32 o                         
  -1   7  10        243.43       -140.43       868.05 o                         
  -6   8  10      25250.32      36632.78      3367.88 o                         
  -3   8  10      11607.92      12595.92      2016.16 o                         
   0   8  10       1119.64      -2514.05      2514.05 o                         
  -5   9  10        604.76       -660.78      1704.39 o                         
  -2   9  10        553.65      -1993.47      1993.47 o                         
  -7  10  10        184.80      -1585.84      1585.84 o                         
  -4  10  10       2231.64       3587.51      1114.27 o                         
  -1  10  10        508.59         88.43       829.19 o                         
  -6  11  10       5629.06       4277.01      2423.03 o                         
  -3  11  10       9616.86      10669.93      1432.72 o                         
   0  11  10      12038.99      19280.18      6412.58 o                         
  -5  12  10        403.77        646.15      2992.82 o                         
  -2  12  10       4083.82       7763.75      2865.83 o                         
 -10  13  10       1778.43       2561.48      2524.81 o                         
  -4  13  10       3291.86        640.56      2139.50 o                         
  -1  13  10       4048.05       2998.28      3593.82 o                         
  -9  14  10       1203.71       2925.86      2380.31 o                         
  -6  14  10        215.05       -212.95      1076.91 o                         
  -3  14  10        134.16       -621.18      3818.60 o                         
 -11  15  10        256.25      -2439.14     12808.81 o                         
  -8  15  10        120.86       1186.33      1448.26 o                         
  -5  15  10       1258.04        725.31      1256.41 o                         
  -2  15  10       1955.71       3509.72      1189.69 o                         
  -7  16  10       1200.68       2564.63      1617.78 o                         
  -4  16  10       2152.91       1203.85       557.28 o                         
  -1  16  10       1001.51      -7453.79      7453.79 o                         
  -9  17  10        877.66       3016.98      1714.54 o                         
  -3  17  10         35.19       2184.63      5573.92 o                         
   0  17  10       3140.24       4836.49      1654.22 o                         
  -8  18  10         89.16      -3009.59      3009.59 o                         
  -5  18  10        683.25        802.70      6949.19 o                         
  -2  18  10        317.02       -853.23      5994.41 o                         
 -10  19  10       1062.18       1683.67      2361.52 o                         
  -7  19  10        887.23      -2838.41      6964.41 o                         
  -4  19  10        293.01       3076.46      4598.46 o                         
  -9  20  10        768.48       2365.31      3644.51 o                         
  -6  20  10        403.07       -297.77      5336.92 o                         
 -11  21  10        177.20       1609.76      2312.32 o                         
  -5  21  10       1022.49       6547.64     10165.53 o                         
 -10  22  10        264.14       5786.06      5609.03 o                         
  -7  22  10         51.81         36.48      5138.69 o                         
  -4  22  10        485.32       2743.74      8856.55 o                         
 -12  23  10        350.25      -1620.37      1884.37 o                         
  -5  24  10        260.78       -876.69      4082.65 o                         
 -12  26  10          9.13      -3689.54      5230.76 o                         
 -13  28  10        284.59       1537.48      8537.16 o                         
  -4   6  11       9668.27      14300.91      2822.14 o                         
  -1   6  11       3358.20       5661.64      1570.15 o                         
  -6   7  11       3206.05       5676.40      1833.83 o                         
  -3   7  11      10992.88      16446.37      2870.28 o                         
  -5   8  11      10557.32      19055.31      6754.89 o                         
  -2   8  11      10731.69      18582.58     10500.74 o                         
  -7   9  11        664.66        659.74       960.70 o                         
  -4   9  11       3632.88       8010.18      1525.87 o                         
  -1   9  11       2059.60       1792.12       791.47 o                         
  -6  10  11        557.44       1733.63      1852.65 o                         
  -3  10  11       2602.46       2424.49      1178.13 o                         
  -5  11  11        250.84        714.17      1812.28 o                         
  -2  11  11        572.96        -22.95      1133.84 o                         
  -4  12  11        144.78        -74.38      1605.41 o                         
  -1  12  11        903.80        993.82       446.32 o                         
  -9  13  11       2051.12       1014.81      1978.37 o                         
  -6  13  11        387.02       1466.08      4125.79 o                         
  -3  13  11        654.33       -680.28      1433.66 o                         
  -8  14  11        121.06      -1184.51      1837.31 o                         
  -5  14  11        353.25       3740.99      3370.49 o                         
  -2  14  11        381.43        106.16      1513.02 o                         
 -10  15  11        342.95      -1938.34      3235.80 o                         
  -7  15  11       2558.34       3228.78      1311.67 o                         
  -4  15  11       4331.66        379.11      3491.83 o                         
  -1  15  11       1112.29        824.78      1605.19 o                         
  -6  16  11        517.78        263.09      1994.47 o                         
  -3  16  11        457.12       3590.27      4545.24 o                         
  -8  17  11       2444.30       1061.38      2813.64 o                         
  -5  17  11       1385.41      -4753.82      6213.52 o                         
  -2  17  11       1994.93       4238.98      2069.25 o                         
 -10  18  11       1888.11       9838.22      6088.84 o                         
  -7  18  11       5317.58      16071.52      8773.68 o                         
  -9  19  11        425.59        608.04      1860.32 o                         
  -6  19  11        187.07      -3229.81      5053.44 o                         
  -3  19  11        441.02      -1308.47      5021.87 o                         
  -8  20  11       2224.88       2259.52      1421.29 o                         
 -10  21  11        154.83        -52.80      3342.83 o                         
  -9  22  11        179.73       -177.80      2335.75 o                         
  -3  22  11        177.22       3061.56      4202.63 o                         
 -11  23  11        109.58      -1469.00      5779.48 o                         
  -8  23  11        167.63        -85.54      4879.85 o                         
 -11  26  11         14.28        907.58      4384.57 o                         
  -6   6  12     150412.48     193684.30     35801.30 o                         
  -3   6  12       1474.71      -1899.08      2510.41 o                         
  -5   7  12      34253.01      54776.36     10381.92 o                         
  -2   7  12       9689.04      24048.48     11417.21 o                         
  -7   8  12       1435.50       1373.85      1119.07 o                         
  -4   8  12        875.31        -22.46      2518.45 o                         
  -1   8  12        189.17        220.76      1098.40 o                         
  -9   9  12       1463.59       1673.19      1437.66 o                         
  -6   9  12       1266.49       2030.40       896.72 o                         
  -3   9  12      14007.55      25742.58      4289.79 o                         
   0   9  12       1287.11       -807.54      1773.60 o                         
  -8  10  12        332.28        -85.55       971.71 o                         
  -5  10  12        448.85       2339.56      2658.57 o                         
  -2  10  12       2660.36       2724.33      2078.55 o                         
  -7  11  12         37.63        459.21      3126.92 o                         
  -4  11  12         51.13      -2442.28      2442.28 o                         
  -1  11  12        738.16       1026.07      1099.14 o                         
  -6  12  12       1511.88       -893.62      1781.25 o                         
  -3  12  12       1549.05       1267.65      1178.67 o                         
   0  12  12       3706.31       8612.94      7248.35 o                         
  -5  13  12        267.23       1905.02      3160.94 o                         
  -2  13  12       2946.84       2516.87      3165.76 o                         
  -4  14  12        519.20       -916.61      2260.58 o                         
  -1  14  12       1474.01       -389.97      1444.01 o                         
  -6  15  12       1172.94       -474.37      2525.18 o                         
  -3  15  12        189.45       1743.29      2460.04 o                         
  -5  16  12        971.62      -1321.54      3610.97 o                         
  -2  16  12       2292.30        966.07      3921.32 o                         
  -7  17  12        759.59       1298.32      1871.78 o                         
  -4  17  12       2071.34       2221.26      3313.54 o                         
  -1  17  12        803.53       1950.36      4235.48 o                         
  -9  18  12        662.35       -675.77      4920.91 o                         
   0  18  12       3412.85       2852.51      3573.40 o                         
  -8  19  12        275.65       3507.94      6839.25 o                         
  -5  19  12        178.34      -4112.26      4112.26 o                         
  -7  20  12        961.81      -4269.20      4269.20 o                         
  -1  20  12        528.82       5697.08      7530.13 o                         
  -9  21  12        312.65      -1367.37      3172.04 o                         
 -10  23  12         79.32       3669.10      6913.07 o                         
  -9  24  12         47.78       5632.43      1681.21 o                         
 -10  26  12         21.59      10219.93     10620.44 o                         
  -5   6  13       7581.15      20198.04     12744.53 o                         
  -4   7  13        903.63      -1588.64      2661.72 o                         
  -1   7  13       4093.07       4288.70      5030.45 o                         
  -6   8  13        551.34       2101.66      1557.11 o                         
  -3   8  13        138.91         56.75      2148.21 o                         
  -8   9  13        489.86       1783.96      1254.30 o                         
  -5   9  13       1745.82       1322.83       589.91 o                         
  -2   9  13        778.49      -2326.43      2326.43 o                         
  -7  10  13       1306.46       3202.92      3384.02 o                         
  -4  10  13      12585.03      27034.80      4209.80 o                         
  -1  10  13       3481.35       5875.08      2247.22 o                         
  -9  11  13       1334.68       1524.11      3995.67 o                         
  -6  11  13        622.64      -1767.96      3590.84 o                         
  -3  11  13        221.54       1117.99      4596.92 o                         
  -8  12  13       3803.80       8090.09      4562.99 o                         
  -5  12  13        184.55      -3201.06      3889.62 o                         
  -2  12  13        648.96       -215.41      1567.84 o                         
  -7  13  13        441.19      10989.74      6102.28 o                         
  -4  13  13        695.86       1642.14      1137.26 o                         
  -1  13  13       6740.33       5093.41      2765.18 o                         
  -3  14  13        424.26        337.40      1849.55 o                         
  -5  15  13       5410.07       9050.79      5506.97 o                         
  -2  15  13        598.05       1130.78      5742.97 o                         
  -4  16  13        969.82       -762.71      1440.23 o                         
  -1  16  13        174.34       2763.28      2097.93 o                         
  -6  17  13       2775.71       3010.02      3049.45 o                         
  -3  17  13        598.32       -543.25      4071.97 o                         
  -5  18  13       2966.11       5803.61      7015.09 o                         
  -4  19  13        294.19      -8520.65      8520.65 o                         
  -6  20  13        266.41      -7052.32      7052.32 o                         
  -8  21  13        450.28         89.63      2644.82 o                         
  -7  22  13        121.32       4416.90      4870.24 o                         
  -9  23  13         52.50       -355.27      4795.33 o                         
  -8  24  13         45.91       2605.45      2974.47 o                         
  -9  26  13        145.46         33.69      7033.15 o                         
  -8  27  13         10.20       2242.03      4340.92 o                         
  -6   7  14         13.52       -745.47       745.47 o                         
  -8   8  14       5447.16       6567.34      2422.60 o                         
  -5   8  14       3871.11       6321.61      2353.35 o                         
  -2   8  14       2196.16       7503.85      3837.04 o                         
  -7   9  14        752.75       1442.32       968.53 o                         
  -4   9  14       5412.51      11139.01      4172.16 o                         
  -1   9  14        740.73       2697.39      2543.16 o                         
  -9  10  14       1309.00       2773.59      2744.27 o                         
  -6  10  14       8866.76      11161.86      2336.52 o                         
  -3  10  14        284.53      -2186.57      6136.51 o                         
   0  10  14      17191.11      22230.56      6754.10 o                         
  -8  11  14       2356.73       2945.53      1253.94 o                         
  -5  11  14        452.59       2817.93      1552.10 o                         
  -2  11  14       1010.53        913.87      1313.20 o                         
  -7  12  14        492.38      -1757.43      1757.43 o                         
  -4  12  14        432.04       1086.65      1939.96 o                         
  -1  12  14       2727.39        844.20      1544.43 o                         
  -6  13  14        173.66      -1683.99      2258.23 o                         
  -3  13  14       2674.00       2017.14      1995.66 o                         
   0  13  14       4473.09       4472.93      2032.88 o                         
  -5  14  14        545.16       1248.54      1745.45 o                         
  -2  14  14        415.83       3919.33      3024.33 o                         
  -1  15  14        753.49       5670.45      4164.21 o                         
  -3  16  14        387.69       7782.25      6887.19 o                         
  -5  17  14         83.88      -2626.30      3589.94 o                         
  -2  17  14        514.04       3421.60      4393.41 o                         
  -4  18  14         15.08       1369.38      4221.64 o                         
  -5  20  14          5.50       5849.47      4713.88 o                         
  -7  21  14        268.09       -743.05       940.19 o                         
  -6  22  14         35.75      -2126.10      4421.31 o                         
  -7  24  14        225.42      -3963.23      6539.61 o                         
  -6  25  14         46.73       9223.56     11520.27 o                         
  -7   8  15       2066.54       2382.46      1298.19 o                         
  -4   8  15        562.18      -7877.84      7877.84 o                         
  -6   9  15       1662.56       2032.90      1931.45 o                         
  -3   9  15       3409.14       9512.25      4296.77 o                         
  -8  10  15        736.34      -2719.44      2719.44 o                         
  -5  10  15       3143.59       3033.65      3127.88 o                         
  -2  10  15       2941.39       5212.37      2512.24 o                         
 -10  11  15       2163.15        407.74      1700.05 o                         
  -7  11  15       4325.63       6909.31      2284.44 o                         
  -4  11  15       1539.43      -2336.00     11495.51 o                         
  -1  11  15        255.29       -745.45       745.45 o                         
  -9  12  15         91.31      -1617.25      1617.25 o                         
  -6  12  15        273.56       3823.90      4180.86 o                         
  -3  12  15       1183.06        289.64      1473.17 o                         
  -8  13  15        362.09       -347.35       583.82 o                         
  -5  13  15        238.87       2142.00      8034.14 o                         
  -2  13  15        324.20       2116.60      1790.91 o                         
  -7  14  15        170.74        431.16      1243.62 o                         
  -4  14  15       2147.79       2201.57      1693.62 o                         
  -1  14  15        681.24       1178.32      1778.83 o                         
  -3  15  15        993.28        631.60      2365.74 o                         
  -2  16  15        521.55       2347.15      2743.45 o                         
  -4  17  15       1455.22       7778.18      5058.79 o                         
  -1  17  15        167.67      -6299.44      6299.44 o                         
  -3  18  15         63.36       -695.92      2325.54 o                         
  -5  19  15        628.65        667.85      5077.98 o                         
  -2  19  15        286.46       5916.71      8055.23 o                         
  -4  20  15        312.09         87.64      6496.49 o                         
  -6  21  15         25.56      -5863.35      6759.69 o                         
  -3  21  15        186.26       2940.12     10281.59 o                         
  -5  22  15         28.04     -10900.89     10900.89 o                         
  -4  23  15          0.85       -201.26     10205.27 o                         
  -5  25  15         84.51      -1709.39      2325.63 o                         
  -8   9  16        315.57      -1680.03      1680.03 o                         
 -10  10  16        871.79      10025.81      4644.09 o                         
  -7  10  16        567.84       1062.12      2303.42 o                         
  -4  10  16       3619.83       5370.17      1010.18 o                         
  -1  10  16       1633.34        225.12      1563.27 o                         
  -9  11  16        603.48      -3834.36      3834.36 o                         
  -6  11  16        702.90       5013.50      3054.34 o                         
  -3  11  16        122.82       1042.22      2283.16 o                         
   0  11  16       5262.27       3361.56      4195.30 o                         
 -11  12  16       1076.37       3535.74      5597.47 o                         
  -8  12  16        125.32       5858.45      5075.81 o                         
  -5  12  16        333.74      -1212.61      2730.33 o                         
  -2  12  16        156.12       2445.19      2921.17 o                         
 -10  13  16       2180.86       5037.34      6001.32 o                         
  -7  13  16        186.76        400.95      1975.69 o                         
  -4  13  16        166.24      -4077.57     20002.95 o                         
  -1  13  16       3213.93       1006.21      1264.35 o                         
  -9  14  16        113.18       3742.18      3278.18 o                         
  -6  14  16         51.07       2528.95      1559.12 o                         
  -3  14  16       2909.36      -5366.10     10447.74 o                         
   0  14  16       9775.78      15581.63     18285.24 o                         
  -5  15  16         66.28      -6388.96      6388.96 o                         
  -2  15  16        401.48       3342.71      3011.43 o                         
  -4  16  16        626.38      -5134.69      5134.69 o                         
  -1  16  16       1102.91       5533.24      3769.49 o                         
  -3  17  16        579.47       2424.21     12021.64 o                         
  -2  18  16         11.53       1777.06      5765.81 o                         
  -4  19  16         14.61        402.68      1661.79 o                         
  -5  21  16        132.77      -8591.08      8591.08 o                         
  -7   9  17       2400.68       1033.30      2288.05 o                         
  -9  10  17         52.75       -156.56      3844.02 o                         
  -6  10  17        921.45       1665.13      1492.29 o                         
  -8  11  17        253.15       1536.24      2534.44 o                         
  -5  11  17        184.72       3265.50      3068.49 o                         
  -2  11  17         70.38       2886.49      3514.63 o                         
 -10  12  17       1076.65       -220.62      4207.72 o                         
  -7  12  17       2653.38       3955.24      1910.71 o                         
  -4  12  17        210.12       1224.03      1376.54 o                         
  -1  12  17       1830.12       1215.09      1921.17 o                         
  -9  13  17         84.85       -233.82      2564.38 o                         
  -6  13  17         97.05        522.80       982.83 o                         
  -3  13  17        609.98        141.54      3299.19 o                         
  -8  14  17        526.85       -666.67      3379.84 o                         
  -5  14  17        243.63      -6673.27      8443.08 o                         
  -2  14  17       2742.22       5513.76      6656.71 o                         
  -7  15  17        603.80       1840.05      1490.66 o                         
  -4  15  17       3115.02       5584.30      6495.34 o                         
  -1  15  17        144.93       -195.20      4649.99 o                         
  -3  16  17        965.28       5535.99     10063.80 o                         
  -2  17  17       1214.62       3771.36      4409.17 o                         
  -1  18  17         93.96      10328.37      9916.63 o                         
  -3  19  17        308.90       -916.07      3930.22 o                         
  -9   9  18        280.89      12614.40      9480.38 o                         
  -8  10  18        811.69       2759.98      5348.23 o                         
 -10  11  18        466.98       3120.08      2628.37 o                         
  -7  11  18       1420.16       1583.16      4509.62 o                         
  -4  11  18         62.73      -2980.67      3873.63 o                         
 -12  12  18        543.00     -12342.74     12342.74 o                         
  -9  12  18        971.68       3236.38      5597.94 o                         
  -6  12  18        177.00      -1055.23      5261.70 o                         
  -3  12  18       1078.81        461.94      1787.95 o                         
 -11  13  18          4.25      -8710.15      8710.15 o                         
  -8  13  18        237.22      -5948.76     18881.54 o                         
  -5  13  18        100.98       1790.67      3209.14 o                         
  -2  13  18        583.62      -6984.54      7722.47 o                         
 -10  14  18       1783.67       3294.32      7048.81 o                         
  -7  14  18        238.52      -6209.15      6209.15 o                         
  -4  14  18        697.17       6422.58      4365.11 o                         
  -1  14  18        405.23        152.62      1685.77 o                         
  -6  15  18        536.45      -2815.03      7634.71 o                         
  -3  15  18         36.78      -4261.38      9104.58 o                         
   0  15  18        799.33      -3480.94      8763.37 o                         
  -5  16  18         66.79       -168.02       168.02 o                         
  -2  16  18        594.58       6427.09      2665.53 o                         
  -4  17  18        136.01       2212.89      4556.32 o                         
  -1  17  18        656.89       1268.56      2445.22 o                         
  -2  19  18       1310.06      -3459.00      5243.23 o                         
  -9  11  19       1390.96        -85.02      6569.30 o                         
 -11  12  19        181.90      -2419.39      5125.81 o                         
  -8  12  19       2930.12       4754.93      2827.87 o                         
  -5  12  19         95.52       3744.46      3637.14 o                         
 -10  13  19        551.48       6674.23      6343.96 o                         
  -7  13  19        400.73       2735.38      3023.89 o                         
  -4  13  19         44.36         71.47      5244.68 o                         
 -12  14  19        129.82     -12681.87     12681.87 o                         
  -9  14  19       2961.66       7577.46      4186.16 o                         
  -6  14  19         49.48       4466.92     12676.98 o                         
  -3  14  19       1513.57        230.10      3646.63 o                         
  -8  15  19        517.86       3720.18     11946.96 o                         
  -5  15  19       1499.35      -1637.83      4723.57 o                         
  -2  15  19       1173.13      -1093.52      8202.16 o                         
  -7  16  19        894.66       7378.94      6439.79 o                         
  -4  16  19        230.61      -2070.56      3142.38 o                         
  -1  16  19       2329.02        616.02      2821.48 o                         
  -3  17  19       1959.53      15446.03     10339.71 o                         
 -11  11  20        549.54       4165.52      9074.50 o                         
 -10  12  20        136.52      11104.70     16340.74 o                         
 -12  13  20        231.39      -2216.05      3023.31 o                         
  -9  13  20         10.03       8904.14     14440.90 o                         
  -6  13  20        135.87       8914.26      5497.22 o                         
 -11  14  20        390.45       4040.19      8040.83 o                         
  -8  14  20        459.31        812.48      9004.44 o                         
  -5  14  20        623.44       3594.74      4135.24 o                         
 -10  15  20          6.76      12361.66      4758.31 o                         
  -7  15  20        318.14        645.43      2831.64 o                         
  -4  15  20         80.31      -2905.14      6449.31 o                         
  -6  16  20        209.07       1860.83      2896.02 o                         
  -3  16  20       1242.81       3146.63      5478.74 o                         
  -5  17  20        389.82       5596.87      3661.76 o                         
  -2  17  20        200.87        161.00      4563.95 o                         
  -1  18  20        419.76       1481.40      6033.23 o                         
 -11  13  21        447.99     -14145.38     14145.38 o                         
 -13  14  21       1064.01      -4296.59      8637.18 o                         
 -10  14  21         68.55       3848.09      3186.32 o                         
  -7  14  21        654.61     -15740.75     15740.75 o                         
 -12  15  21        180.52         34.85      7264.87 o                         
  -6  15  21        285.55       1463.89      1427.31 o                         
  -8  16  21        228.12       -517.96      2739.60 o                         
  -5  16  21        499.84     -12476.87     21861.86 o                         
  -7  17  21        407.94       6978.50      3951.80 o                         
  -4  17  21        164.75      -1304.31      7262.97 o                         
  -3  18  21        255.61       2504.62      4669.87 o                         
 -12  14  22       1062.51       -495.34      1425.43 o                         
 -11  15  22        125.42       4449.67     11249.96 o                         
 -10  16  22        431.36       3487.04      9126.71 o                         
  -7  16  22         39.39      -2446.61     10769.71 o                         
  -5  18  22        600.53       3843.85      4621.72 o                         
 -13  15  23        205.01     -16484.44     16484.44 o                         
                                                                                
